# Supplementary material for: Transcriptome-wide gene-gene interaction associations elucidate pathways and functional enrichment of complex traits
Source: PLoS Genet. 2023 May 22;19(5):e1010693. doi: 10.1371/journal.pgen.1010693 (PMC10237671; doi:10.1371/journal.pgen.1010693)
Supplement: S1 Table — UK Biobank used as discovery dataset. All others meta-analyzed as an independent replication dataset. Finally, all cohorts were meta-analyzed. (XLSX) [file pgen.1010693.s042.xlsx]

## Sheet: S1
S1 Table. Sample sizes of unrelated individuals and merging with imputed expression and covariates, representing individuals with complete phenotypic, imputed transcript, and covariate information. UK Biobank used as discovery dataset. All others meta-analyzed as an independent replication dataset. Finally, all cohorts were meta-analyzed.
Trait	UKBiobank	Genes For Good	NESARC-III	GERA	ARIC	Replication	Total
Height	328745	13606	7224	NA	7638	28468	357213
BMI	328696	13605	7176	NA	7655	28436	357132
CPD (binary)	53880	4256	3191	NA	4455	11902	65782
Smoking Initiation	323068	13826	7233	NA	7660	28719	351787
Smoking Cessation	160390	5740	3643	NA	4915	14298	174688
DPW	273388	8768	5498	NA	5747	20013	293401
cAUDIT	116582	13706	5515	NA	5747	24968	141550
pAUDIT	72301	12583	5515	NA	NA	18098	90399
GAD	123230	NA	7233	NA	1485	8718	131948
MDD	115560	NA	7233	52689	1609	61531	177091
Psychiatric	329705	NA	7233	52689	1609	61531	391236
Neuroticism	279362	13292	NA	NA	NA	13292	292654
