# Supplementary material for: Transcriptome-wide gene-gene interaction associations elucidate pathways and functional enrichment of complex traits
Source: PLoS Genet. 2023 May 22;19(5):e1010693. doi: 10.1371/journal.pgen.1010693 (PMC10237671; doi:10.1371/journal.pgen.1010693)
Supplement: S2 Table — Compared models include the approach used in the main analyses, ‘Residualize Expression’, in which the imputed expression and trait values were residualized on all covariates prior to running the test (yresid = T1resid + T2resid + T1resid*T2resid), and the “Residualize Expression and GxG Term”, in which the trait, imputed expression and imputed expression interaction terms were all residualized prior to running the test (yresid = T1resid + T2resid + resid(T1*T2)). “Full Model” includes the observed trait values, the imputed expression and covariate main effects, the T1*T2 and all expression*covariate terms. Simulations used a sample size of 5,000 and 2,000 replicates. Residualization of the trait and the imputed expression never leads to systematically higher rates of false positives than the full model, but residualizing the T1*T2 term separately leads to high rates of false positives when covariates and imputed gene expression values are correlated. (XLSX) [file pgen.1010693.s043.xlsx]

## Sheet: S2
S2 Table. Simulation results of rates of false positives (a=0.05) under different trait & predictor residualization approaches, compared to a full model, under a null in which there is no gene-gene interaction effect. Compared models include the approach used in the main analyses, ‘Residualize Expression’, in which the imputed expression and trait values were residualized on all covariates prior …
Covariate Effect	Gene Expression X Covariate Effect	Gene-Gene Correlation	Correlation between Genes and Covariates	Proportion of significant tests
				Full Model	Residualized Expression	Residualize Expression and GxG Term
yes	yes	no	0	0.052	0.054	0.055
no	yes	no	0	0.057	0.058	0.068
yes	no	no	0	0.05	0.048	0.049
no	no	no	0	0.054	0.053	0.052
yes	yes	yes	0.1	0.052	0.056	0.241
no	yes	yes	0.1	0.048	0.049	0.256
yes	yes	no	0.1	0.045	0.051	0.189
no	yes	no	0.1	0.053	0.056	0.246
yes	no	yes	0.1	0.044	0.043	0.047
no	no	yes	0.1	0.048	0.047	0.046
yes	no	no	0.1	0.048	0.049	0.048
no	no	no	0.1	0.055	0.054	0.054
yes	yes	yes	0.5	0.049	0.041	0.838
no	yes	yes	0.5	0.058	0.059	0.866
yes	yes	no	0.5	0.051	0.059	0.78
no	yes	no	0.5	0.058	0.056	0.811
yes	no	yes	0.5	0.058	0.054	0.055
no	no	yes	0.5	0.045	0.043	0.053
yes	no	no	0.5	0.048	0.045	0.055
no	no	no	0.5	0.043	0.041	0.048
