# Supplementary material for: Transcriptome-wide gene-gene interaction associations elucidate pathways and functional enrichment of complex traits
Source: PLoS Genet. 2023 May 22;19(5):e1010693. doi: 10.1371/journal.pgen.1010693 (PMC10237671; doi:10.1371/journal.pgen.1010693)
Supplement: S3 Table — (XLSX) [file pgen.1010693.s044.xlsx]

## Sheet: S3
S3 Table. Table of significance thresholds, with description of context in which they were or were not applied.
Significance Threshold	Applied to	Notes
p<2.5e-10	Not applied	The strictest threshold: a genome-wide, exhaustive all pairs Bonferroni correction, assuming all approximately 20,000 genes are expressed in a tissue, i.e., 0.05/choose(20000, 2). Not all genes are expressed in each tissue, and many pairs are nearby or highly correlated. Notably, all pairwise tests are not independent.
p<5.86e-10	Discovery TWIS, final meta-analysis TWIS	The 5th percentile of minimum p-value from 100 simulated TWIS studies, each with 13,224 genes and 87,430,476 pairwise tests of epistasis (8,743,047,600 total tests), after removing pairs with imputed gene expression correlation |r|>0.05 or nearby pairs.
p<0.05	Independent dataset TWIS replication threshold	We also required that the effect be in the same direction, and that the final meta-analysis of all data surpassed the 5.86e-10 threshold above.
p<1e-5	Distribution of number of interactions per gene, tests of whether genes identified in TWIS would have been identified by single-locus TWAS.	A suggestive significance threshold.
		Despite using many of the largest publicly available samples, we know from our power simulations (e.g., Figures S1) that our analysis is under-powered. Our analyses of distributions of numbers of interactions and whether TWIS identifies novel loci not identified in same-sized TWAS also applied this threshold. In these, we sought to balance the limits of our datasets with meaningful analyses. We n…
p<1e-3 to p<1e-6	Identification of hub genes	To identify strongly connected genes, we sought a balance between including false positives and the limits of our statistical power. We therefore used a less stringent p-value threshold when identifying highly connected hub genes, which we note also included genes with interactions that surpassed the stringent TWIS p-value significance threshold we applied earlier.
		A heuristic threshold was applied to visualize networks of connected genes, chosen to balance the visual clarity and interpretability of the networks. When E-TWIS identified significantly enriched annotations, we applied a lower threshold to understand which genes were driving the patterns. When applied to the exhaustive all-pairs summary statistics for a given trait and expression dataset, we ap…
False Discovery Rate <5%	E-TWIS analyses	As an exploratory analysis, FDR can highlight annotations of interest for follow up, while not being as stringent as a Bonferroni correction. Also a commonly applied approach in analyses of annotation enrichment (see for example, refs 6,7)
