# Supplementary material for: Transcriptome-wide gene-gene interaction associations elucidate pathways and functional enrichment of complex traits
Source: PLoS Genet. 2023 May 22;19(5):e1010693. doi: 10.1371/journal.pgen.1010693 (PMC10237671; doi:10.1371/journal.pgen.1010693)
Supplement: S4 Table — (XLSX) [file pgen.1010693.s045.xlsx]

## Sheet: S4
S4 Table. All pairs with significant interactions at either discovery, replication, and/or the final meta-analysis stage.
TRAIT_TISSUE	Significant Stage(s)	GENE2	GENE1	PairwiseExpressionCorrelation	BETA_discovery	SE_discovery	P_discovery	N_replication	Z_replication	P_replication	Direction_replication	N_all	Z_all	Pval	Direction_all
gad_sCCA3	**	ENSG00000166912	ENSG00000086475	0.000389409	0.0122816	0.00210914	5.79382e-09	8718	2.847	0.004413	++	131948	6.359	2.034e-10	+++
height_sCCA1	*	ENSG00000162878	ENSG00000105519	0.000166599	-0.0674151	0.0107722	3.89803e-10	28468	-0.292	0.7702	--+	357213	-6.086	1.158e-09	---+
pAUDIT_cortex.PEC	*	ENSG00000126583	ENSG00000057935	0.000898292	-0.107756	0.0166291	9.2323e-11	18098	0.394	0.6936	+-	90399	-5.618	1.932e-08	-+-
pAUDIT_cortex.PEC	*	ENSG00000126583	ENSG00000100612	0.000341068	0.0717084	0.0101719	1.80938e-12	18098	-0.537	0.5915	--	90399	6.063	1.333e-09	+--
pAUDIT_cortex.PEC	*	ENSG00000126583	ENSG00000115596	-0.000474091	0.0681054	0.0107982	2.85944e-10	18098	1.884	0.05955	++	90399	6.483	9.006e-11	+++
pAUDIT_cortex.PEC	***	ENSG00000126583	ENSG00000117475	0.00169674	0.100276	0.0154389	8.35441e-11	18098	-1.936	0.05283	--	90399	4.941	7.758e-07	+--
pAUDIT_cortex.PEC	*	ENSG00000126583	ENSG00000124215	-0.000677457	-0.0689969	0.0106996	1.13627e-10	18098	1.426	0.154	++	90399	-5.128	2.924e-07	-++
pAUDIT_cortex.PEC	*	ENSG00000126583	ENSG00000125872	0.00303859	0.0561025	0.00835877	1.93632e-11	18098	-1.997	0.04579	--	90399	5.108	3.259e-07	+--
pAUDIT_cortex.PEC	****	ENSG00000135525	ENSG00000126583	-8.38927e-05	0.0402398	0.00628186	1.50583e-10	18098	2.432	0.01502	++	90399	6.816	9.357e-12	+++
pAUDIT_cortex.PEC	*	ENSG00000138964	ENSG00000126583	-0.000323514	-0.0499054	0.00771827	1.0135e-10	18098	0.921	0.3569	++	90399	-5.369	7.896e-08	-++
pAUDIT_cortex.PEC	***	ENSG00000166451	ENSG00000115112	0.00308197	-0.156643	0.0215996	4.14322e-13	18098	-1.535	0.1248	+-	90399	-7.171	7.427e-13	-+-
pAUDIT_cortex.PEC	***	ENSG00000174938	ENSG00000126583	-0.00158582	0.105465	0.0165533	1.88625e-10	18098	1.82	0.0688	++	90399	6.511	7.451e-11	+++
pAUDIT_cortex.PEC	*	ENSG00000233936	ENSG00000126583	0.000728946	-0.0620828	0.00899703	5.2293e-12	18098	0.937	0.3486	-+	90399	-5.751	8.888e-09	--+
pAUDIT_cortex.PEC	*	ENSG00000240038	ENSG00000126583	0.000398599	0.0445254	0.00693983	1.40834e-10	18098	-1.809	0.07051	--	90399	4.928	8.317e-07	+--
pAUDIT_cortex.PEC	*	ENSG00000270055	ENSG00000173227	-0.000146264	0.0614549	0.00927692	3.50862e-11	18098	-0.132	0.8947	-+	90399	5.864	4.512e-09	+-+
pAUDIT_cortex.PEC	*	ENSG00000272054	ENSG00000130045	0.000166317	-0.0542376	0.00867966	4.15869e-10	18098	-0.309	0.7576	--	90399	-5.726	1.03e-08	---
psychiatric_sCCA3	*	ENSG00000175895	ENSG00000119640	0.00115774	0.00299878	0.000478349	3.63794e-10	61531	-0.787	0.4316	+--	391236	5.443	5.243e-08	++--
Significance Notes:
* Significant in discovery only
** Significant in final meta-analysis only
*** Significant in discovery and final meta-analysis
**** Significant in discovery, replicated, and final meta-analysis
