# Supplementary material for: Transcriptome-wide gene-gene interaction associations elucidate pathways and functional enrichment of complex traits
Source: PLoS Genet. 2023 May 22;19(5):e1010693. doi: 10.1371/journal.pgen.1010693 (PMC10237671; doi:10.1371/journal.pgen.1010693)
Supplement: S5 Table — (XLSX) [file pgen.1010693.s046.xlsx]

## Sheet: S5
S5 Table. Counts of number of interaction associations for each gene with at least one suggestive (p<1e-5) interaction with each trait in each tissue.
Phenotype	Tissue	Gene	Number of interactions	Gene name & synonyms (Biomart)
pAUDIT	cortex.PEC	ENSG00000134612	344	FOLH1B, FOLH2, FOLHP, GCPIII, PSMAL
pAUDIT	cortex.PEC	ENSG00000126583	104	MGC57564, PKC-gamma, PKCC, PKCG, PRKCG, SCA14
cpdL10H20	cortex.PEC	ENSG00000171189	31	EAA3, EEA3, GLR5, GLUR5, GRIK1, GluK1
pAUDIT	cortex.PEC	ENSG00000167925	23	D11LGP1, D11LGP1E, GHDC, LGP1
cAUDIT	sCCA1	ENSG00000223551	18	TMSB4XP4, TMSL4
gad	sCCA1	ENSG00000155876	16	FIP-1, RAGA, RRAGA
cAUDIT	sCCA1	ENSG00000234771	14	HRCEG, SLC25A25-AS1
neuroticism	sCCA1	ENSG00000167987	14	FLJ20847, VPS37C
neuroticism	sCCA1	ENSG00000172586	13	C10orf34, CHCHD1, FLJ25854
neuroticism	sCCA2	ENSG00000200320	13	E3, E3-2, RNE3, RNU107, SNORA63, SNORA63A
mdd	sCCA1	ENSG00000148356	12	CMT2P, FLJ31641, LRSAM1, RIFLE, TAL
pAUDIT	cortex.PEC	ENSG00000075073	12	NK2R, SKR, TAC2R, TACR2
BMI	sCCA1	ENSG00000175084	11	CMD1I, CSM1, CSM2, DES
gad	sCCA1	ENSG00000135972	11	MRP-S9, MRPS9, RPMS9, S9mt
height	sCCA1	ENSG00000086619	11	ERO1-L(beta), ERO1B, ERO1LB, Ero1beta
psychiatric	sCCA1	ENSG00000173894	11	CBX2, CDCA6, M33, MGC10561
BMI	sCCA1	ENSG00000261971	10	HGNC:51372, MMP25-AS1
cAUDIT	sCCA1	ENSG00000148334	10	C9orf15, FLJ14038, PTGES2
cAUDIT	sCCA1	ENSG00000232850	10	, PTGES2-AS1
neuroticism	sCCA3	ENSG00000224870	10	HGNC:27125, MRPL20-AS1
psychiatric	sCCA2	ENSG00000204380	10	HGNC:52580, PKP4-AS1
si	sCCA1	ENSG00000168826	10	FLJ38559, ZBTB49, ZNF509
gad	sCCA3	ENSG00000029153	9	ARNTL2, BMAL2, CLIF, MOP9, PASD9, bHLHe6
height	cortex.PEC	ENSG00000269574	9	CTD-2611O12.7
height	sCCA1	ENSG00000214021	9	DKFZP434B103, HOTTL, TTLL3
mdd	sCCA1	ENSG00000023445	9	API2, BIRC3, MALT2, MIHC, RNF49, c-IAP2, cIAP2, hiap-1
neuroticism	sCCA1	ENSG00000118762	9	PC2, PKD2, PKD4, Pc-2, TRPP2
pAUDIT	sCCA1	ENSG00000171084	9	FAM86JP, HGNC:44097
psychiatric	sCCA1	ENSG00000258940	9	HGNC:55436, MIA2-AS1
BMI	cortex.PEC	ENSG00000228127	8	RP11-12L8.1
BMI	sCCA1	ENSG00000107771	8	CCSER2, FAM190B, KIAA1128
BMI	sCCA1	ENSG00000177453	8	MGC42105, NIM1, NIM1K
BMI	sCCA1	ENSG00000254676	8
cAUDIT	cortex.PEC	ENSG00000123473	8	MCPH7, SIL, STIL
cAUDIT	cortex.PEC	ENSG00000148339	8	APC3, KIAA1896, MCSC, MCSC3, PCSCL, RP11-395P17.4, SCAMC-2, SCAMC2, SLC25A25
cAUDIT	sCCA1	ENSG00000116918	8
cAUDIT	sCCA3	ENSG00000106992	8	AK1, HGNC:361
cAUDIT	sCCA3	ENSG00000167106	8	C9orf132, Eeig1, FAM102A, SYM-3A, bA203J24.7
dpw	sCCA2	ENSG00000134986	8	C5orf13, D4S114, NREP, P311, PRO1873, PTZ17, SEZ17
gad	sCCA1	ENSG00000225507	8
gad	sCCA2	ENSG00000029153	8	ARNTL2, BMAL2, CLIF, MOP9, PASD9, bHLHe6
height	sCCA1	ENSG00000108465	8	C53, CDK5RAP3, FLJ13660, HSF-27, IC53, LZAP, MST016, OK/SW-cl.114
height	sCCA1	ENSG00000117984	8	CLN10, CPSD, CTSD
height	sCCA1	ENSG00000130305	8	FLJ10267, NOL1R, NSUN5, NSUN5A, WBSCR20, WBSCR20A, Ynl022cL, p120(NOL1)
mdd	sCCA2	ENSG00000067533	8	CGI-115, KIAA0507, RRP15
psychiatric	sCCA1	ENSG00000065600	8	C1orf75, FLJ10874, PAC, PACC1, TMEM206
psychiatric	sCCA1	ENSG00000150527	8	CTAGE5, FLJ22404, MEA6, MGEA, MGEA11, MGEA6, MIA2, TALI, cTAGE-5A, cTAGE-5B, cTAGE-5C, cTAGE-5D
sc	sCCA1	ENSG00000154174	8	KIAA0719, TOMM70, TOMM70A, Tom70
sc	sCCA1	ENSG00000165568	8	AKR1CL2, AKR1E2, AKRDC1, HTSP1, MGC10612, htAKR
sc	sCCA1	ENSG00000279118	8
BMI	cortex.PEC	ENSG00000185219	7	ZKSCAN15, ZNF168, ZNF445, ZSCAN47
BMI	sCCA1	ENSG00000160446	7	FLJ14524, ZDHHC12, ZNF400
BMI	sCCA1	ENSG00000197114	7	FLJ14972, GPATC6, GPATCH6, KIAA1847, MGC44880, ZC3H9, ZC3HDC9, ZGPAT, ZIP, dJ583P15.3
BMI	sCCA1	ENSG00000197616	7	HGNC:7576, MYH6
cAUDIT	sCCA1	ENSG00000129515	7	HGNC:14970, SNX6
cAUDIT	sCCA1	ENSG00000162623	7	C1orf171, FLJ40918, TYW3
cAUDIT	sCCA1	ENSG00000196502	7	P-PST, STP, STP1, SULT1A1
cpdL10H20	cortex.PEC	ENSG00000123454	7	DBH, DBM
dpw	cortex.PEC	ENSG00000143157	7	BASS2, KIAA1513, KIAA15131, KRBOX2, LST003, POGK
dpw	cortex.PEC	ENSG00000196705	7	KIAA1969, ZNF431
dpw	sCCA1	ENSG00000259442	7
gad	cortex.PEC	ENSG00000121350	7	DKFZp762G094, FLJ22028, PYROXD1
height	sCCA1	ENSG00000162878	7	PKDCC, SgK493, Vlk
height	sCCA3	ENSG00000130702	7	HGNC:6485, LAMA5
height	sCCA3	ENSG00000175792	7	ECP54, INO80H, NMP238, Pontin52, RUVBL1, RVB1, TIH1, TIP49, TIP49a
mdd	sCCA1	ENSG00000067533	7	CGI-115, KIAA0507, RRP15
mdd	sCCA1	ENSG00000164402	7	KIAA0202, SEP2, SEPT8, SEPTIN8
neuroticism	sCCA1	ENSG00000025434	7	LXR-a, LXRa, NR1H3, RLD-1
neuroticism	sCCA1	ENSG00000134574	7	DDB2, DDBB, FLJ34321, UV-DDB2, XPE
neuroticism	sCCA1	ENSG00000272333	7	CXXC10, HRX2, KIAA0304, KMT2B, MLL1B, MLL2, MLL4, TRX2, WBP7
pAUDIT	sCCA1	ENSG00000121940	7	CLCC1, MCLC
pAUDIT	sCCA2	ENSG00000127616	7	BAF190, BRG1, FLJ39786, SMARCA4, SNF2, SNF2-BETA, SNF2L4, SNF2LB, SWI2, hSNF2b
psychiatric	cortex.PEC	ENSG00000050748	7	JNK-55, JNK2, JNK2A, JNK2ALPHA, JNK2B, JNK2BETA, MAPK9, PRKM9, SAPK, SAPK1A, SAPK1a, p54a, p54aSAPK
psychiatric	cortex.PEC	ENSG00000223953	7	C1QTNF5, CTRP5, DKFZp586B0621, LORD, MCOP5, NNO2, RD6
psychiatric	sCCA2	ENSG00000114902	7	HSPC033, SPC1, SPC12, SPCS1, YJR010C-A
psychiatric	sCCA2	ENSG00000197249	7
si	cortex.PEC	ENSG00000086200	7	IPO11, RANBP11, RanBP11
si	cortex.PEC	ENSG00000255403	7	AP000641.1
si	sCCA1	ENSG00000075618	7	FLJ38511, FSCN1, SNL, p55
si	sCCA1	ENSG00000099219	7	ERMP1, FLJ23309, KIAA1815
si	sCCA1	ENSG00000100997	7
BMI	cortex.PEC	ENSG00000077549	6	CAPB, CAPPB, CAPZ, CAPZB
BMI	cortex.PEC	ENSG00000256271	6
BMI	sCCA1	ENSG00000095321	6	CAT1, CRAT
BMI	sCCA1	ENSG00000164292	6	KIAA0878, RHOBTB3
BMI	sCCA3	ENSG00000176853	6	FAM91A1, FLJ23790
BMI	sCCA3	ENSG00000177453	6	MGC42105, NIM1, NIM1K
cAUDIT	cortex.PEC	ENSG00000109458	6	4066, GAB1
cAUDIT	cortex.PEC	ENSG00000204380	6	AC005042.4
cAUDIT	sCCA1	ENSG00000019991	6	DFNB39, F-TCF, HGF, HGFB, HPTA, SF
cAUDIT	sCCA1	ENSG00000143196	6	DPT, HGNC:3011
cAUDIT	sCCA1	ENSG00000170677	6	CIS4, Cish4, HSPC060, SOCS4, SOCS6, SSI4, STAI4, STATI4
cAUDIT	sCCA1	ENSG00000183134	6	CD294, CRTH2, DP2, GPR44, PTGDR2
cAUDIT	sCCA1	ENSG00000196371	6	CD15, ELFT, FCT3A, FUC-TIV, FUT4
cAUDIT	sCCA1	ENSG00000230457	6	PA2G4L1, PA2G4P4
cAUDIT	sCCA1	ENSG00000242028	6	C15orf63, FLJ20431, HSPC136, HYPK
cAUDIT	sCCA1	ENSG00000260367	6
cAUDIT	sCCA2	ENSG00000142541	6	L13A, RPL13A, TSTA1
cAUDIT	sCCA2	ENSG00000240463	6	HGNC:23560, RPS19P3
cAUDIT	sCCA3	ENSG00000105221	6	AKT2, PKBÎ²
cAUDIT	sCCA3	ENSG00000235351	6
cpdL10H20	sCCA1	ENSG00000173486	6	FKBP-13, FKBP13, FKBP2, PPIase
dpw	cortex.PEC	ENSG00000182308	6	DCAF4L1, WDR21B
dpw	sCCA1	ENSG00000240857	6	PAN2, RDH14, SDR7C4
dpw	sCCA2	ENSG00000111912	6	ERAP140, NCOA7, TLDC4, dJ187J11.3
gad	cortex.PEC	ENSG00000219085	6	45216, NPM1P37
gad	cortex.PEC	ENSG00000261188	6	CTA-445C9.14
gad	sCCA1	ENSG00000121350	6	DKFZp762G094, FLJ22028, PYROXD1
gad	sCCA1	ENSG00000156261	6
gad	sCCA1	ENSG00000167964	6	HGNC:14259, RAB26
gad	sCCA1	ENSG00000184857	6	C16orf51, DKFZP564K2062, TMEM186
gad	sCCA2	ENSG00000135972	6	MRP-S9, MRPS9, RPMS9, S9mt
gad	sCCA2	ENSG00000279187	6
gad	sCCA3	ENSG00000134897	6	BIVM, FLJ20159
gad	sCCA3	ENSG00000135972	6	MRP-S9, MRPS9, RPMS9, S9mt
height	cortex.PEC	ENSG00000106069	6	ARHGAP3, BCH, CHN2, CHN2-3, RHOGAP3, RhoGAP3
height	cortex.PEC	ENSG00000259943	6	RP1-39G22.7
height	sCCA1	ENSG00000092621	6	PDG, PGDH, PHGDH, SERA
height	sCCA1	ENSG00000132780	6
height	sCCA1	ENSG00000141655	6
height	sCCA1	ENSG00000164253	6	FLJ10904, WDR41
height	sCCA1	ENSG00000261819	6
height	sCCA2	ENSG00000155506	6	KIAA0731, LARP, LARP1, Lar1, Lhp1, MGC19556
height	sCCA3	ENSG00000086619	6	ERO1-L(beta), ERO1B, ERO1LB, Ero1beta
height	sCCA3	ENSG00000131507	6	MGC10924, N4WBP5, NDFIP1
mdd	cortex.PEC	ENSG00000125995	6	C20orf52, MTGM, MTGMP, ROMO1, bA353C18.2
mdd	cortex.PEC	ENSG00000169515	6	3M3, CCDC8, DKFZp564K0322, PPP1R20, p90
mdd	cortex.PEC	ENSG00000253932	6	RP11-10C8.2
mdd	sCCA1	ENSG00000080815	6	AD3, FAD, PS1, PSEN1, S182
mdd	sCCA1	ENSG00000104936	6	DM, DM1, DM1PK, DMK, DMPK, MDPK, MT-PK
mdd	sCCA1	ENSG00000115904	6	GF1, GINGF, HGF, SOS1
mdd	sCCA1	ENSG00000123933	6	MAD4, MST149, MSTP149, MXD4, bHLHc12
mdd	sCCA1	ENSG00000143384	6	BCL2L3, MCL1, Mcl-1
mdd	sCCA1	ENSG00000185800	6	D19S593E, DMR-N9, DMWD, gene59
mdd	sCCA1	ENSG00000215835	6
mdd	sCCA1	ENSG00000279407	6
neuroticism	sCCA1	ENSG00000004776	6	FLJ32389, HSPB6, Hsp20, PPP1R91
neuroticism	sCCA1	ENSG00000011590	6	FAXF, FAZF, Rog, TZFP, ZBTB32, ZNF538
neuroticism	sCCA1	ENSG00000110888	6	C1QDC1, CAPRIN2, EEG1, FLJ11391, FLJ22569, RNG140, caprin-2
neuroticism	sCCA1	ENSG00000149182	6	ARFGAP2, FLJ14576, IRZ, ZNF289, Zfp289
neuroticism	sCCA1	ENSG00000163611	6	CCDC52, SPICE, SPICE1
neuroticism	sCCA1	ENSG00000196396	6	PTP1B, PTPN1
neuroticism	sCCA1	ENSG00000232043	6
neuroticism	sCCA2	ENSG00000250131	6	AGA-DT, HGNC:27730
pAUDIT	cortex.PEC	ENSG00000115271	6	GCA, GCL
pAUDIT	cortex.PEC	ENSG00000173905	6	GIMPC, GOLIM4, GOLPH4, GPP130, P138
pAUDIT	cortex.PEC	ENSG00000257613	6	RP11-320P7.1
pAUDIT	sCCA1	ENSG00000105197	6	TIM50, TIM50L, TIMM50
pAUDIT	sCCA1	ENSG00000152061	6	FLJ38519, HHL, KIAA0471, RABGAP1L, TBC1D18
pAUDIT	sCCA1	ENSG00000198000	6	C9orf34, FLJ20736, NOL8, Nop132
pAUDIT	sCCA1	ENSG00000263956	6	NBPF11, NBPF24
psychiatric	cortex.PEC	ENSG00000226627	6	AP001271.2, SHANK2-AS1
psychiatric	sCCA1	ENSG00000091009	6	ARRS1, KIAA1311, Psc1, RBM27, ZC3H20
psychiatric	sCCA1	ENSG00000131652	6	MGC2655, THOC6, WDR58, fSAP35
psychiatric	sCCA1	ENSG00000133706	6	FLJ10595, FLJ21788, HSPC192, LARS, LARS1, LEUS, RNTLS
psychiatric	sCCA1	ENSG00000160256	6	C21orf70, FAM207A, PRED56, SLX9
psychiatric	sCCA1	ENSG00000273343	6
si	sCCA1	ENSG00000109536	6	FRG1, FRG1A, FSG1
si	sCCA1	ENSG00000112378	6	KCP1, KRTCAP1, PERP, PIGPC1, THW, dJ496H19.1
si	sCCA1	ENSG00000197568	6	HGNC:4906, HHLA3
si	sCCA1	ENSG00000268362	6
si	sCCA1	ENSG00000272529	6
si	sCCA1	ENSG00000273521	6
si	sCCA1	ENSG00000279425	6
si	sCCA2	ENSG00000163453	6	FSTL2, IGFBP-7, IGFBP7, MAC25, PSF
BMI	cortex.PEC	ENSG00000095321	5	CAT1, CRAT
BMI	cortex.PEC	ENSG00000100243	5	B5R, CYB5R3, DIA1
BMI	cortex.PEC	ENSG00000119865	5	C2orf32, CNRIP1, CRIP1, CRIP1a, CRIP1b, DKFZP566K1924
BMI	sCCA1	ENSG00000102882	5	ERK1, MAPK3, PRKM3, p44erk1, p44mapk
BMI	sCCA1	ENSG00000196812	5	FLJ22191, ZNF392, ZNF435, ZSCAN16, dJ265C24.3
BMI	sCCA1	ENSG00000259381	5
BMI	sCCA1	ENSG00000271553	5
BMI	sCCA2	ENSG00000076258	5	FMO2, FMO4
BMI	sCCA2	ENSG00000136147	5	BCAP, IGER, NY-REN-34, PHF11
BMI	sCCA2	ENSG00000172262	5	ZBTB35, ZNF131, pHZ-10
cAUDIT	cortex.PEC	ENSG00000143845	5	EKI2, ETNK2, FLJ10761, HMFT1716
cAUDIT	cortex.PEC	ENSG00000187189	5	KIAA0721, TSPYL4, dJ486I3.2
cAUDIT	sCCA1	ENSG00000051825	5	MPHOSPH9, MPP9
cAUDIT	sCCA1	ENSG00000065613	5	KIAA0204, SLK, STK2, se20-9
cAUDIT	sCCA1	ENSG00000111328	5	CDK2AP1, DOC1, DORC1, ST19, doc-1, p12DOC-1
cAUDIT	sCCA1	ENSG00000135083	5	CCNJL, FLJ14166
cAUDIT	sCCA1	ENSG00000153208	5	MERTK, RP38, Tyro12, c-Eyk, mer
cAUDIT	sCCA1	ENSG00000168488	5	A2D, A2lp, ATXN2L
cAUDIT	sCCA1	ENSG00000178188	5	FLJ30542, SH2B, SH2B1
cAUDIT	sCCA1	ENSG00000198156	5	HGNC:37454, NPIPB6
cAUDIT	sCCA1	ENSG00000246339	5	C8orf50, EXTL3-AS1
cAUDIT	sCCA1	ENSG00000260853	5
cAUDIT	sCCA2	ENSG00000103319	5	CaMKIII, EEF2K, eEF-2K
cAUDIT	sCCA2	ENSG00000140830	5	DLP, Dim2, FLJ20511, TXNL4B
cAUDIT	sCCA2	ENSG00000170035	5	UBE2E3, UbcH9
cAUDIT	sCCA3	ENSG00000155621	5	C9orf85, MGC61599
cAUDIT	sCCA3	ENSG00000180891	5	CUEDC1, HGNC:31350
cpdL10H20	cortex.PEC	ENSG00000125629	5	20452, INSIG2
cpdL10H20	cortex.PEC	ENSG00000163812	5	DHHC-3, GODZ, ZDHHC3, ZNF373
cpdL10H20	cortex.PEC	ENSG00000204335	5	14529, SP5
cpdL10H20	sCCA1	ENSG00000103657	5	HERC1, p532, p619
cpdL10H20	sCCA1	ENSG00000104814	5	HPK1, MAP4K1
cpdL10H20	sCCA1	ENSG00000114631	5	PODLX2, PODXL2, endoglycan
cpdL10H20	sCCA1	ENSG00000152558	5	KCT3, PORIMIN, TMEM123
cpdL10H20	sCCA1	ENSG00000172965	5	AGD2, AK001796, LINC00978, MIR4435-1HG, MIR4435-2HG, MORRBID
cpdL10H20	sCCA1	ENSG00000182372	5	C8orf61, CLN8, EPMR, FLJ39417, TLCD6
cpdL10H20	sCCA1	ENSG00000235027	5
cpdL10H20	sCCA2	ENSG00000084731	5	HGNC:6321, KIF3C
cpdL10H20	sCCA3	ENSG00000144401	5	FAM119A, HCA557b, HSPA-KMT, LOC151194, METTL21A
cpdL10H20	sCCA3	ENSG00000158850	5	B4GALT3, beta4Gal-T3
dpw	cortex.PEC	ENSG00000134107	5	BHLHB2, BHLHE40, DEC1, HLHB2, SHARP-2, SHARP2, STRA13, Stra14, bHLHe40
dpw	cortex.PEC	ENSG00000197584	5	6286, KCNMB2
dpw	cortex.PEC	ENSG00000225171	5	39519, DUTP6
dpw	sCCA1	ENSG00000065243	5	PKN2, PRK2, PRKCL2, Pak-2, STK7
dpw	sCCA1	ENSG00000083720	5	OXCT, OXCT1, SCOT
dpw	sCCA1	ENSG00000130803	5	HGNC:13507, ZNF317
gad	cortex.PEC	ENSG00000096696	5	DP, DPI, DPII, DSP, KPPS2, PPKS2
gad	cortex.PEC	ENSG00000114631	5	EG, PODLX2, PODXL2, endoglycan
gad	cortex.PEC	ENSG00000230549	5	USP17L1, USP17L1P
gad	sCCA1	ENSG00000145715	5	CM-AVM, GAP, RASA, RASA1, p120, p120GAP, p120RASGAP
gad	sCCA1	ENSG00000230330	5	HMGN2L3, HMGN2P3
height	cortex.PEC	ENSG00000129518	5	BM036, C14orf11, EAPP, FLJ20578
height	cortex.PEC	ENSG00000235869	5	RP1-102G20.4
height	cortex.PEC	ENSG00000249348	5	40601, UGDH-AS1
height	sCCA1	ENSG00000116205	5	C1orf83, FLJ32112, TCEANC2
height	sCCA1	ENSG00000196914	5	ARHGEF12, KIAA0382, LARG
height	sCCA1	ENSG00000275910	5
height	sCCA3	ENSG00000057935	5	KIAA1266, MTA3
height	sCCA3	ENSG00000122068	5	DKFZp761B1514, FYTTD1, UIF
height	sCCA3	ENSG00000231721	5	FLJ43663, LINC-PINT, MKLN1-AS1, PINT
mdd	sCCA1	ENSG00000011478	5	FLJ20084, QPCTL
mdd	sCCA1	ENSG00000117362	5	APH-1A, APH1A, CGI-78
mdd	sCCA1	ENSG00000142973	5	CYP4B1, HGNC:2644
mdd	sCCA1	ENSG00000144182	5	LIPT1, MGC12290, MGC13378
mdd	sCCA1	ENSG00000151552	5	DHPR, PKU2, QDPR, SDR33C1
mdd	sCCA1	ENSG00000158411	5	LOC129531, MITD1
mdd	sCCA1	ENSG00000268810	5
mdd	sCCA1	ENSG00000271119	5
mdd	sCCA2	ENSG00000164402	5	KIAA0202, SEP2, SEPT8, SEPTIN8
mdd	sCCA2	ENSG00000267838	5
mdd	sCCA3	ENSG00000134014	5	ELP3, FLJ10422, KAT9
mdd	sCCA3	ENSG00000154175	5	ABI3BP, DKFZP586L2024, NESHBP, TARSH
mdd	sCCA3	ENSG00000185800	5	D19S593E, DMR-N9, DMWD, gene59
neuroticism	cortex.PEC	ENSG00000038002	5	AGA, AGU, ASRG, GA
neuroticism	sCCA1	ENSG00000022840	5	KIAA0262, RIE2, RNF10
neuroticism	sCCA1	ENSG00000065615	5	CYB5R4, NCB5OR, b5+b5R, dJ676J13.1
neuroticism	sCCA1	ENSG00000066336	5	OF, PU.1, SFPI1, SPI-1, SPI-A, SPI1
neuroticism	sCCA1	ENSG00000091483	5	FH, HGNC:3700
neuroticism	sCCA1	ENSG00000119401	5	BBS11, HT2A, LGMD2H, TATIP, TRIM32
neuroticism	sCCA1	ENSG00000137831	5	FLJ10128, KIAA1561, UACA
neuroticism	sCCA1	ENSG00000156110	5	ADK, AK
neuroticism	sCCA1	ENSG00000167363	5	FN3K, HGNC:24822
neuroticism	sCCA1	ENSG00000275066	5	AP1GBP1, MGC104959, SYNG, SYNRG
neuroticism	sCCA3	ENSG00000165983	5	HGNC:9590, PTER
pAUDIT	cortex.PEC	ENSG00000100297	5	CDC46, MCM5, P1-CDC46
pAUDIT	cortex.PEC	ENSG00000213996	5	Lpr4, TM6SF2
pAUDIT	cortex.PEC	ENSG00000224888	5	RP5-1142A6.2
pAUDIT	cortex.PEC	ENSG00000267077	5	RP11-127I20.5
pAUDIT	sCCA1	ENSG00000077232	5
pAUDIT	sCCA1	ENSG00000119782	5	FKBP12.6, FKBP1B, FKBP1L, FKBP9, OTK4, PPIase
pAUDIT	sCCA2	ENSG00000128591	5	ABP-280, ABPL, FLN2, FLNC
pAUDIT	sCCA2	ENSG00000141499	5	FLJ10385, TCAB1, WDR79, WRAP53
pAUDIT	sCCA3	ENSG00000142065	5	KIAA1559, ZFP14, ZNF531
psychiatric	cortex.PEC	ENSG00000120159	5	C9orf82, CAAP, CAAP1, FLJ13657, RP11-337A23.1
psychiatric	cortex.PEC	ENSG00000141429	5	GALNT1
psychiatric	cortex.PEC	ENSG00000258940	5	RP11-407N17.5
psychiatric	cortex.PEC	ENSG00000272442	5	RP11-444E17.6
psychiatric	sCCA1	ENSG00000122694	5	C9orf19, GAPR-1, GLIPR2
psychiatric	sCCA1	ENSG00000139726	5	DENR, DRP, DRP1, SMAP-3
psychiatric	sCCA1	ENSG00000143624	5	C1orf60, FLJ21919, INT3, INTS3, SOSS-A
psychiatric	sCCA1	ENSG00000213888	5	HGNC:26029, LINC01521
psychiatric	sCCA1	ENSG00000237149	5	C10orf41, ZNF503-AS2
psychiatric	sCCA2	ENSG00000120159	5	C9orf82, CAAP, CAAP1, FLJ13657
psychiatric	sCCA2	ENSG00000142920	5	ADC, AZIN2, KIAA1945, ODC-p, ODC1L, ODCp
psychiatric	sCCA3	ENSG00000131351	5	HAUS8, HICE1, MGC20533, NY-SAR-48
psychiatric	sCCA3	ENSG00000234771	5	HRCEG, SLC25A25-AS1
sc	sCCA1	ENSG00000090104	5	1R20, BL34, IER1, IR20, RGS1
sc	sCCA2	ENSG00000111247	5	PIR51, RAD51AP1
sc	sCCA2	ENSG00000132604	5	TERF2, TRBF2, TRF2
sc	sCCA2	ENSG00000167074	5	KIAA1655, TEF
sc	sCCA3	ENSG00000164136	5	IL-15, IL15, MGC9721
si	cortex.PEC	ENSG00000149177	5	CD148, DEP1, HPTPeta, PTPRJ, R-PTP-ETA, SCC1
si	cortex.PEC	ENSG00000153250	5	C2orf12, DKFZp564H0764, HCC-4, MSSP, MSSP-1, MSSP-2, MSSP-3, MSSP1, RBMS1, SCR2, YC1
si	cortex.PEC	ENSG00000232044	5	FLJ30594, LINC01105
si	sCCA1	ENSG00000106624	5	ACLP, AEBP1
si	sCCA1	ENSG00000115459	5	DFNB88, ELMOD3, FLJ21977, RBED1, RBM29
si	sCCA1	ENSG00000115946	5	KHRBP1, PNO1, RRP20
si	sCCA1	ENSG00000131446	5	GLYT1, GNT-1, GnTI, MGAT, MGAT1
si	sCCA1	ENSG00000159496	5	RGL4, Rgr
si	sCCA1	ENSG00000179051	5	RCC2, TD-60
si	sCCA1	ENSG00000196547	5	HsT19662, MAN2A2
si	sCCA1	ENSG00000256713	5	HGNC:8887, PGA5
si	sCCA1	ENSG00000275413	5
si	sCCA1	ENSG00000281903	5
si	sCCA2	ENSG00000176714	5	CCDC121, FLJ13646, FLJ43364
si	sCCA3	ENSG00000099219	5	ERMP1, FLJ23309, KIAA1815
si	sCCA3	ENSG00000138434	5	CS-1, ITPRID2, KIAA1927, KRAP, SPAG13, SSFA2
si	sCCA3	ENSG00000215283	5	HGNC:39316, HMGB3P24
si	sCCA3	ENSG00000236287	5	Buster1, ZBED5
BMI	cortex.PEC	ENSG00000079819	4	4.1-G, 4.1G, EPB41L2
BMI	cortex.PEC	ENSG00000128656	4	ARHGAP2, CHN, CHN1, DURS2, NC, RHOGAP2, RhoGAP2, n-chimerin
BMI	cortex.PEC	ENSG00000162194	4	C11orf48, MGC2477
BMI	cortex.PEC	ENSG00000188070	4	C11orf95, MGC3032
BMI	cortex.PEC	ENSG00000205978	4	CGIN1, FLJ11811, KIAA1305, NYNRIN
BMI	cortex.PEC	ENSG00000254806	4	C20orf169, SYS1-DBNDD2, dJ453C12.4, dJ453C12.4.1
BMI	cortex.PEC	ENSG00000272360	4	RP11-359I18.5
BMI	sCCA1	ENSG00000096092	4	C6orf73, PTD011, TMEM14A
BMI	sCCA1	ENSG00000105722	4	ERF, PE-2, PE2
BMI	sCCA1	ENSG00000108010	4	GLRX3, GLRX4, GRX3, GRX4, PICOT, TXNL2, bA500G10.4
BMI	sCCA1	ENSG00000115306	4	HGNC:11275, SPTBN1
BMI	sCCA1	ENSG00000137494	4	ANKRD42, FLJ37874, PPP1R79, SARP
BMI	sCCA1	ENSG00000138434	4	CS-1, ITPRID2, KIAA1927, KRAP, SPAG13, SSFA2
BMI	sCCA1	ENSG00000149930	4	KIAA0881, MAP3K17, PSK, PSK1, TAO1, TAO2, TAOK2
BMI	sCCA1	ENSG00000164611	4	EAP1, HPTTG, PTTG, PTTG1, TUTR1, securin
BMI	sCCA1	ENSG00000167371	4	DKFZp547J199, DSPB3, DYT10, EKD1, FICCA, FLJ25513, ICCA, IFITMD1, PKC, PRRT2
BMI	sCCA1	ENSG00000174456	4	C12orf76, FLJ40142
BMI	sCCA1	ENSG00000177425	4	PAR4, PAWR, par-4
BMI	sCCA1	ENSG00000186638	4	C9orf48, FLJ10933, FLJ43884, KIF24, bA571F15.4
BMI	sCCA1	ENSG00000189376	4	C8orf76, FLJ14825
BMI	sCCA1	ENSG00000211460	4	BCLF-1, REHF-1, TRSLN, TSN
BMI	sCCA1	ENSG00000221886	4	Buster3, C5orf54, ZBED8
BMI	sCCA2	ENSG00000117139	4	CT31, JARID1B, KDM5B, PLU-1, PPP1R98, RBBP2H1A
BMI	sCCA2	ENSG00000141994	4	DUS3, DUS3L, FLJ13896
BMI	sCCA2	ENSG00000179119	4	DKFZp686I068, FLJ39441, SPTY2D1, Spt2
BMI	sCCA2	ENSG00000185022	4	MAFF, hMafF
BMI	sCCA2	ENSG00000223745	4	CCDC18-AS1, ENST00000440778.1
BMI	sCCA3	ENSG00000137992	4	BCKAD-E2, BCKDH-E2, BCOADC-E2, DBT
BMI	sCCA3	ENSG00000169860	4	P2RY1, P2Y1, SARCC
BMI	sCCA3	ENSG00000214176	4	LOC440456, PLEKHM1P, PLEKHM1P1
BMI	sCCA3	ENSG00000243244	4	SBLF, STON1, stoned-b1
cAUDIT	cortex.PEC	ENSG00000129151	4	BBH, BBOX, BBOX1, G-BBH, gamma-BBH
cAUDIT	cortex.PEC	ENSG00000135519	4	BEC1, ELK2, KCNH3, KIAA1282, Kv12.2, elk2
cAUDIT	cortex.PEC	ENSG00000145861	4	C1QTNF2, CTRP2, zacrp2
cAUDIT	cortex.PEC	ENSG00000156564	4	FIGLER2, KIAA1246, LRFN2, RP11-535K1.2, SALM1
cAUDIT	cortex.PEC	ENSG00000164073	4	CLN7, MFSD8, MGC33302
cAUDIT	cortex.PEC	ENSG00000164116	4	GC-SA3, GUC1A3, GUCA3, GUCSA3, GUCY1A1, GUCY1A3, RP11-588K22.2
cAUDIT	cortex.PEC	ENSG00000231742	4	RP11-112L6.4
cAUDIT	cortex.PEC	ENSG00000272321	4	KB-1517D11.4
cAUDIT	sCCA1	ENSG00000010072	4	C1orf124, DKFZP547N043, DVC1, SPRTN, Spartan
cAUDIT	sCCA1	ENSG00000014257	4	ACP-3, ACP3, ACPP, PAP, TM-PAP
cAUDIT	sCCA1	ENSG00000056972	4	ACT1, C6orf2, C6orf4, C6orf5, C6orf6, CIKS, DKFZP586G0522, TRAF3IP2
cAUDIT	sCCA1	ENSG00000067369	4	53BP1, TDRD30, TP53BP1, p202
cAUDIT	sCCA1	ENSG00000099260	4	C1orf11, FLJ20271, PALMD, PALML
cAUDIT	sCCA1	ENSG00000122068	4	DKFZp761B1514, FYTTD1, UIF
cAUDIT	sCCA1	ENSG00000125246	4	CLB, CLYBL
cAUDIT	sCCA1	ENSG00000128886	4	ELL3, FLJ22637
cAUDIT	sCCA1	ENSG00000148344	4	MGST-IV, MGST1-L1, MGST1L1, PIG12, PTGES, TP53I12
cAUDIT	sCCA1	ENSG00000149577	4	CGI-40, SIDT2
cAUDIT	sCCA1	ENSG00000155324	4	FLJ21313, GRAMD2B, GRAMD3, NS3TP2
cAUDIT	sCCA1	ENSG00000176476	4	CCDC101, FLJ32446, SGF29, TDRD29
cAUDIT	sCCA1	ENSG00000251417	4
cAUDIT	sCCA1	ENSG00000254604	4
cAUDIT	sCCA1	ENSG00000257433	4	HGNC:55477, RPAP3-DT
cAUDIT	sCCA1	ENSG00000275441	4
cAUDIT	sCCA2	ENSG00000067369	4	53BP1, TDRD30, TP53BP1, p202
cAUDIT	sCCA2	ENSG00000108387	4	ARTS, C17orf47, CE5B3, FLJ40121, H5, MART, PNUTL2, SEPT4, SEPTIN4, hCDCREL-2, hucep-7
cAUDIT	sCCA2	ENSG00000137218	4	FRS2B, FRS2beta, FRS3, SNT-2
cAUDIT	sCCA2	ENSG00000137842	4	FLJ23375, TMEM62
cAUDIT	sCCA2	ENSG00000159216	4	AML1, AMLCR1, CBFA2, PEBP2A2, RUNX1
cAUDIT	sCCA2	ENSG00000230869	4	AGAP10, AGAP10P, CTGLF10P, CTGLF7, bA144G6.2, bA358L16.1
cAUDIT	sCCA3	ENSG00000065000	4	ADTD, AP3D1
cAUDIT	sCCA3	ENSG00000067369	4	53BP1, TDRD30, TP53BP1, p202
cAUDIT	sCCA3	ENSG00000089123	4
cAUDIT	sCCA3	ENSG00000096872	4	CCDC2, CMG-1, CMG1, FLJ22621, IFT74
cAUDIT	sCCA3	ENSG00000131591	4	C1orf159, FLJ20584
cAUDIT	sCCA3	ENSG00000137218	4	FRS2B, FRS2beta, FRS3, SNT-2
cpdL10H20	cortex.PEC	ENSG00000019144	4	FLJ00141, KIAA0638, LL5A, LL5a, PHLDB1, hsa-mir-6716
cpdL10H20	cortex.PEC	ENSG00000115419	4	AAD20, GAC, GAM, GLS, GLS1, KGA, KIAA0838
cpdL10H20	cortex.PEC	ENSG00000123965	4	MGC34222, PMS2L5, PMS2P5, PMS7
cpdL10H20	cortex.PEC	ENSG00000160828	4	MGC131759, STAG3L2, STAG3L2P
cpdL10H20	cortex.PEC	ENSG00000164211	4	18058, STARD4
cpdL10H20	cortex.PEC	ENSG00000169006	4	NTR2, NTSR2
cpdL10H20	cortex.PEC	ENSG00000181444	4	EZI, ZNF467, Zfp467
cpdL10H20	cortex.PEC	ENSG00000196152	4	ZNF79, pT7
cpdL10H20	cortex.PEC	ENSG00000221963	4	APOL-VI, APOL6, APOLVI, ApoL6
cpdL10H20	sCCA1	ENSG00000100614	4	MGC9201, PP2CA, PP2Calpha, PPM1A
cpdL10H20	sCCA1	ENSG00000122547	4	EEPD1, KIAA1706
cpdL10H20	sCCA1	ENSG00000123444	4	BKLHD4, FLJ10450, HSPC252, KBTBD4
cpdL10H20	sCCA1	ENSG00000149782	4	HGNC:9056, PLCB3
cpdL10H20	sCCA1	ENSG00000237641	4	HGNC:36234, RPL28P2
cpdL10H20	sCCA1	ENSG00000272308	4
cpdL10H20	sCCA2	ENSG00000119686	4	C14orf58, CCT, FLJ20371, FLVCR2, MFSD7C, SLC49A2
cpdL10H20	sCCA2	ENSG00000119760	4	KIAA0764, SPT7L, STAF65, STAF65gamma, SUPT7L
cpdL10H20	sCCA3	ENSG00000106305	4	AIMP2, JTV-1, JTV1, PRO0992, p38
cpdL10H20	sCCA3	ENSG00000175741	4	FAM28CP, RWDD4P2
cpdL10H20	sCCA3	ENSG00000197937	4	ZNF1111, ZNF347
cpdL10H20	sCCA3	ENSG00000213654	4	AGS4, C6orf9, G18, G18.1a, G18.1b, G18.2, GPSM3, NG1
cpdL10H20	sCCA3	ENSG00000266074	4	BAHCC1, BAHD2, KIAA1447
dpw	cortex.PEC	ENSG00000109133	4	1600019D15Rik, DB83, FLJ10525, SHINC3, TMEM33
dpw	cortex.PEC	ENSG00000162585	4	C1orf86, FAAP20, FLJ31031, FP7162
dpw	cortex.PEC	ENSG00000167468	4	GPX4, GPx-4, GSHPx-4, MCSP, PHGPx, snGPx, snPHGPx
dpw	cortex.PEC	ENSG00000168071	4	BRLZ, CCDC88, CCDC88B, FLJ00354, FLJ37970, GIPIE, HKRP3, HkRP3, gipie
dpw	cortex.PEC	ENSG00000188388	4	37441, GOLGA6L3
dpw	cortex.PEC	ENSG00000197177	4	GPR123, KIAA1828
dpw	cortex.PEC	ENSG00000198842	4	25034, DUSP27
dpw	cortex.PEC	ENSG00000205279	4	CTXN3, KABE
dpw	cortex.PEC	ENSG00000205565	4	RP11-497H16.6
dpw	cortex.PEC	ENSG00000269983	4	RP11-497H16.9
dpw	sCCA1	ENSG00000085840	4	HSORC1, ORC1, ORC1L, PARC1
dpw	sCCA1	ENSG00000103051	4	COD1, COG4, DKFZP586E1519
dpw	sCCA1	ENSG00000106524	4	ANKMY2, DKFZP564O043, ZMYND20
dpw	sCCA1	ENSG00000115758	4	ODC, ODC1
dpw	sCCA1	ENSG00000134744	4	KIAA0191, PAPD3, TENT3A, TUT4, ZCCHC11
dpw	sCCA1	ENSG00000136720	4	HS6ST, HS6ST1
dpw	sCCA1	ENSG00000157368	4	C16orf77, IL-34, IL34, MGC34647
dpw	sCCA1	ENSG00000164543	4	DRAK1, STK17A
dpw	sCCA1	ENSG00000164751	4	PAF-1, PEX2, PMP35, PXMP3, RNF72, ZWS3
dpw	sCCA1	ENSG00000166135	4	DKFZp762F1811, FIH1, FLJ20615, FLJ22027, HIF1AN
dpw	sCCA1	ENSG00000215788	4	APO-3, DDR3, DR3, LARD, TNFRSF12, TNFRSF25, TR3, TRAMP, WSL-1, WSL-LR
dpw	sCCA1	ENSG00000224831	4	C1orf37-DUP, TMEM183B, TMEM183BP
dpw	sCCA1	ENSG00000247121	4
dpw	sCCA1	ENSG00000270091	4
dpw	sCCA2	ENSG00000003436	4	EPI, LACI, TFI, TFPI, TFPI1
dpw	sCCA2	ENSG00000133858	4	CCDC131, CSRC2, KIAA0546, MGC23401, PSRC2, ZFC3H1
dpw	sCCA2	ENSG00000134748	4	FLJ14936, PRPF38A, Prp38
dpw	sCCA2	ENSG00000270091	4
dpw	sCCA3	ENSG00000105669	4	COPE, epsilon-COP
dpw	sCCA3	ENSG00000163166	4	DKFZp761G0123, FLJ10006, FLJ14655, FLJ32319, IWS1
dpw	sCCA3	ENSG00000214517	4	ABDH19, PME-1, PPME1
gad	cortex.PEC	ENSG00000006611	4	AIE-75, AIE75, DFNB18, DFNB18A, NY-CO-37, NY-CO-38, PDZ-45, PDZ-73, PDZ-73/NY-CO-38, PDZ73, PDZD7C, USH1C, harmonin, ush1cpst
gad	cortex.PEC	ENSG00000058668	4	ATP2B2, ATP2B4, MXRA1, PMCA4, PMCA4b, PMCA4x
gad	cortex.PEC	ENSG00000069329	4	606931, FLJ10752, MEM3, PARK17, VPS35
gad	cortex.PEC	ENSG00000136383	4	ALPK3, KIAA1330, MAK, MIDORI, Midori
gad	cortex.PEC	ENSG00000159199	4	ATP5A, ATP5G, ATP5G1
gad	cortex.PEC	ENSG00000173960	4	UBXD4, UBXN2A
gad	cortex.PEC	ENSG00000230269	4	RP1-40E16.9
gad	sCCA1	ENSG00000099250	4	CD304, NRP, NRP1, VEGF165R
gad	sCCA1	ENSG00000110048	4	OSBP, OSBP1
gad	sCCA1	ENSG00000125656	4	CLPP, HGNC:2084
gad	sCCA1	ENSG00000134897	4	BIVM, FLJ20159
gad	sCCA1	ENSG00000164877	4	FLJ23471, JRAB, MGC46023, MICAL-L2, MICALL2
gad	sCCA1	ENSG00000166913	4	YWHAA, YWHAB
gad	sCCA2	ENSG00000121350	4	DKFZp762G094, FLJ22028, PYROXD1
gad	sCCA2	ENSG00000134897	4	BIVM, FLJ20159
gad	sCCA2	ENSG00000137970	4	HGNC:37028, RPL7P9
gad	sCCA2	ENSG00000145715	4	CM-AVM, GAP, RASA, RASA1, p120, p120GAP, p120RASGAP
gad	sCCA2	ENSG00000149577	4	CGI-40, SIDT2
gad	sCCA2	ENSG00000187630	4	DHRS4L2, SDR25C3
gad	sCCA3	ENSG00000121350	4	DKFZp762G094, FLJ22028, PYROXD1
gad	sCCA3	ENSG00000121361	4	KCNJ8, Kir6.1
gad	sCCA3	ENSG00000253341	4	HGNC:8650, PCBP2P2
gad	sCCA3	ENSG00000273137	4
height	cortex.PEC	ENSG00000112137	4	KIAA1733, PHACTR1, RPEL, RPEL1, dJ257A7.2
height	cortex.PEC	ENSG00000116183	4	PAPP-A2, PAPP-E, PAPPA2, PAPPE, PLAC3
height	cortex.PEC	ENSG00000125510	4	KOR-3, NOCIR, OOR, OPRL1, ORL1
height	cortex.PEC	ENSG00000129515	4	MSTP010, SNX6, TFAF2
height	cortex.PEC	ENSG00000134014	4	ELP3, FLJ10422, KAT9
height	cortex.PEC	ENSG00000137513	4
height	cortex.PEC	ENSG00000174348	4	MGC24995, PCAN, PODN, PODOCAN, SLRR5A
height	cortex.PEC	ENSG00000236021	4	RP11-195C7.1
height	cortex.PEC	ENSG00000256092	4	hsa-mir-8072
height	cortex.PEC	ENSG00000261502	4	RP11-96H17.1
height	sCCA1	ENSG00000089327	4	FXYD5, OIT2
height	sCCA1	ENSG00000105497	4	OTK18, ZNF175
height	sCCA1	ENSG00000122877	4	EGR2, KROX20
height	sCCA1	ENSG00000134072	4	CAMK1, CaMKI, CaMKI-alpha
height	sCCA1	ENSG00000143126	4	ADGRC2, CDHF10, CELSR2, EGFL2, Flamingo1, KIAA0279, MEGF3
height	sCCA1	ENSG00000143157	4	BASS2, KIAA15131, KRBOX2, LST003, POGK
height	sCCA1	ENSG00000196366	4	C9orf163, FLJ36779
height	sCCA1	ENSG00000231167	4	TCAG_1818537, YBX1P2
height	sCCA1	ENSG00000276115	4
height	sCCA2	ENSG00000107443	4	CCNJ, FLJ10895, bA690P14.1
height	sCCA2	ENSG00000113851	4	CRBN, MRT2, MRT2A
height	sCCA2	ENSG00000151689	4	HGNC:6071, INPP1
height	sCCA2	ENSG00000159592	4	GPBP1L1, SP192
height	sCCA2	ENSG00000170903	4	KIAA1826, MSANTD4
height	sCCA2	ENSG00000215712	4	BM033, C6orf35, TMEM242
height	sCCA3	ENSG00000083535	4	C13orf24, CEP90, PIBF, PIBF1
height	sCCA3	ENSG00000095319	4	KIAA0169, NUP188
height	sCCA3	ENSG00000118137	4	APOA1, HGNC:600
height	sCCA3	ENSG00000263001	4	BAP-135, BTKAP1, DIWS, GTF2I, IB291, SPIN, TFII-I, WBSCR6
mdd	cortex.PEC	ENSG00000142227	4	EMP3, YMP
mdd	cortex.PEC	ENSG00000162929	4	29387, KIAA1841
mdd	cortex.PEC	ENSG00000177614	4	DKFZp761A0620, FLJ11413, PGBD5
mdd	sCCA1	ENSG00000066136	4	CBF-C, NF-YC, NFYC
mdd	sCCA1	ENSG00000112592	4	GTF2D1, SCA17, TBP, TFIID
mdd	sCCA1	ENSG00000117013	4	KCNQ4, Kv7.4
mdd	sCCA1	ENSG00000129116	4	CGI-151, KIAA0992, PALLD, SIH002
mdd	sCCA1	ENSG00000135632	4	NN8-4AG, RAI15, RRG1, SMYD5, ZMYND23
mdd	sCCA1	ENSG00000135951	4	CEP4L, CT79, TSGA10
mdd	sCCA1	ENSG00000153310	4	BM-009, CYRI, CYRI-B, CYRIB, FAM49B
mdd	sCCA1	ENSG00000154265	4	ABCA5, EST90625
mdd	sCCA1	ENSG00000165997	4	ARL5B, ARL8
mdd	sCCA1	ENSG00000167863	4	ATP5H, ATP5JD, ATP5PD, ATPQ
mdd	sCCA1	ENSG00000185414	4	MRP-L28, MRPL30, RPML28
mdd	sCCA1	ENSG00000186019	4
mdd	sCCA1	ENSG00000196177	4	ACAD7, ACADSB, SBCAD
mdd	sCCA1	ENSG00000198964	4	MGC17342, MOB, SGMS1, SMS1, TMEM23
mdd	sCCA1	ENSG00000229358	4	DPY19L1P1, HGNC:22395
mdd	sCCA1	ENSG00000272145	4	0808y08y, NFYC-AS1
mdd	sCCA1	ENSG00000273045	4	C2orf15, MGC29762
mdd	sCCA2	ENSG00000104936	4	DM, DM1, DM1PK, DMK, DMPK, MDPK, MT-PK
mdd	sCCA2	ENSG00000166598	4	GP96, GRP94, HSP90B1, TRA1
mdd	sCCA2	ENSG00000180354	4	C7orf41, Ells1, FLJ25903, MTURN
mdd	sCCA2	ENSG00000185800	4	D19S593E, DMR-N9, DMWD, gene59
mdd	sCCA2	ENSG00000240291	4
mdd	sCCA2	ENSG00000261353	4
neuroticism	cortex.PEC	ENSG00000135040	4
neuroticism	cortex.PEC	ENSG00000143162	4	CREG, CREG1
neuroticism	cortex.PEC	ENSG00000152475	4	25164, ZNF837
neuroticism	cortex.PEC	ENSG00000161542	4	PAP39, PRPSAP1
neuroticism	cortex.PEC	ENSG00000214626	4	45107, POLR3DP1
neuroticism	cortex.PEC	ENSG00000215045	4	DELPHILIN, GRID2IP
neuroticism	cortex.PEC	ENSG00000253352	4	FLJ20618, LINC00080, TI-227H, TUG1
neuroticism	cortex.PEC	ENSG00000267224	4	AC005498.4
neuroticism	sCCA1	ENSG00000104343	4	FLJ11011, UBC-16, UBE2W
neuroticism	sCCA1	ENSG00000133878	4	DUSP24, DUSP26, MGC1136, NEAP
neuroticism	sCCA1	ENSG00000138078	4	KIAA0436, PREPL
neuroticism	sCCA1	ENSG00000167595	4	C19orf55, FLJ30657, PROSER3
neuroticism	sCCA1	ENSG00000169689	4	CENP-X, CENPX, FAAP10, MGC14480, MHF2, STRA13
neuroticism	sCCA1	ENSG00000173715	4	C11orf80, FLJ22531, TOPOVIBL
neuroticism	sCCA1	ENSG00000227372	4	KIAA0495, PDAM, TP73-AS1
neuroticism	sCCA2	ENSG00000069869	4	KIAA0093, MGC176705, NEDD4, NEDD4-1, RPF1
neuroticism	sCCA2	ENSG00000082196	4	2310005P21Rik, C1QTNF3, CTRP3, Corcs, Cors, Cors-26
neuroticism	sCCA2	ENSG00000125731	4	NSP1, SH2D3A
neuroticism	sCCA2	ENSG00000164776	4	PHKG, PHKG1
neuroticism	sCCA2	ENSG00000165912	4	PACSIN3, SDPIII
neuroticism	sCCA3	ENSG00000011590	4	FAXF, FAZF, Rog, TZFP, ZBTB32, ZNF538
neuroticism	sCCA3	ENSG00000105137	4	7h3, FLJ13511, SYD1, SYDE1
neuroticism	sCCA3	ENSG00000114054	4	HGNC:8654, PCCB
neuroticism	sCCA3	ENSG00000126500	4	FLRT1, MGC21624, SPG68
neuroticism	sCCA3	ENSG00000134574	4	DDB2, DDBB, FLJ34321, UV-DDB2, XPE
neuroticism	sCCA3	ENSG00000149179	4	C11orf49, FLJ22210, MGC4707
neuroticism	sCCA3	ENSG00000223960	4	CHROME, CHROMR, PRKRA-AS1
pAUDIT	cortex.PEC	ENSG00000086159	4	AQP2L, AQP6, KID
pAUDIT	cortex.PEC	ENSG00000110906	4	BTBD28, KCTD10, MSTP028, ULR061, ULRO61, hBACURD3
pAUDIT	cortex.PEC	ENSG00000114686	4	COXPD9, MRL3, MRPL3, RPML3
pAUDIT	cortex.PEC	ENSG00000115112	4	CRTR1, LBP-9, LBP9, TFCP2L1
pAUDIT	cortex.PEC	ENSG00000119638	4	DKFZp434D0935, KIAA1995, MGC16714, NEK8, NEK9, NERCC, NERCC1, Nek8
pAUDIT	cortex.PEC	ENSG00000120798	4	NR2C1, TR2, TR2-11
pAUDIT	cortex.PEC	ENSG00000135482	4	FLJ14451, ZC3H10, ZC3HDC10
pAUDIT	cortex.PEC	ENSG00000156299	4	11805, TIAM1
pAUDIT	cortex.PEC	ENSG00000240137	4	RP11-103G8.2
pAUDIT	cortex.PEC	ENSG00000256967	4	RP11-273B20.1
pAUDIT	cortex.PEC	ENSG00000257815	4	RP11-611E13.2
pAUDIT	sCCA1	ENSG00000067057	4	PFK-C, PFKF, PFKP
pAUDIT	sCCA1	ENSG00000103657	4	HERC1, p532, p619
pAUDIT	sCCA1	ENSG00000108395	4	KIAA0898, MUL, POB1, TEF3, TRIM37
pAUDIT	sCCA1	ENSG00000115657	4	ABCB6, EST45597, MTABC3, umat
pAUDIT	sCCA1	ENSG00000138175	4	ARFL3, ARL3
pAUDIT	sCCA1	ENSG00000163714	4	SR140, U2SURP, fSAPa
pAUDIT	sCCA1	ENSG00000164674	4	SLP3, SYTL3, exophilin-6
pAUDIT	sCCA1	ENSG00000165138	4	ANKRD14, ANKS6, FLJ36928, NPHP16, SAMD6
pAUDIT	sCCA1	ENSG00000165929	4	C14orf47, C2CD1, FLJ36557, MTAC2D1, TC2N, Tac2-N
pAUDIT	sCCA1	ENSG00000171560	4	FGA, HGNC:3661
pAUDIT	sCCA1	ENSG00000186517	4	ARHGAP30, FLJ00267
pAUDIT	sCCA1	ENSG00000197142	4	ACS2, ACS5, ACSL5, FACL5
pAUDIT	sCCA1	ENSG00000277496	4
pAUDIT	sCCA2	ENSG00000135205	4	CCDC146, KIAA1505, MBO2
pAUDIT	sCCA2	ENSG00000146904	4	EPH, EPHA1, EPHT, EPHT1
pAUDIT	sCCA2	ENSG00000171084	4	FAM86JP, HGNC:44097
pAUDIT	sCCA2	ENSG00000198648	4	DCHT, SPAK, STK39
pAUDIT	sCCA2	ENSG00000257704	4
pAUDIT	sCCA3	ENSG00000011021	4	CLC-6, CLCN6, KIAA0046
pAUDIT	sCCA3	ENSG00000075415	4	PHC, SLC25A3
pAUDIT	sCCA3	ENSG00000116194	4	ANG3, ANGPT3, ANGPTL1, ARP1, AngY
pAUDIT	sCCA3	ENSG00000136870	4	HGNC:12980, ZNF189
pAUDIT	sCCA3	ENSG00000165929	4	C14orf47, C2CD1, FLJ36557, MTAC2D1, TC2N, Tac2-N
pAUDIT	sCCA3	ENSG00000242861	4
psychiatric	cortex.PEC	ENSG00000072041	4	B0AT2, FLJ10316, NTT73, SBAT1, SLC6A15, V7-3, hv7-3
psychiatric	cortex.PEC	ENSG00000116750	4	CGI-70, INO80R, UCH-L5, UCH37, UCHL5
psychiatric	cortex.PEC	ENSG00000124831	4	FLAP-1, FLAP1, FLIIAP1, GCF-2, GCF2, HUFI-1, LRRFIP1, TRIP, tmp_locus_7
psychiatric	cortex.PEC	ENSG00000126583	4	MGC57564, PKC-gamma, PKCC, PKCG, PRKCG, SCA14
psychiatric	cortex.PEC	ENSG00000180081	4	CTC-451A6.4
psychiatric	cortex.PEC	ENSG00000182985	4	BL2, CADM1, IGSF4, IGSF4A, NECL2, Necl-2, RA175, ST17, SYNCAM, SYNCAM1, TSLC1, sTSLC-1, sgIGSF, synCAM1
psychiatric	cortex.PEC	ENSG00000258512	4	RP11-796G6.2
psychiatric	cortex.PEC	ENSG00000265148	4	BZRAP1-AS1, RP5-1171I10.4
psychiatric	sCCA1	ENSG00000101577	4	KIAA0249, LPIN2
psychiatric	sCCA1	ENSG00000115461	4	HGNC:5474, IGFBP5
psychiatric	sCCA1	ENSG00000119392	4	GLE1, GLE1L, LCCS1, hGLE1
psychiatric	sCCA1	ENSG00000130783	4	CCDC62, CT109, ERAP75, FLJ40344, TSP-NY
psychiatric	sCCA1	ENSG00000131351	4	HAUS8, HICE1, MGC20533, NY-SAR-48
psychiatric	sCCA1	ENSG00000134905	4	CARS2, FLJ12118
psychiatric	sCCA1	ENSG00000137720	4	C11orf1, FLJ23499
psychiatric	sCCA1	ENSG00000147813	4
psychiatric	sCCA1	ENSG00000173261	4	HGNC:31746, PLAC8L1
psychiatric	sCCA1	ENSG00000198089	4	KIAA0542, PISD, PPP1R139, SFI1
psychiatric	sCCA1	ENSG00000198794	4	MGC24969, SCAMP5
psychiatric	sCCA1	ENSG00000255050	4
psychiatric	sCCA2	ENSG00000132207	4	GIYD1, SLX1A
psychiatric	sCCA2	ENSG00000246548	4	HGNC:27505, LINC02288
psychiatric	sCCA2	ENSG00000271614	4	ATP2B1-AS1, LINC00936
psychiatric	sCCA2	ENSG00000273188	4
psychiatric	sCCA3	ENSG00000119392	4	GLE1, GLE1L, LCCS1, hGLE1
psychiatric	sCCA3	ENSG00000120159	4	C9orf82, CAAP, CAAP1, FLJ13657
psychiatric	sCCA3	ENSG00000130307	4	AIEBP, FLJ38709, MCC2, USHBP1
psychiatric	sCCA3	ENSG00000150527	4	CTAGE5, FLJ22404, MEA6, MGEA, MGEA11, MGEA6, MIA2, TALI, cTAGE-5A, cTAGE-5B, cTAGE-5C, cTAGE-5D
psychiatric	sCCA3	ENSG00000163520	4	FBLN2, HGNC:3601
psychiatric	sCCA3	ENSG00000177731	4	FLI, FLII, FLIL, Fli1, MGC39265
sc	cortex.PEC	ENSG00000058272	4	M130, MBS, MYPT1, PPP1R12A
sc	cortex.PEC	ENSG00000070950	4	RAD18, RNF73
sc	cortex.PEC	ENSG00000129472	4	FLJ14824, RAB2B
sc	cortex.PEC	ENSG00000167889	4	FLJ25132, GnT-IX, GnT-VB, KIAA2008, MGAT5B
sc	cortex.PEC	ENSG00000198400	4	164970, MTC, NTRK1, TRK, TRK1, TRKA, Trk-A, p140-TrkA
sc	cortex.PEC	ENSG00000272686	4	RP11-390E23.6
sc	sCCA1	ENSG00000074621	4	CSNB1D, HsT17412, KIAA0702, NCKX, NCKX1, RODX, SLC24A1
sc	sCCA1	ENSG00000085831	4	C1orf34, DEME-6, KIAA0452, TTC39A
sc	sCCA1	ENSG00000115084	4	FLJ22004, SLC35F5
sc	sCCA1	ENSG00000135424	4	HGNC:6143, ITGA7
sc	sCCA1	ENSG00000139832	4	FLJ20429, RAB20
sc	sCCA1	ENSG00000146707	4	POM-ZP3, POM121, POMZP3
sc	sCCA1	ENSG00000165688	4	Alpha-MPP, CLA1, INPP5E, KIAA0123, MAS2, PMPCA, SCAR2
sc	sCCA1	ENSG00000165695	4	AK8, C9orf98, FLJ32704
sc	sCCA1	ENSG00000168672	4	BCMP101, FAM84B, LRATD2, NSE2
sc	sCCA1	ENSG00000183569	4	HGNC:29446, SERHL2
sc	sCCA1	ENSG00000197847	4	FLJ16331, Oat6, SLC22A20, SLC22A20P
sc	sCCA1	ENSG00000250251	4	HGNC:30070, PKD1P6
sc	sCCA2	ENSG00000018408	4	DKFZp586I1419, TAZ, WWTR1
sc	sCCA2	ENSG00000100147	4	CCDC134, FLJ22349
sc	sCCA2	ENSG00000142173	4	COL6A2, HGNC:2212
sc	sCCA2	ENSG00000166503	4	HDGFL3, HRP-3, Hdgfrp3
sc	sCCA2	ENSG00000167702	4	HGNC:29530, KIFC2
sc	sCCA2	ENSG00000173465	4	SSSCA1, ZNRD2, p27
sc	sCCA2	ENSG00000184207	4	HGNC:8909, PGP
sc	sCCA3	ENSG00000166189	4	BLOC2S3, FLJ22501, HPS6
sc	sCCA3	ENSG00000227268	4	KLLN, killin
si	cortex.PEC	ENSG00000164741	4	ARHGAP7, DLC-1, DLC1, HP, KIAA1723, STARD12, p122-RhoGAP
si	cortex.PEC	ENSG00000171408	4	PDE7B, bA472E5.1
si	cortex.PEC	ENSG00000174989	4	FBW6, FBW8, FBX29, FBXO29, FBXW6, FBXW8
si	cortex.PEC	ENSG00000213023	4	SYT3, SytIII
si	cortex.PEC	ENSG00000251695	4	AC124890.1
si	sCCA1	ENSG00000007545	4	CRAMP1, CRAMP1L, KIAA1426
si	sCCA1	ENSG00000048392	4	RRM2B, p53R2
si	sCCA1	ENSG00000074071	4	MGC2616, MRP-S12, MRPS34
si	sCCA1	ENSG00000100038	4	HGNC:11993, TOP3B
si	sCCA1	ENSG00000101004	4	KIAA0980, NINL, NLP
si	sCCA1	ENSG00000119711	4	ALDH6A1, MMSDH
si	sCCA1	ENSG00000120694	4	HSP105A, HSP105B, HSPH1, KIAA0201, NY-CO-25
si	sCCA1	ENSG00000124107	4	ALK1, ALP, BLPI, HUSI, HUSI-I, SLPI, WAP4, WFDC4
si	sCCA1	ENSG00000133740	4	E2F5, HGNC:3119
si	sCCA1	ENSG00000135083	4	CCNJL, FLJ14166
si	sCCA1	ENSG00000137692	4	DCUN1D5, FLJ32431, MGC2714
si	sCCA1	ENSG00000148057	4	C9orf103, IDNK, bA522I20.2, hGntK
si	sCCA1	ENSG00000176731	4	C8orf59, RBIS
si	sCCA1	ENSG00000197774	4	EME2, FLJ00151, SLX2B
si	sCCA1	ENSG00000227782	4
si	sCCA1	ENSG00000276952	4
si	sCCA2	ENSG00000106052	4	CALCOCO3, TAX1BP1, TXBP151
si	sCCA2	ENSG00000112893	4	GOLIM7, MAN2A1
si	sCCA3	ENSG00000100997	4
si	sCCA3	ENSG00000179627	4	ZBTB42, ZNF925
si	sCCA3	ENSG00000197774	4	EME2, FLJ00151, SLX2B
BMI	cortex.PEC	ENSG00000040531	3	CTNS, CTNS-LSB, PQLC4
BMI	cortex.PEC	ENSG00000061273	3	DKFZP586J0917, HD7A, HDAC7, HDAC7A
BMI	cortex.PEC	ENSG00000081853	3	PCDH-GAMMA-A2, PCDHGA2
BMI	cortex.PEC	ENSG00000090470	3	ES18, HES18, PDCD7
BMI	cortex.PEC	ENSG00000101773	3	COM1, CTIP, CtIP, JWDS, RBBP8, RIM, SAE2, SCKL2
BMI	cortex.PEC	ENSG00000103121	3	2310061C15Rik, C16orf61, CMC2, DC13, MGC45036
BMI	cortex.PEC	ENSG00000103528	3	24119, SYT17
BMI	cortex.PEC	ENSG00000116991	3	KIAA1389, SIPA1L2, SPAL2
BMI	cortex.PEC	ENSG00000119862	3	GRP, HSPC159, LGALSL
BMI	cortex.PEC	ENSG00000122481	3	DKFZP566K023, RSUME, RWDD3
BMI	cortex.PEC	ENSG00000131941	3	P76RBE, RHOBP, RHPN2
BMI	cortex.PEC	ENSG00000136010	3	ALDH1L2, FLJ38508, mtFDH
BMI	cortex.PEC	ENSG00000148346	3	24p3, HNL, LCN2, MSFI, NGAL
BMI	cortex.PEC	ENSG00000149218	3	ENDOD1, KIAA0830
BMI	cortex.PEC	ENSG00000151388	3	ADAMTS12, PRO4389
BMI	cortex.PEC	ENSG00000163032	3	HLP3, HPCAL3, HUVISL1, VILIP, VILIP-1, VISL1, VSNL1
BMI	cortex.PEC	ENSG00000166337	3	TAF10, TAF2A, TAF2H, TAFII30
BMI	cortex.PEC	ENSG00000168026	3	STI2, TTC21A
BMI	cortex.PEC	ENSG00000169203	3	RP11-231C14.4
BMI	cortex.PEC	ENSG00000172687	3	32469, ZNF738
BMI	cortex.PEC	ENSG00000176209	3	C8orf40, SMIM19
BMI	cortex.PEC	ENSG00000176473	3	C14orf67, MGC4645, WDR25
BMI	cortex.PEC	ENSG00000178734	3	44370, C13orf45
BMI	cortex.PEC	ENSG00000179361	3	ARID3B, BDP, DRIL2
BMI	cortex.PEC	ENSG00000188801	3	ZNF322, ZNF322B, ZNF322P1
BMI	cortex.PEC	ENSG00000196569	3	LAMA2, LAMM
BMI	cortex.PEC	ENSG00000227745	3	AC098826.5
BMI	cortex.PEC	ENSG00000232694	3	XX-CR54.3
BMI	cortex.PEC	ENSG00000254634	3	RP11-231C14.3
BMI	cortex.PEC	ENSG00000257242	3	27409, C12orf79
BMI	cortex.PEC	ENSG00000257999	3	RP11-61E11.2
BMI	cortex.PEC	ENSG00000260023	3	RP11-49C24.1
BMI	sCCA1	ENSG00000083444	3	LH1, LLH, PLOD, PLOD1
BMI	sCCA1	ENSG00000085433	3	KIAA0893, WDR47
BMI	sCCA1	ENSG00000104472	3	CHRAC1, CHRAC15, YCL1
BMI	sCCA1	ENSG00000107819	3	SFX3, SFXN3, SLC56A3
BMI	sCCA1	ENSG00000114331	3	ACAP2, CENTB2, CNT-B2, KIAA0041
BMI	sCCA1	ENSG00000119383	3	PPP2R4, PR53, PTPA
BMI	sCCA1	ENSG00000121957	3	DFNB82, GPSM2, LGN, Pins
BMI	sCCA1	ENSG00000134452	3	FBH1, FBXO18, FLJ14590, Fbx18
BMI	sCCA1	ENSG00000135045	3	C9orf40, FLJ10110
BMI	sCCA1	ENSG00000136167	3	CP64, L-PLASTIN, LC64P, LCP1, PLS2
BMI	sCCA1	ENSG00000136271	3	DDX56, NOH61
BMI	sCCA1	ENSG00000138078	3	KIAA0436, PREPL
BMI	sCCA1	ENSG00000138621	3	FLJ14585, MDS018, PPCDC
BMI	sCCA1	ENSG00000147679	3	C8orf53, MGC14595, UTP23
BMI	sCCA1	ENSG00000158604	3	HNLF, TMED4, p24a3, p24alpha3
BMI	sCCA1	ENSG00000161914	3	ZNF653, Zip67
BMI	sCCA1	ENSG00000167130	3	DOLPP1, LSFR2
BMI	sCCA1	ENSG00000168878	3	SFTP3, SFTPB, SP-B
BMI	sCCA1	ENSG00000169981	3	HF.10, HF10, ZNF35, Zfp105
BMI	sCCA1	ENSG00000172197	3	LPEAT1, MBOAT1, MGC44669, OACT1, dJ434O11.1
BMI	sCCA1	ENSG00000187555	3	HAUSP, USP7
BMI	sCCA1	ENSG00000188167	3	FLJ45032, TMPPE
BMI	sCCA1	ENSG00000188825	3	HGNC:44361, LINC00910
BMI	sCCA1	ENSG00000196345	3	FLJ12738, ZKSCAN7, ZNF167, ZNF448, ZNF64, ZSCAN39
BMI	sCCA1	ENSG00000196865	3	DKFZp779F115, FLJ20147, FLJ25621, FLJ33312, MGC45492, NHLRC2
BMI	sCCA1	ENSG00000197808	3	GIOT-1, MGC33911, ZNF461
BMI	sCCA1	ENSG00000204386	3	NEU, NEU1
BMI	sCCA1	ENSG00000223745	3	CCDC18-AS1, ENST00000440778.1
BMI	sCCA1	ENSG00000232442	3	HGNC:53110, MHENCR
BMI	sCCA1	ENSG00000235092	3	HGNC:51103, ID2-AS1
BMI	sCCA1	ENSG00000237489	3	C10orf143, LINC00959
BMI	sCCA1	ENSG00000239672	3	NDPKA, NM23, NM23-H1, NME1
BMI	sCCA1	ENSG00000254633	3
BMI	sCCA1	ENSG00000275857	3
BMI	sCCA1	ENSG00000279789	3
BMI	sCCA1	ENSG00000284128	3
BMI	sCCA2	ENSG00000080371	3	KIAA0118, RAB21
BMI	sCCA2	ENSG00000101246	3	ARFRP1, ARL18, ARP, Arp1
BMI	sCCA2	ENSG00000108309	3	RAP2IP, RPIP8, RUNDC3A
BMI	sCCA2	ENSG00000119684	3	HGNC:7128, MLH3
BMI	sCCA2	ENSG00000122481	3	DKFZP566K023, RSUME, RWDD3
BMI	sCCA2	ENSG00000138758	3	FLJ10849, SEPT11, SEPTIN11
BMI	sCCA2	ENSG00000158604	3	HNLF, TMED4, p24a3, p24alpha3
BMI	sCCA2	ENSG00000164976	3	KIAA1161, MYORG, NET37
BMI	sCCA2	ENSG00000169592	3	CCDC95, FLJ90652, INO80E
BMI	sCCA2	ENSG00000172867	3	KRT2, KRT2A, KRTE
BMI	sCCA2	ENSG00000175283	3	DK1, DOLK, KIAA1094, TMEM15
BMI	sCCA2	ENSG00000203965	3	EFCAB7, KIAA1799, RP4-534K7.1
BMI	sCCA2	ENSG00000235194	3	FLJ00089, PPP1R3E
BMI	sCCA3	ENSG00000104472	3	CHRAC1, CHRAC15, YCL1
BMI	sCCA3	ENSG00000108010	3	GLRX3, GLRX4, GRX3, GRX4, PICOT, TXNL2, bA500G10.4
BMI	sCCA3	ENSG00000143382	3	ADAMTSL4, DKFZP434K1772, TSRC1
BMI	sCCA3	ENSG00000163453	3	FSTL2, IGFBP-7, IGFBP7, MAC25, PSF
BMI	sCCA3	ENSG00000163882	3	POLR2H, RPB8
BMI	sCCA3	ENSG00000166024	3	C10orf28, GIDRP86, PSORT, R3HCC1L
BMI	sCCA3	ENSG00000221955	3	CCC9, SLC12A8
BMI	sCCA3	ENSG00000223745	3	CCDC18-AS1, ENST00000440778.1
BMI	sCCA3	ENSG00000225766	3	DHRS4L1, SDR25C4
BMI	sCCA3	ENSG00000237036	3	HGNC:42354, ZEB1-AS1
BMI	sCCA3	ENSG00000237649	3	HSET, KIFC1, KNSL2
BMI	sCCA3	ENSG00000249855	3	EEF1A1P19, HGNC:37892
BMI	sCCA3	ENSG00000254676	3
cAUDIT	cortex.PEC	ENSG00000056736	3	CRL4, EVI27, IL17BR, IL17RB, IL17RH1
cAUDIT	cortex.PEC	ENSG00000091622	3	ACKR6, CORD5, NIR1, PITPNM3, RDGBA3
cAUDIT	cortex.PEC	ENSG00000104341	3	LAPTM4B, LAPTM4beta, LC27
cAUDIT	cortex.PEC	ENSG00000113396	3	ACSVL2, FACVL2, FATP1, FATP6, SLC27A6, VLCS-H1
cAUDIT	cortex.PEC	ENSG00000114547	3	ND1, ROPN1B
cAUDIT	cortex.PEC	ENSG00000119760	3	KIAA0764, SPT7L, STAF65, STAF65(gamma), STAF65G, SUPT7H, SUPT7L, gamma
cAUDIT	cortex.PEC	ENSG00000122025	3	184747, 602439, CD135, FLK-2, FLK2, FLT3, STK1
cAUDIT	cortex.PEC	ENSG00000148334	3	C9orf15, FLJ14038, GBF-1, GBF1, PGES2, PTGES2, mPGES-2
cAUDIT	cortex.PEC	ENSG00000156486	3	KCNS2, KIAA1144, KV9.2, Kv9.2
cAUDIT	cortex.PEC	ENSG00000161682	3	FAM171A2, MGC34829
cAUDIT	cortex.PEC	ENSG00000167904	3	FLJ32370, TMEM68
cAUDIT	cortex.PEC	ENSG00000176014	3	HsT1601, MGC4083, TUBB-5, TUBB6
cAUDIT	cortex.PEC	ENSG00000176783	3	FLJ22251, RABIP4, RUFY1, ZFYVE12
cAUDIT	cortex.PEC	ENSG00000196296	3	ATP2A, ATP2A1, SERCA1
cAUDIT	cortex.PEC	ENSG00000196502	3	HAST1/HAST2, P-PST, PST, ST1A1, ST1A3, STP, STP1, SULT1A1, TSPST1
cAUDIT	cortex.PEC	ENSG00000197081	3	CD222, CIMPR, IGF2R, M6P-R, MPR1, MPRI, igf2R, mannose6-phosphate
cAUDIT	cortex.PEC	ENSG00000197165	3	HAST4, P-PST, ST1A2, STP2, SULT1A2, TSPST2
cAUDIT	cortex.PEC	ENSG00000197415	3	FLJ12604, KIAA1692, MELT, VEPH, VEPH1
cAUDIT	cortex.PEC	ENSG00000206560	3	ANKRD28, KIAA0379, PITK, PP6-ARS-A, PPP1R65
cAUDIT	cortex.PEC	ENSG00000213931	3	HBE, HBE1
cAUDIT	cortex.PEC	ENSG00000237481	3	RP4-803J11.2
cAUDIT	cortex.PEC	ENSG00000248231	3	31057, KRT8P4
cAUDIT	cortex.PEC	ENSG00000249694	3	RP11-378A12.1
cAUDIT	cortex.PEC	ENSG00000255389	3	C6UAS, C6orf3, RP3-487J7.2, TRAF3IP2-AS2
cAUDIT	cortex.PEC	ENSG00000258733	3	CTD-2341M24.1
cAUDIT	cortex.PEC	ENSG00000261202	3	RP3-496C20.1
cAUDIT	cortex.PEC	ENSG00000270750	3	RP11-461L13.3
cAUDIT	sCCA1	ENSG00000014641	3	HGNC:6970, MDH1
cAUDIT	sCCA1	ENSG00000060971	3	ACAA1, HGNC:82
cAUDIT	sCCA1	ENSG00000090104	3	1R20, BL34, IER1, IR20, RGS1
cAUDIT	sCCA1	ENSG00000100031	3	CD224, D22S672, D22S732, GGT, GGT1
cAUDIT	sCCA1	ENSG00000103876	3	FAH, HGNC:3579
cAUDIT	sCCA1	ENSG00000107281	3	CAB-, CAB1, DKFZp586J0523, NPDC1
cAUDIT	sCCA1	ENSG00000116221	3	MRP-L2, MRPL37, RPML2
cAUDIT	sCCA1	ENSG00000120051	3	C10orf80, CCDC147, CFAP58, FLJ35908, bA554P13.1
cAUDIT	sCCA1	ENSG00000122203	3	FLJ21022, KIAA1191, p33MONOX, p60MONOX
cAUDIT	sCCA1	ENSG00000130590	3	C20orf136, SAMD10
cAUDIT	sCCA1	ENSG00000131944	3	C19orf40, FAAP24, FLJ46828, MGC32020
cAUDIT	sCCA1	ENSG00000137055	3	DOA1, FLJ11281, FLJ12699, PLA2P, PLAA, PLAP
cAUDIT	sCCA1	ENSG00000137218	3	FRS2B, FRS2beta, FRS3, SNT-2
cAUDIT	sCCA1	ENSG00000145241	3	CENP-C, CENPC, CENPC1, MIF2, hcp-4
cAUDIT	sCCA1	ENSG00000148841	3	DANGER, ITPRIP, KIAA1754, bA127L20.2
cAUDIT	sCCA1	ENSG00000150967	3	ABCB9, EST122234
cAUDIT	sCCA1	ENSG00000151748	3	SAV1, WW45, WWP4, salvador
cAUDIT	sCCA1	ENSG00000160050	3	CCDC28B, MGC1203, RP4-622L5.5
cAUDIT	sCCA1	ENSG00000160539	3	C9orf67, FLJ14662, MGC12921, NET39, PLPP7, PPAPDC3
cAUDIT	sCCA1	ENSG00000165272	3	AQP3, GIL
cAUDIT	sCCA1	ENSG00000165801	3	ARHGEF40, FLJ10357, solo
cAUDIT	sCCA1	ENSG00000166902	3	FLJ20484, MRPL16
cAUDIT	sCCA1	ENSG00000168040	3	FADD, GIG3, MORT1
cAUDIT	sCCA1	ENSG00000169967	3	MAP3K2, MEKK2, MEKK2B
cAUDIT	sCCA1	ENSG00000177548	3	FLJ23282, FRA, RABEP2
cAUDIT	sCCA1	ENSG00000184110	3	EIF3C, EIF3S8, eIF3-p110
cAUDIT	sCCA1	ENSG00000184730	3	APOB100R, APOB48R, APOBR
cAUDIT	sCCA1	ENSG00000188060	3	MGC45806, RAB42
cAUDIT	sCCA1	ENSG00000196421	3	C20orf204, DKFZp434G015, FLJ27267, LINC00176, PRR17
cAUDIT	sCCA1	ENSG00000197165	3	HAST4, STP2, SULT1A2
cAUDIT	sCCA1	ENSG00000197355	3	HGNC:28082, UAP1L1
cAUDIT	sCCA1	ENSG00000198373	3	AIP2, WWP2
cAUDIT	sCCA1	ENSG00000204138	3	FLJ13171, PHACTR4, PPP1R124
cAUDIT	sCCA1	ENSG00000214655	3	4832404P21Rik, KIAA0913, ZSWIM8
cAUDIT	sCCA1	ENSG00000237190	3	C2AIL, CDKN2AIPNL, MGC13017
cAUDIT	sCCA1	ENSG00000239636	3	HGNC:41274, TFAP2E-AS1
cAUDIT	sCCA1	ENSG00000270231	3	NBPF8, NBPF8P
cAUDIT	sCCA2	ENSG00000006016	3	CISS, CISS1, CLF, CLF-1, CRLF1
cAUDIT	sCCA2	ENSG00000066455	3	GOLGA5, GOLIM5, golgin-84, ret-II, rfg5
cAUDIT	sCCA2	ENSG00000111328	3	CDK2AP1, DOC1, DORC1, ST19, doc-1, p12DOC-1
cAUDIT	sCCA2	ENSG00000111371	3	ATA1, SAT1, SLC38A1
cAUDIT	sCCA2	ENSG00000111832	3	PTD013, RWDD1
cAUDIT	sCCA2	ENSG00000127080	3	C9orf12, FLJ13163, INSP5K2, IP5K, IPK1, IPPK
cAUDIT	sCCA2	ENSG00000128340	3	EN-7, RAC2
cAUDIT	sCCA2	ENSG00000135778	3	C1orf57, HCR-NTPase, MGC13186, NTPCR, THEP1
cAUDIT	sCCA2	ENSG00000139697	3	FLJ10701, FLJ10833, MOP3, SBNO1, Sno
cAUDIT	sCCA2	ENSG00000145335	3	PARK1, PARK4, PD1, SNCA
cAUDIT	sCCA2	ENSG00000162302	3	MSK2, RPS6KA4, RSK-B
cAUDIT	sCCA2	ENSG00000166557	3	C15orf22, TMED3, p24B, p24g4, p24gamma4
cAUDIT	sCCA2	ENSG00000203760	3	C6orf173, CENPW, CUG2
cAUDIT	sCCA2	ENSG00000213453	3	FTH1P3, FTHL3
cAUDIT	sCCA2	ENSG00000271855	3
cAUDIT	sCCA2	ENSG00000277734	3	HGNC:12029, TRAC
cAUDIT	sCCA3	ENSG00000026025	3	HGNC:12692, VIM
cAUDIT	sCCA3	ENSG00000050327	3	ARHGEF5, GEF5, P60, TIM, TIM1
cAUDIT	sCCA3	ENSG00000070476	3	FLJ13861, MGC11349, ZXDC
cAUDIT	sCCA3	ENSG00000108387	3	ARTS, C17orf47, CE5B3, FLJ40121, H5, MART, PNUTL2, SEPT4, SEPTIN4, hCDCREL-2, hucep-7
cAUDIT	sCCA3	ENSG00000110107	3	NMP200, PRP19, PRPF19, PSO4, SNEV, UBOX4, hPSO4
cAUDIT	sCCA3	ENSG00000125246	3	CLB, CLYBL
cAUDIT	sCCA3	ENSG00000126453	3	BCL2L12, HGNC:13787
cAUDIT	sCCA3	ENSG00000154262	3	ABCA6, EST155051
cAUDIT	sCCA3	ENSG00000155324	3	FLJ21313, GRAMD2B, GRAMD3, NS3TP2
cAUDIT	sCCA3	ENSG00000162623	3	C1orf171, FLJ40918, TYW3
cAUDIT	sCCA3	ENSG00000174516	3	MGC35521, PELI3
cAUDIT	sCCA3	ENSG00000175595	3	ERCC4, FANCQ, RAD1, XPF
cAUDIT	sCCA3	ENSG00000178307	3	C17orf35, PM1, PMI, TMEM11
cAUDIT	sCCA3	ENSG00000178952	3	EF-TuMT, EFTu, TUFM
cAUDIT	sCCA3	ENSG00000196502	3	P-PST, STP, STP1, SULT1A1
cAUDIT	sCCA3	ENSG00000224858	3	HGNC:36905, RPL29P11
cAUDIT	sCCA3	ENSG00000251417	3
cAUDIT	sCCA3	ENSG00000260101	3	AFTPH-DT, HGNC:52788
cAUDIT	sCCA3	ENSG00000272084	3
cpdL10H20	cortex.PEC	ENSG00000062725	3	APP-BP2, APPBP2, HS.84084, Hs.84084, KIAA0228, PAT1
cpdL10H20	cortex.PEC	ENSG00000085433	3	KIAA0893, WDR47
cpdL10H20	cortex.PEC	ENSG00000087111	3	14937, PIGS
cpdL10H20	cortex.PEC	ENSG00000089127	3	IFI-4, OAS1, OIAS, OIASI
cpdL10H20	cortex.PEC	ENSG00000110628	3	602599, BWR1A, BWSCR1A, HET, IMPT1, ITM, ORCTL2, SLC22A18, SLC22A1L, TSSC5, p45-BWR1A
cpdL10H20	cortex.PEC	ENSG00000117620	3	AMRS, SLC35A3
cpdL10H20	cortex.PEC	ENSG00000118298	3	CA14, CAXiV
cpdL10H20	cortex.PEC	ENSG00000128335	3	APOL-II, APOL2, APOL3
cpdL10H20	cortex.PEC	ENSG00000131558	3	EXOC4, KIAA1699, MGC27170, SEC8, SEC8L1, Sec8p
cpdL10H20	cortex.PEC	ENSG00000134086	3	179760, 179770, 604442, HRCA1, RCA1, VHL, VHL1, pVHL
cpdL10H20	cortex.PEC	ENSG00000137251	3
cpdL10H20	cortex.PEC	ENSG00000138138	3	AFDC1, ATAD1, FLJ14600, THORASE
cpdL10H20	cortex.PEC	ENSG00000140543	3	DET1, FLJ10103
cpdL10H20	cortex.PEC	ENSG00000166548	3	MTDPS2, MTTK, TK2
cpdL10H20	cortex.PEC	ENSG00000168917	3	DKFZp564K2464, MGC3295, SLC35G2, TMEM22
cpdL10H20	cortex.PEC	ENSG00000174721	3	C10orf13, FGF-BP3, FGFBP3, MGC39320
cpdL10H20	cortex.PEC	ENSG00000177839	3	PCDH-BETA9, PCDH3H, PCDHB9
cpdL10H20	cortex.PEC	ENSG00000178726	3	AHUS6, BDCA3, CD141, THBD, THPH12, THRM, TM
cpdL10H20	cortex.PEC	ENSG00000183281	3	APOA2, Apo(a), PLGL, PLGLB1, PLGP1, PRGB, PRP-B
cpdL10H20	cortex.PEC	ENSG00000184923	3	FAM22A, KIAA2020, NUTM2A
cpdL10H20	cortex.PEC	ENSG00000185986	3	SDHACL, SDHAL, SDHAP3
cpdL10H20	cortex.PEC	ENSG00000221983	3	191344, CEP52, HUBCEP52, L40, MGC126879, MGC126881, MGC57125, RPL40, UBA52, UBA80, UBC, UBCEP1, UBCEP2
cpdL10H20	cortex.PEC	ENSG00000226677	3	C14orf19, IGBP1P1
cpdL10H20	cortex.PEC	ENSG00000255284	3	AP006621.5
cpdL10H20	cortex.PEC	ENSG00000261616	3	RP11-6O2.3
cpdL10H20	cortex.PEC	ENSG00000270956	3	RP11-65L3.4
cpdL10H20	sCCA1	ENSG00000027697	3	CD119, IFNGR, IFNGR1
cpdL10H20	sCCA1	ENSG00000089902	3	COREST, KIAA0071, RCOR, RCOR1
cpdL10H20	sCCA1	ENSG00000119888	3	17-1A, 323/A3, CD326, CO-17A, EGP-2, EGP34, EGP40, EPCAM, ESA, Ep-CAM, GA733-2, HEA125, KS1/4, KSA, Ly74, M4S1, MH99, MIC18, MK-1, MOC31, TACST-1, TACSTD1, TROP1
cpdL10H20	sCCA1	ENSG00000122873	3	C10orf70, CISD1, MDS029, ZCD1, mitoNEET
cpdL10H20	sCCA1	ENSG00000130517	3	PGP, PGP-I, PGPEP1, PGPI, Pcp
cpdL10H20	sCCA1	ENSG00000136457	3	CHAD, SLRR4A
cpdL10H20	sCCA1	ENSG00000143196	3	DPT, HGNC:3011
cpdL10H20	sCCA1	ENSG00000144524	3	COPS7B, CSN7B
cpdL10H20	sCCA1	ENSG00000151151	3	HGNC:20739, IPMK
cpdL10H20	sCCA1	ENSG00000151327	3	C14orf24, FAM177A1
cpdL10H20	sCCA1	ENSG00000153391	3	C18orf37, FLJ38183, IES6, INO80C, hIes6
cpdL10H20	sCCA1	ENSG00000156535	3	CD109, CPAMD7, DKFZp762L1111, FLJ38569
cpdL10H20	sCCA1	ENSG00000158022	3	IRF, MURF-1, RNF28, SMRZ, TRIM63
cpdL10H20	sCCA1	ENSG00000163463	3	KCP2, KRTCAP2
cpdL10H20	sCCA1	ENSG00000167264	3	DUS2, DUS2L, FLJ20399, SMM1
cpdL10H20	sCCA1	ENSG00000170325	3	KIAA1231, MGC131802, PFM7, PRDM10
cpdL10H20	sCCA1	ENSG00000173875	3	FLJ90396, ZNF791
cpdL10H20	sCCA1	ENSG00000178934	3	GAL7, LGALS7B
cpdL10H20	sCCA1	ENSG00000179859	3	LINC02581, RNF227
cpdL10H20	sCCA1	ENSG00000180211	3
cpdL10H20	sCCA1	ENSG00000244151	3
cpdL10H20	sCCA1	ENSG00000249915	3	ALG-2, PDCD6, PEF1B
cpdL10H20	sCCA1	ENSG00000271966	3	ARFGEF1-DT, HGNC:55237
cpdL10H20	sCCA1	ENSG00000273015	3
cpdL10H20	sCCA1	ENSG00000279636	3	C14orf107, LINC00216, PRO1617
cpdL10H20	sCCA1	ENSG00000283236	3
cpdL10H20	sCCA2	ENSG00000063322	3	DKFZp434H247, IXL, MED2, MED29
cpdL10H20	sCCA2	ENSG00000090924	3	ARHGEF42, CLG, FLJ00018, PLEKHG2
cpdL10H20	sCCA2	ENSG00000100614	3	MGC9201, PP2CA, PP2Calpha, PPM1A
cpdL10H20	sCCA2	ENSG00000101017	3	Bp50, CD40, TNFRSF5, p50
cpdL10H20	sCCA2	ENSG00000102471	3	KIAA1165, N4wbp5a, NDFIP2
cpdL10H20	sCCA2	ENSG00000108379	3	INT4, MGC131950, MGC138321, MGC138323, WNT3
cpdL10H20	sCCA2	ENSG00000127483	3	HP1-BP74, HP1BP3
cpdL10H20	sCCA2	ENSG00000131148	3	C16orf2, C16orf4, COX4NB, EMC8, FAM158B, NOC4
cpdL10H20	sCCA2	ENSG00000137166	3	FLJ40908, FOXP4
cpdL10H20	sCCA2	ENSG00000153395	3	AGPAT10, AGPAT9, AYTL2, FLJ12443, LPCAT1
cpdL10H20	sCCA2	ENSG00000162607	3	HGNC:12607, USP1
cpdL10H20	sCCA2	ENSG00000163171	3	BORG2, CDC42EP3, CEP3, UB1
cpdL10H20	sCCA2	ENSG00000168961	3	LGALS9, LGALS9A
cpdL10H20	sCCA2	ENSG00000186635	3	ARAP1, CENTD2
cpdL10H20	sCCA2	ENSG00000205572	3	FAM2B, H4F5C, SERF1B
cpdL10H20	sCCA2	ENSG00000206560	3	ANKRD28, CFAP79, FAP79, KIAA0379, PITK, PP6-ARS-A, PPP1R65
cpdL10H20	sCCA2	ENSG00000230732	3
cpdL10H20	sCCA3	ENSG00000106080	3	FKBP14, FKBP22, FLJ20731
cpdL10H20	sCCA3	ENSG00000115963	3	ARHE, RND3, Rho8, RhoE
cpdL10H20	sCCA3	ENSG00000132394	3	EEFSEC, EFSEC, SELB
cpdL10H20	sCCA3	ENSG00000135048	3	CEMIP2, TMEM2
cpdL10H20	sCCA3	ENSG00000147687	3	CDA11, TATDN1
cpdL10H20	sCCA3	ENSG00000149929	3	HGNC:4917, HIRIP3
cpdL10H20	sCCA3	ENSG00000165533	3	BBS8, RP51, TTC8
cpdL10H20	sCCA3	ENSG00000178026	3	C22orf36, FAM211B, LRRC75B, MGC131773
cpdL10H20	sCCA3	ENSG00000213963	3
cpdL10H20	sCCA3	ENSG00000214013	3	GANC, HGNC:4139
cpdL10H20	sCCA3	ENSG00000247796	3	HGNC:27417, MOCS2-DT
dpw	cortex.PEC	ENSG00000006744	3	COXPD17, ELAC2, ELC2, FLJ10530, HPC2
dpw	cortex.PEC	ENSG00000072110	3	ACTN1, BDPLT15
dpw	cortex.PEC	ENSG00000091140	3	DLD, DLDD, DLDH, E3, GCSL, LAD, PHE3
dpw	cortex.PEC	ENSG00000115641	3	AAG11, DRAL, FHL-2, FHL2, SLIM-3, SLIM3
dpw	cortex.PEC	ENSG00000119396	3	FBP, RAB-14, RAB14
dpw	cortex.PEC	ENSG00000123143	3	DBK, MGC46204, PAK-1, PAK1, PKN, PKN-ALPHA, PKN1, PRK1, PRKCL1
dpw	cortex.PEC	ENSG00000136111	3	AS160, DKFZp779C0666, KIAA0603, TBC1D4
dpw	cortex.PEC	ENSG00000149177	3	CD148, DEP1, HPTPeta, PTPRJ, R-PTP-ETA, SCC1
dpw	cortex.PEC	ENSG00000152767	3	CDEP, FARP1, FARP1-IT1, MGC87400, PLEKHC2, PPP1R75
dpw	cortex.PEC	ENSG00000160959	3	KIAA0014, LRRC14, LRRC14A
dpw	cortex.PEC	ENSG00000161653	3
dpw	cortex.PEC	ENSG00000163026	3	C2orf44, FLJ21945
dpw	cortex.PEC	ENSG00000163864	3
dpw	cortex.PEC	ENSG00000167005	3	CFIM25, CPSF25, CPSF5, NUDT21
dpw	cortex.PEC	ENSG00000169064	3	FLJ23049, ZBBX
dpw	cortex.PEC	ENSG00000171160	3	C10orf83, FLJ25925, MORN4, bA548K23.4
dpw	cortex.PEC	ENSG00000179978	3	RP11-1319K7.1
dpw	cortex.PEC	ENSG00000180828	3	BHLHB5, BHLHE22, Beta3, CAGL85, TNRC20, bHLHe22
dpw	cortex.PEC	ENSG00000182010	3	Em:AC024597.2, FLJ39352, PLEKHK1, RTKN2, bA531F24.1
dpw	cortex.PEC	ENSG00000182095	3	CAGL79, KIAA1856, TNRC18, TNRC18A
dpw	cortex.PEC	ENSG00000233337	3	44537, UBE2FP3
dpw	cortex.PEC	ENSG00000236526	3	RP4-742J24.2
dpw	cortex.PEC	ENSG00000237096	3	RP4-782G3.1
dpw	cortex.PEC	ENSG00000243224	3	RP5-1157M23.2
dpw	cortex.PEC	ENSG00000254402	3	LRRC14OS, LRRC24
dpw	cortex.PEC	ENSG00000255036	3	RP11-23J9.4
dpw	cortex.PEC	ENSG00000260855	3	RP11-439E19.10
dpw	cortex.PEC	ENSG00000262652	3	RP13-638C3.2
dpw	cortex.PEC	ENSG00000265478	3	CTD-2145A24.3
dpw	cortex.PEC	ENSG00000267390	3	RP11-635N19.1
dpw	sCCA1	ENSG00000013810	3	ERIC-1, ERIC1, TACC3, Tacc4, maskin
dpw	sCCA1	ENSG00000066455	3	GOLGA5, GOLIM5, golgin-84, ret-II, rfg5
dpw	sCCA1	ENSG00000075826	3	DKFZP434M183, SEC31B, SEC31B-1, SEC31L2
dpw	sCCA1	ENSG00000077782	3	BFGFR, CD331, CEK, FGFR1, FLG, FLT2, H2, H3, H4, H5, KAL2, N-SAM
dpw	sCCA1	ENSG00000099992	3	AC004997.C22.2, EPI64, TBC1D10, TBC1D10A
dpw	sCCA1	ENSG00000100003	3	C22orf6, KIAA1186, KIAA1658, SEC14L2, SPF, TAP, TAP1
dpw	sCCA1	ENSG00000103381	3	CPPED1, CSTP1, FLJ11151
dpw	sCCA1	ENSG00000104299	3	CPSF2L, FLJ10871, INTS9, RC-74
dpw	sCCA1	ENSG00000105879	3	CBLL1, FLJ23109, HAKAI, RNF188
dpw	sCCA1	ENSG00000108599	3	AKAP10, D-AKAP2, MGC9414, PRKA10
dpw	sCCA1	ENSG00000112149	3	BL11, CD83, HB15
dpw	sCCA1	ENSG00000115145	3	Hbp, STAM2
dpw	sCCA1	ENSG00000116670	3	FANCV, MAD2B, MAD2L2, POLZ2, REV7
dpw	sCCA1	ENSG00000117242	3	FLJ00387, PINK1-AS, PINK1-AS1, PINK1AS, naPINK1
dpw	sCCA1	ENSG00000125266	3	EFNB2, EPLG5, HTKL, Htk-L, LERK5, MGC126226, MGC126227, MGC126228
dpw	sCCA1	ENSG00000132357	3	CARD6, CINCIN1
dpw	sCCA1	ENSG00000139620	3	C12orf41, FLJ20436, KANSL2, NSL2
dpw	sCCA1	ENSG00000141002	3	KIAA1049, Nulp1, TCF25
dpw	sCCA1	ENSG00000150459	3	2HOR0202, MGC27131, SAP18, SAP18p
dpw	sCCA1	ENSG00000152377	3	SPOCK, SPOCK1, TIC1, testican-1
dpw	sCCA1	ENSG00000154473	3	BUB3, BUB3L
dpw	sCCA1	ENSG00000160882	3	CPN1, CYP11B, CYP11B1, FHI, P450C11
dpw	sCCA1	ENSG00000169031	3	COL4A3, HGNC:2204
dpw	sCCA1	ENSG00000169926	3	BTEB3, FKLF-2, KLF13, NSLP1, RFLAT-1
dpw	sCCA1	ENSG00000178184	3	PAR-6G, PAR6gamma, PARD6G
dpw	sCCA1	ENSG00000183018	3	SLC63A2, SPNS2
dpw	sCCA1	ENSG00000188266	3	AGPHD1, HYKK, LOC123688
dpw	sCCA1	ENSG00000196663	3	KIAA0329, TECPR2
dpw	sCCA1	ENSG00000197302	3	HGNC:26987, ZNF720
dpw	sCCA1	ENSG00000204519	3	DKFZp686H1038, ZNF551
dpw	sCCA1	ENSG00000205918	3	HGNC:49897, PDPK2P
dpw	sCCA1	ENSG00000219481	3	FLJ20719, KIAA1693, NBPF1
dpw	sCCA1	ENSG00000225783	3	C22orf35, FLJ25967, LINC00066, MIAT, Rncr2, gomafu
dpw	sCCA1	ENSG00000238164	3	ENST00000416860.2, TNFRSF14-AS1
dpw	sCCA1	ENSG00000259319	3	HGNC:55424, JDP2-AS1
dpw	sCCA1	ENSG00000269973	3
dpw	sCCA2	ENSG00000013810	3	ERIC-1, ERIC1, TACC3, Tacc4, maskin
dpw	sCCA2	ENSG00000081148	3	IMPG2, IPM200, RP56, SPACRCAN
dpw	sCCA2	ENSG00000100027	3	HGNC:12845, YPEL1
dpw	sCCA2	ENSG00000113532	3	PST, PST1, SIAT8D, ST8SIA4
dpw	sCCA2	ENSG00000120833	3	CIS2, Cish2, SOCS-2, SOCS2, SSI-2, SSI2, STATI2
dpw	sCCA2	ENSG00000124587	3	PAF-2, PEX6, PXAAA1
dpw	sCCA2	ENSG00000138615	3	CILP, HsT18872
dpw	sCCA2	ENSG00000159921	3	GNE, IBM2, Uae1
dpw	sCCA2	ENSG00000162267	3	H3P, ITIH3
dpw	sCCA2	ENSG00000163171	3	BORG2, CDC42EP3, CEP3, UB1
dpw	sCCA2	ENSG00000170323	3	A-FABP, FABP4, aP2
dpw	sCCA2	ENSG00000171960	3	CYP-20, CYPH, MGC5016, PPIH, SnuCyp-20, USA-CYP
dpw	sCCA2	ENSG00000224152	3
dpw	sCCA2	ENSG00000267322	3	SNHG22
dpw	sCCA3	ENSG00000049245	3	CEB, VAMP3
dpw	sCCA3	ENSG00000087157	3	DKFZP762M186, PGS1
dpw	sCCA3	ENSG00000114648	3	FLJ13703, KIAA0795, KLHL18
dpw	sCCA3	ENSG00000125826	3	C20orf18, HOIL1, RBCK1, RBCK2, RNF54, UBCE7IP3, XAP4, ZRANB4
dpw	sCCA3	ENSG00000169439	3	CD362, HSPG, HSPG1, SDC2, SYND2, fibroglycan
dpw	sCCA3	ENSG00000278991	3
gad	cortex.PEC	ENSG00000009709	3	HUP1, Hup1, PAX7, PAX7B, RMS2
gad	cortex.PEC	ENSG00000014123	3	KIAA0776, Maxer, NLBP, RCAD, RP3-393D12.1, UFL1
gad	cortex.PEC	ENSG00000056487	3	BHC80L, FLJ34161, KIAA1661, PHF21B, PHF4
gad	cortex.PEC	ENSG00000081277	3	B6P, PKP1
gad	cortex.PEC	ENSG00000082213	3	C5orf22, FLJ11193
gad	cortex.PEC	ENSG00000100297	3	CDC46, MCM5, P1-CDC46
gad	cortex.PEC	ENSG00000101444	3	AHCY, SAHH, adoHcyase
gad	cortex.PEC	ENSG00000104312	3	CARD3, CARDIAK, CCK, GIG30, RICK, RIP2, RIPK2
gad	cortex.PEC	ENSG00000105568	3	PP2A-Aalpha, PP2AAALPHA, PPP2R1A, PR65A
gad	cortex.PEC	ENSG00000134287	3	654, ARF3
gad	cortex.PEC	ENSG00000135423	3	GA, GLS, GLS2, LGA, hLGA
gad	cortex.PEC	ENSG00000141013	3	GAS11, GAS8
gad	cortex.PEC	ENSG00000141741	3	C17orf37, C35, MGC14832, MIEN1, ORB3, RDX12, Rdx12, XTP4
gad	cortex.PEC	ENSG00000143756	3	CENP-30, FBXO28, FLJ10766, Fbx28, KIAA0483
gad	cortex.PEC	ENSG00000150967	3	ABCB9, EST122234, KIAA1520, TAPL
gad	cortex.PEC	ENSG00000157326	3	CR, DHRS4, FLJ11008, NRDR, PHCR, PSCD, SCAD-SRL, SDR-SRL, SDR25C1, SDR25C2, humNRDR
gad	cortex.PEC	ENSG00000159210	3	Dot3, EAP30, SNF8, VPS22
gad	cortex.PEC	ENSG00000166750	3	MGC19764, SLFN5
gad	cortex.PEC	ENSG00000171863	3	DBA8, RPS7, S7
gad	cortex.PEC	ENSG00000175104	3	MGC:3310, RNF85, TRAF6
gad	cortex.PEC	ENSG00000182093	3	CHD5, WRB
gad	cortex.PEC	ENSG00000225241	3	RP11-640M9.2
gad	cortex.PEC	ENSG00000227080	3	CTD-2021A8.3
gad	cortex.PEC	ENSG00000227692	3	45080, MED28P3
gad	cortex.PEC	ENSG00000228058	3	RP11-552D4.1
gad	cortex.PEC	ENSG00000239665	3	RP11-295P9.3
gad	cortex.PEC	ENSG00000246082	3	FLJ20525, NUDT16P, NUDT16P1
gad	cortex.PEC	ENSG00000246596	3	RP11-1277A3.2
gad	cortex.PEC	ENSG00000267871	3	CTC-444N24.6
gad	cortex.PEC	ENSG00000270181	3	43690, BIVM-ERCC5
gad	cortex.PEC	ENSG00000270237	3	RP11-381K20.5
gad	cortex.PEC	ENSG00000272361	3	GS1-166A23.2
gad	sCCA1	ENSG00000103522	3	CD360, IL21R
gad	sCCA1	ENSG00000108852	3	DKFZp761D0712, DLG2, MPP2
gad	sCCA1	ENSG00000117602	3	DSCR1L2, RCAN3
gad	sCCA1	ENSG00000125037	3	EMC3, TMEM111
gad	sCCA1	ENSG00000127083	3	OMD, SLRR2C, osteoadherin
gad	sCCA1	ENSG00000128908	3	INO80, INO80A, INOC1, KIAA1259, hINO80
gad	sCCA1	ENSG00000135837	3	CAP350, CEP350, KIAA0480
gad	sCCA1	ENSG00000136485	3	DCAF7, HAN11, SWAN-1, WDR68
gad	sCCA1	ENSG00000143353	3	LYPLAL1, Q96AV0
gad	sCCA1	ENSG00000144524	3	COPS7B, CSN7B
gad	sCCA1	ENSG00000146094	3	DOK3, FLJ22570
gad	sCCA1	ENSG00000147684	3	B22, LYRM3, NDUFB9, UQOR22
gad	sCCA1	ENSG00000151332	3	HGNC:20427, MBIP
gad	sCCA1	ENSG00000159596	3	C1orf154, FLJ21029, TMEM69
gad	sCCA1	ENSG00000163870	3	FLJ32197, GPR175, TMEM227, TPRA1, TPRA40
gad	sCCA1	ENSG00000163950	3	HBP, SLBP
gad	sCCA1	ENSG00000169242	3
gad	sCCA1	ENSG00000173611	3	C9orf126, FLJ36664, NET40, SCAI
gad	sCCA1	ENSG00000181007	3	KIAA1948, MGC45380, ZFP82, ZNF545
gad	sCCA1	ENSG00000181031	3	Noc2, RPH3AL
gad	sCCA1	ENSG00000183307	3
gad	sCCA1	ENSG00000196937	3	FAM3C, GS3876, ILEI
gad	sCCA1	ENSG00000198730	3	CTR9, KIAA0155, SH2BP1, TSBP, p150TSP
gad	sCCA1	ENSG00000198832	3	SELENOM, SELM, SEPM
gad	sCCA1	ENSG00000213280	3
gad	sCCA1	ENSG00000234797	3	HGNC:18630, RPS3AP6
gad	sCCA1	ENSG00000248996	3	HGNC:41004, PDLIM7-AS1
gad	sCCA1	ENSG00000270433	3	H3F3AP2, H3F3CP, H3P37, p47
gad	sCCA1	ENSG00000273137	3
gad	sCCA1	ENSG00000280670	3	C1orf231, CCDC163, CCDC163P, LOC126661
gad	sCCA2	ENSG00000102886	3	GDPD3, MGC4171
gad	sCCA2	ENSG00000103326	3	CAPN15, SOLH
gad	sCCA2	ENSG00000104973	3	ACID1, ARC92, DKFZp434K0512, MED25, TCBAP0758
gad	sCCA2	ENSG00000120688	3	FBP21, MGC117310, WBP4
gad	sCCA2	ENSG00000138942	3	FLJ38628, RNF185
gad	sCCA2	ENSG00000141858	3	HGNC:17958, SAMD1
gad	sCCA2	ENSG00000143110	3	C1orf162, MGC24133
gad	sCCA2	ENSG00000145365	3	MGC20791, T2BP, T6BP, TIFA, TIFAA
gad	sCCA2	ENSG00000165121	3
gad	sCCA2	ENSG00000171574	3	FLJ39899, ZNF584
gad	sCCA2	ENSG00000183486	3	MX2, MXB
gad	sCCA2	ENSG00000205482	3	HGNC:51514, SPDYE18
gad	sCCA2	ENSG00000232934	3
gad	sCCA2	ENSG00000268006	3	HGNC:44174, PTOV1-AS1
gad	sCCA3	ENSG00000086475	3	SEPHS1, SPS, SPS1
gad	sCCA3	ENSG00000106330	3	CDS3, MOSPD3, NET30
gad	sCCA3	ENSG00000111145	3	ELK3, ERP, NET, SAP2
gad	sCCA3	ENSG00000147454	3	HT015, MFRN, MFRN1, MSCP, SLC25A37
gad	sCCA3	ENSG00000163141	3	BNIP-S, BNIP-Salpha, BNIP-Sbeta, BNIPL, BNIPL-2, BNIPl-1, PP753
gad	sCCA3	ENSG00000163344	3	HUMPMKI, PMK, PMKA, PMVK
gad	sCCA3	ENSG00000163995	3	ABLIM2, KIAA1808
gad	sCCA3	ENSG00000170456	3	DENND5B, MGC24039
gad	sCCA3	ENSG00000171617	3	ENC-1, ENC1, KLHL37, NRPB, PIG10, TP53I10
gad	sCCA3	ENSG00000176533	3	FLJ00058, GNG7
gad	sCCA3	ENSG00000177025	3	C19orf18, MGC41906
gad	sCCA3	ENSG00000181982	3	CCDC149, DKFZp761B107
gad	sCCA3	ENSG00000205959	3
gad	sCCA3	ENSG00000263823	3
height	cortex.PEC	ENSG00000001630	3	CP51, CYP51, CYP51A1, CYPL1, LDM, P450-14DM, P450L1
height	cortex.PEC	ENSG00000090530	3	FLJ10718, LEPREL1, MCVD, MLAT4, P3H2
height	cortex.PEC	ENSG00000100364	3	C22orf9, KIAA0930, LSC3, bK268H5.C22.1
height	cortex.PEC	ENSG00000121310	3	ECHDC2, FLJ10948
height	cortex.PEC	ENSG00000127914	3	AKAP-9, AKAP350, AKAP450, AKAP9, HYPERION, KIAA0803, LQT11, MU-RMS-40.16A, PPP1R45, PRKA9, YOTIAO
height	cortex.PEC	ENSG00000128581	3	DKFZp761N0823, FLJ13225, FLJ14117, RABL5
height	cortex.PEC	ENSG00000131944	3	C19orf40, FAAP24, FLJ46828, MGC32020
height	cortex.PEC	ENSG00000132429	3	MGC22671, POP3, POPDC3, RP11-99L11.2, bA355M14.1
height	cortex.PEC	ENSG00000142185	3	EREG1, KNP3, LTRPC2, NUDT9H, NUDT9L1, TRPC7, TRPM2
height	cortex.PEC	ENSG00000143321	3	HDGF, HMG1L2
height	cortex.PEC	ENSG00000148734	3	GPR147, NPFF1, NPFF1R1, NPFFR1, OT7T022
height	cortex.PEC	ENSG00000160613	3	LPC, PC7, PC8, PCSK7, SPC7
height	cortex.PEC	ENSG00000162104	3	AC9, ADCY9, KIAA0520
height	cortex.PEC	ENSG00000162627	3	14971, SNX7
height	cortex.PEC	ENSG00000165046	3	FLJ25409, LETM2
height	cortex.PEC	ENSG00000166974	3	EB1, EB2, MAPRE2, RP1
height	cortex.PEC	ENSG00000175895	3	EAPF, FLJ13187, PHAFIN2, PLEKHF2, ZFYVE18
height	cortex.PEC	ENSG00000178150	3	MGC17986, ZNF114
height	cortex.PEC	ENSG00000178773	3	2320, CPNE7
height	cortex.PEC	ENSG00000185608	3	MRP-L22, MRPL22, MRPL40, NLVCF, URIM
height	cortex.PEC	ENSG00000188693	3	CTB-161K23.1
height	cortex.PEC	ENSG00000214290	3	C11orf93, CASC13, COLCA2
height	cortex.PEC	ENSG00000226443	3	37784, GAPDHP32
height	cortex.PEC	ENSG00000232956	3	ACA9, C7orf40, FLJ38860, SNHG15
height	cortex.PEC	ENSG00000237399	3	44675, PITRM1-AS1
height	cortex.PEC	ENSG00000237854	3	44355, LINC00674
height	cortex.PEC	ENSG00000246640	3	RP11-1094H24.4
height	cortex.PEC	ENSG00000248738	3	RP11-87E22.2
height	cortex.PEC	ENSG00000249734	3	RP11-332J15.1
height	cortex.PEC	ENSG00000253305	3	PCDH-GAMMA-B6, PCDHGB6
height	cortex.PEC	ENSG00000254206	3	37453, NPIPB11
height	cortex.PEC	ENSG00000260396	3	AC012065.7
height	cortex.PEC	ENSG00000260878	3	RP11-320H14.1
height	cortex.PEC	ENSG00000267673	3	FDX1L, FDX2, MGC19604
height	cortex.PEC	ENSG00000268705	3	CTD-2561J22.6
height	cortex.PEC	ENSG00000273071	3	RP11-337C18.10
height	sCCA1	ENSG00000085465	3	CHIT5, MUC9, OVGP1
height	sCCA1	ENSG00000085978	3	APG16L, ATG16A, ATG16L, ATG16L1, FLJ10035, WDR30
height	sCCA1	ENSG00000106244	3	HASPP28, PAP, PAP1, PDAP1
height	sCCA1	ENSG00000108510	3	KIAA0593, MED13, THRAP1, TRAP240
height	sCCA1	ENSG00000109794	3	DKFZP564J102, FAM149A, MST119, MSTP119
height	sCCA1	ENSG00000110799	3	F8VWF, VWF
height	sCCA1	ENSG00000111245	3	CMH10, MYL2
height	sCCA1	ENSG00000113648	3	H2AFY, MACROH2A1, macroH2A1.2
height	sCCA1	ENSG00000114209	3	CCM3, PDCD10, TFAR15
height	sCCA1	ENSG00000125459	3	FLJ10504, LST005, MST, MSTO1, misato
height	sCCA1	ENSG00000125733	3	CIP4, HSTP, STOT, STP, TRIP10
height	sCCA1	ENSG00000129226	3	CD68, DKFZp686M18236, GP110, LAMP4, SCARD1, macrosialin
height	sCCA1	ENSG00000133624	3	FLJ12700, ZNF767, ZNF767P
height	sCCA1	ENSG00000135736	3	CCDC102A, MGC10992
height	sCCA1	ENSG00000138686	3	BBS2L1, BBS7, FLJ10715
height	sCCA1	ENSG00000140543	3	DET1, FLJ10103
height	sCCA1	ENSG00000141504	3	SAT2, SSAT2
height	sCCA1	ENSG00000142669	3	HGNC:15568, SH3BGRL3
height	sCCA1	ENSG00000143303	3	C1orf66, CGI-41, METTL25B
height	sCCA1	ENSG00000144554	3	FA-D2, FACD, FAD, FANCD, FANCD2
height	sCCA1	ENSG00000147813	3
height	sCCA1	ENSG00000149577	3	CGI-40, SIDT2
height	sCCA1	ENSG00000156384	3	C10orf78, FLJ41960, MEI5, MEIR5, SFR1, bA373N18.1
height	sCCA1	ENSG00000157500	3	APPL, APPL1
height	sCCA1	ENSG00000157933	3	HGNC:10896, SKI
height	sCCA1	ENSG00000158062	3	SOC, SOCI, UBXD5, UBXN11
height	sCCA1	ENSG00000160447	3	PKN3, PKNbeta, UTDP4-1
height	sCCA1	ENSG00000160803	3	A1U, C1orf6, UBIN, UBQLN4
height	sCCA1	ENSG00000162881	3	GPCR, GPR170, OXER1, TG1019
height	sCCA1	ENSG00000162882	3	HAAO, HGNC:4796
height	sCCA1	ENSG00000163704	3	FLJ33674, PRRT3
height	sCCA1	ENSG00000169442	3	CD52, CDW52, EDDM5, HE5
height	sCCA1	ENSG00000169992	3	KIAA1366, NLGN2
height	sCCA1	ENSG00000170425	3	ADORA2B, HGNC:264
height	sCCA1	ENSG00000183426	3	NPIP, NPIPA1, morpheus
height	sCCA1	ENSG00000197776	3	KLHDC1, MST025
height	sCCA1	ENSG00000214941	3	SWS1, ZSWIM7
height	sCCA1	ENSG00000217702	3
height	sCCA1	ENSG00000225171	3	DUTP6, HGNC:39519
height	sCCA1	ENSG00000228446	3	ANKRD49P1, HGNC:54619
height	sCCA1	ENSG00000242498	3	ARPIN, C15orf38, MGC61550
height	sCCA1	ENSG00000243155	3
height	sCCA1	ENSG00000253719	3	ATXN7L3B, lnc-SCA7
height	sCCA1	ENSG00000255050	3
height	sCCA1	ENSG00000260948	3
height	sCCA1	ENSG00000275413	3
height	sCCA1	ENSG00000277218	3
height	sCCA2	ENSG00000086619	3	ERO1-L(beta), ERO1B, ERO1LB, Ero1beta
height	sCCA2	ENSG00000092140	3	FLJ20333, G2E3, KIAA1333, PHF7B
height	sCCA2	ENSG00000100003	3	C22orf6, KIAA1186, KIAA1658, SEC14L2, SPF, TAP, TAP1
height	sCCA2	ENSG00000109084	3	MAC30, TMEM97, Ï?2R
height	sCCA2	ENSG00000109794	3	DKFZP564J102, FAM149A, MST119, MSTP119
height	sCCA2	ENSG00000111144	3	HGNC:6710, LTA4H
height	sCCA2	ENSG00000112562	3	SMAP2, SMOC2
height	sCCA2	ENSG00000120217	3	B7-H, B7-H1, B7H1, CD274, PD-L1, PDCD1LG1, PDL1
height	sCCA2	ENSG00000129226	3	CD68, DKFZp686M18236, GP110, LAMP4, SCARD1, macrosialin
height	sCCA2	ENSG00000130734	3	APG4-D, APG4D, ATG4D, AUTL4
height	sCCA2	ENSG00000156162	3	DPY19L4, HGNC:27829
height	sCCA2	ENSG00000160051	3	FLJ10547, IQCC
height	sCCA2	ENSG00000162373	3	BEND5, C1orf165, FLJ11588
height	sCCA2	ENSG00000162654	3	GBP4, Mpa2
height	sCCA2	ENSG00000164916	3	FOXK1, IMAGE:5164497
height	sCCA2	ENSG00000169442	3	CD52, CDW52, EDDM5, HE5
height	sCCA2	ENSG00000171984	3
height	sCCA2	ENSG00000177943	3	AEGP, DKFZp434M1411, EDTB, MAMDC4
height	sCCA2	ENSG00000183336	3	BOLA2, BOLA2A, My016
height	sCCA2	ENSG00000183426	3	NPIP, NPIPA1, morpheus
height	sCCA2	ENSG00000212443	3	ACA53, SNORA53
height	sCCA2	ENSG00000213927	3	ALP, CCL27, CTACK, CTAK, ESkine, ILC, PESKY, SCYA27, skinkine
height	sCCA2	ENSG00000214544	3	GTF2IRD2P, GTF2IRD2P1
height	sCCA2	ENSG00000228446	3	ANKRD49P1, HGNC:54619
height	sCCA2	ENSG00000261819	3
height	sCCA2	ENSG00000277283	3
height	sCCA3	ENSG00000008513	3	SIAT4A, SIATFL, ST3GAL1, ST3GalA.1, ST3O
height	sCCA3	ENSG00000108465	3	C53, CDK5RAP3, FLJ13660, HSF-27, IC53, LZAP, MST016, OK/SW-cl.114
height	sCCA3	ENSG00000111245	3	CMH10, MYL2
height	sCCA3	ENSG00000115295	3	CLIP4, FLJ21069, RSNL2
height	sCCA3	ENSG00000123965	3	MGC34222, PMS2L5, PMS2P5, PMS7
height	sCCA3	ENSG00000132676	3	DAP-3, DAP3, DKFZp686G12159, MGC126058, MGC126059, MRP-S29, MRPS29, bMRP-10
height	sCCA3	ENSG00000136271	3	DDX56, NOH61
height	sCCA3	ENSG00000139131	3	CGI-04, FLJ13995, YARS2, mt-TyrRS
height	sCCA3	ENSG00000149577	3	CGI-40, SIDT2
height	sCCA3	ENSG00000154262	3	ABCA6, EST155051
height	sCCA3	ENSG00000157036	3	ENDOGL1, ENDOGL2, ENGL, ENGL-a, ENGL-b, EXOG
height	sCCA3	ENSG00000166669	3	ATF7IP2, FLJ12668
height	sCCA3	ENSG00000167136	3	ENDOG, HGNC:3346
height	sCCA3	ENSG00000170425	3	ADORA2B, HGNC:264
height	sCCA3	ENSG00000176393	3	APB, RNPEP
height	sCCA3	ENSG00000186298	3	PP1C, PP1gamma, PPP1CC
height	sCCA3	ENSG00000196810	3	C4orf42, CTBP1-AS1, CTBP1-AS2, CTBP1-DT, MGC21675
height	sCCA3	ENSG00000197081	3	CD222, CI-M6PR, CI-MPR, CIMPR, IGF2R, M6P-R, MPR1, MPR300, MPRI
height	sCCA3	ENSG00000225342	3	HGNC:40848, LRRK2-DT
height	sCCA3	ENSG00000232774	3
height	sCCA3	ENSG00000277072	3	MGC131759, STAG3L2, STAG3L2P
height	sCCA3	ENSG00000278993	3
mdd	cortex.PEC	ENSG00000008382	3	FLJ14981, MPND
mdd	cortex.PEC	ENSG00000013523	3	ANGEL1, KIAA0759, RP11-488C13.5
mdd	cortex.PEC	ENSG00000023902	3	CKIP-1, CKIP1, OC120, PLEKHO1
mdd	cortex.PEC	ENSG00000067533	3	CGI-115, KIAA0507, RRP15
mdd	cortex.PEC	ENSG00000072041	3	B0AT2, FLJ10316, NTT73, SBAT1, SLC6A15, V7-3, hv7-3
mdd	cortex.PEC	ENSG00000087338	3	BTBD13, FLJ13057, GCL, GCL1, GMCL1, SPATA29
mdd	cortex.PEC	ENSG00000100258	3	LMF2, TMEM112B, TMEM153
mdd	cortex.PEC	ENSG00000100526	3	142333, 142380, CDI1, CDKN3, CIP2, KAP, KAP1
mdd	cortex.PEC	ENSG00000101230	3	C20orf82, ISM, ISM1, Isthmin, bA149I18.1, dJ1077I2.1
mdd	cortex.PEC	ENSG00000104341	3	LAPTM4B, LAPTM4beta, LC27
mdd	cortex.PEC	ENSG00000106327	3	HFE3, TFR2, TFRC2
mdd	cortex.PEC	ENSG00000110700	3	RNU14B, RPS13, S13, U14, U14B
mdd	cortex.PEC	ENSG00000111344	3	RASAL, RASAL1
mdd	cortex.PEC	ENSG00000136636	3	KCTD3, NY-REN-45
mdd	cortex.PEC	ENSG00000141665	3	FBX15, FBXO15, MGC39671
mdd	cortex.PEC	ENSG00000145604	3	FBL1, FBXL1, FLB1, SKP2, p45
mdd	cortex.PEC	ENSG00000159592	3	GPBP1L1, RP11-767N6.1, SP192
mdd	cortex.PEC	ENSG00000162702	3	GZP1, ZBP-99, ZBP99, ZNF281, ZNP-99
mdd	cortex.PEC	ENSG00000171044	3	C8orf21, C8orf5, C8orf7, XKR6, XRG6
mdd	cortex.PEC	ENSG00000184068	3	RP5-821D11.7
mdd	cortex.PEC	ENSG00000188629	3	PIGX, ZNF177
mdd	cortex.PEC	ENSG00000196748	3	AAAL3045, C6orf126, CLPSL2, UNQ3045, dJ510O8.5
mdd	cortex.PEC	ENSG00000197635	3	102710, 126140, ADABP, ADCP2, CD26, DPP4, DPPIV, TP103
mdd	cortex.PEC	ENSG00000213799	3	25112, ZNF845
mdd	cortex.PEC	ENSG00000224795	3	AP003039.3
mdd	cortex.PEC	ENSG00000234350	3	AC007405.4
mdd	cortex.PEC	ENSG00000235489	3	45059, DBF4P1
mdd	cortex.PEC	ENSG00000236753	3	MKLN1-AS, MKLN1-AS2
mdd	cortex.PEC	ENSG00000243464	3	46426, RN7SL410P
mdd	cortex.PEC	ENSG00000243660	3	KRBO1, ZNF487, ZNF487P
mdd	cortex.PEC	ENSG00000243894	3	RP11-489M13.1
mdd	cortex.PEC	ENSG00000253633	3	KB-1980E6.3
mdd	cortex.PEC	ENSG00000261060	3	RP11-545A16.4
mdd	cortex.PEC	ENSG00000266992	3	DHX40P, DHX40P1
mdd	cortex.PEC	ENSG00000273302	3	RP11-493E12.2
mdd	sCCA1	ENSG00000010292	3	CAP-D2, KIAA0159, NCAPD2, hCAP-D2
mdd	sCCA1	ENSG00000068097	3	ABC1, FLJ22087, HEATR6
mdd	sCCA1	ENSG00000108439	3	PDXPO, PNPO
mdd	sCCA1	ENSG00000111639	3	CDA09, HSPC241, MRP64, MRPL51, bMRP64
mdd	sCCA1	ENSG00000113048	3	KIAA0264, MRPS27
mdd	sCCA1	ENSG00000116991	3	KIAA1389, SIPA1L2, SPAR2
mdd	sCCA1	ENSG00000130703	3	KIAA0772, ORP-2, OSBPL2
mdd	sCCA1	ENSG00000131094	3	C1QL1, C1QRF, C1QTNF14, CRF, CTRP14
mdd	sCCA1	ENSG00000134709	3	HK1, HOOK1
mdd	sCCA1	ENSG00000135945	3	REV1, REV1L
mdd	sCCA1	ENSG00000156804	3	ATROGIN1, FBXO32, Fbx32, MAFbx
mdd	sCCA1	ENSG00000157570	3	TSPAN, TSPAN18
mdd	sCCA1	ENSG00000163444	3	C1orf37, TMEM183A
mdd	sCCA1	ENSG00000165525	3	FLJ10051, NEMF, NY-CO-1, SDCCAG1
mdd	sCCA1	ENSG00000167962	3	FLJ00086, HEL2, ZNF598
mdd	sCCA1	ENSG00000168067	3	BL44, GCK, MAP4K2, RAB8IP
mdd	sCCA1	ENSG00000168159	3	RACO-1, RACO1, RNF187
mdd	sCCA1	ENSG00000169609	3	C15orf40, MGC29937
mdd	sCCA1	ENSG00000170185	3	HP43.8KD, KIAA1891, USP38
mdd	sCCA1	ENSG00000172716	3	FLJ34922, SLFN11
mdd	sCCA1	ENSG00000177200	3	BC022889, CHD9, FLJ12178, KIAA0308
mdd	sCCA1	ENSG00000180425	3	C11orf71, FLJ20010
mdd	sCCA1	ENSG00000185989	3	GAP1IP4BP, GAPIII, RASA3
mdd	sCCA1	ENSG00000215256	3	AS1DHRS4, C14orf167, DHRS4-AS1, PRO1488
mdd	sCCA1	ENSG00000234284	3	DKFZp686E2433, ZNF879
mdd	sCCA1	ENSG00000235681	3
mdd	sCCA1	ENSG00000240291	3
mdd	sCCA1	ENSG00000248485	3	IQM1, PCP4L1
mdd	sCCA1	ENSG00000254317	3
mdd	sCCA1	ENSG00000266173	3	LYK5, NY-BR-96, STRAD, STRADA, Stlk
mdd	sCCA1	ENSG00000267838	3
mdd	sCCA2	ENSG00000002822	3	HsMAD1, MAD1, MAD1L1, PIG9, TP53I9, TXBP181
mdd	sCCA2	ENSG00000068976	3	GSD5, PYGM
mdd	sCCA2	ENSG00000073111	3	BM28, CCNL1, CDCL1, D3S3194, KIAA0030, MCM2, cdc19
mdd	sCCA2	ENSG00000079462	3	HGNC:8576, PAFAH1B3
mdd	sCCA2	ENSG00000096088	3	HGNC:8890, PGC
mdd	sCCA2	ENSG00000106290	3	MGC:8964, TAF2E, TAF6, TAFII70, TAFII80, TAFII85
mdd	sCCA2	ENSG00000116691	3	FLJ12438, IIp45, MIIP
mdd	sCCA2	ENSG00000120875	3	DUSP4, HVH2, MKP-2, TYP
mdd	sCCA2	ENSG00000127838	3	BRP17, DKFZp564N1362, DYT8, FKSG19, FPD1, KIAA1184, KIPP1184, MGC31943, MR-1, MR-1S, PDC, PKND1, PNKD, TAHCCP2
mdd	sCCA2	ENSG00000132004	3	FBXW9, Fbw9, MEC-15, MGC10870
mdd	sCCA2	ENSG00000133895	3	HGNC:7010, MEN1
mdd	sCCA2	ENSG00000158411	3	LOC129531, MITD1
mdd	sCCA2	ENSG00000165417	3	GTF2A1, TFIIA
mdd	sCCA2	ENSG00000167065	3	DUSP18, DUSP20
mdd	sCCA2	ENSG00000169609	3	C15orf40, MGC29937
mdd	sCCA2	ENSG00000170871	3	HGNC:28992, KIAA0232
mdd	sCCA2	ENSG00000173818	3	ENDOV, FLJ35220
mdd	sCCA2	ENSG00000175416	3	CLTB, Lcb
mdd	sCCA2	ENSG00000180979	3	FLJ36812, LRRC57
mdd	sCCA2	ENSG00000181610	3	CGI-138, HSPC329, MRP-S23, MRPS23
mdd	sCCA2	ENSG00000181790	3	ADGRB1, BAI1
mdd	sCCA2	ENSG00000205517	3	FLJ32585, RGL3
mdd	sCCA2	ENSG00000205937	3	HGNC:10080, RNPS1
mdd	sCCA2	ENSG00000229358	3	DPY19L1P1, HGNC:22395
mdd	sCCA2	ENSG00000239521	3	CASTOR3, DKFZp686B07267, GATS, STAG3OS
mdd	sCCA2	ENSG00000260778	3	HGNC:55382, MIR3677HG
mdd	sCCA2	ENSG00000272037	3
mdd	sCCA2	ENSG00000284526	3
mdd	sCCA3	ENSG00000010292	3	CAP-D2, KIAA0159, NCAPD2, hCAP-D2
mdd	sCCA3	ENSG00000081189	3	HGNC:6996, MEF2C
mdd	sCCA3	ENSG00000106780	3	EGFL5, MEGF9
mdd	sCCA3	ENSG00000108306	3	FBXL20, Fbl2, Fbl20, MGC15482
mdd	sCCA3	ENSG00000138119	3	FER1L3, KIAA1207, MYOF
mdd	sCCA3	ENSG00000143669	3	CHS, CHS1, LYST, Mauve
mdd	sCCA3	ENSG00000151461	3	DKFZP434D222, KIAA1408, RENT2, UPF2, smg-3
mdd	sCCA3	ENSG00000151552	3	DHPR, PKU2, QDPR, SDR33C1
mdd	sCCA3	ENSG00000156650	3	KAT6B, MOZ2, MYST4, Morf, ZC2HC6B, qkf, querkopf
mdd	sCCA3	ENSG00000162063	3	CCNF, FBX1, FBXO1
mdd	sCCA3	ENSG00000164615	3	CAML, CAMLG, GET2
mdd	sCCA3	ENSG00000169609	3	C15orf40, MGC29937
mdd	sCCA3	ENSG00000170962	3	IEGF, MSTP036, PDGFD, SCDGF-B
mdd	sCCA3	ENSG00000176095	3	IHPK1, IP6K1, KIAA0263
mdd	sCCA3	ENSG00000177710	3	AMAC, AMAC1L2, SLC35G5
mdd	sCCA3	ENSG00000180354	3	C7orf41, Ells1, FLJ25903, MTURN
mdd	sCCA3	ENSG00000180573	3	H2AC6, H2AFL, HIST1H2AC
mdd	sCCA3	ENSG00000213413	3	C7orf15, CD112R, MGC2463, PVRIG
mdd	sCCA3	ENSG00000221838	3	AP4M1, MU-4, MU-ARP2, SPG50
mdd	sCCA3	ENSG00000240291	3
mdd	sCCA3	ENSG00000260778	3	HGNC:55382, MIR3677HG
mdd	sCCA3	ENSG00000267838	3
mdd	sCCA3	ENSG00000273340	3	MICE, PERB11.5, dJ377H14.7
neuroticism	cortex.PEC	ENSG00000004139	3	KIAA0524, MyD88-5, SAMD2, SARM, SARM1
neuroticism	cortex.PEC	ENSG00000053702	3	DKFZP761G1913, NRIP2
neuroticism	cortex.PEC	ENSG00000071462	3	HASJ4442, HUSSY-3, MERM1, MGC19709, MGC2022, MGC5140, PP3381, WBMT, WBSCR22
neuroticism	cortex.PEC	ENSG00000104611	3	FLJ20967, PPP1R38, SH2A, SH2D4A
neuroticism	cortex.PEC	ENSG00000104613	3	C8orf35, FLJ10569, INT10, INTS10
neuroticism	cortex.PEC	ENSG00000120437	3	ACAT2, ACTL
neuroticism	cortex.PEC	ENSG00000129968	3	ABHD17A, C19orf27, FAM108A1, MGC5244
neuroticism	cortex.PEC	ENSG00000139641	3	ESYT1, FAM62A, KIAA0747, MBC2
neuroticism	cortex.PEC	ENSG00000144791	3	6612, LIMD1
neuroticism	cortex.PEC	ENSG00000151062	3
neuroticism	cortex.PEC	ENSG00000156414	3	C14orf75, DKFZp434N0820, FLJ36164, HIG-1, NET54, TDRD9
neuroticism	cortex.PEC	ENSG00000173692	3	P112, PSMD1, Rpn2, S1
neuroticism	cortex.PEC	ENSG00000174231	3	HPRP8, PRP8, PRPC8, PRPF8, Prp8, RP13, SNRNP220, hPrp8
neuroticism	cortex.PEC	ENSG00000175147	3	C1orf126, FLJ23703, RP1-21O18.2, TMEM51-AS1
neuroticism	cortex.PEC	ENSG00000177511	3	SIAT8C, ST8SIA3, ST8SiaIII
neuroticism	cortex.PEC	ENSG00000178860	3	ABF-1, ABF1, BHLHA22, MSC, MYOR, bHLHa22
neuroticism	cortex.PEC	ENSG00000187627	3	RANBP2L6, RGP1, RGPD1, RGPD2, RanBP2L2
neuroticism	cortex.PEC	ENSG00000197121	3	Bst1, FLJ12377, ISPD3024, PGAP1
neuroticism	cortex.PEC	ENSG00000204706	3	MAMDC2-AS1, RP11-195E11.2
neuroticism	cortex.PEC	ENSG00000214293	3	AC090421.1, RSBN1L-AS1
neuroticism	cortex.PEC	ENSG00000225513	3	RP11-165N19.2
neuroticism	cortex.PEC	ENSG00000233487	3	AC011322.1
neuroticism	cortex.PEC	ENSG00000238061	3	RP4-635A23.4
neuroticism	cortex.PEC	ENSG00000245556	3	CTD-2037K23.2
neuroticism	cortex.PEC	ENSG00000258548	3	LINC00645, RP11-572M18.1
neuroticism	sCCA1	ENSG00000010256	3	D3S3191, QCR1, UQCR1, UQCRC1
neuroticism	sCCA1	ENSG00000037042	3	HGNC:12419, TUBG2
neuroticism	sCCA1	ENSG00000083312	3	IPO2, KPNB2, MIP, MIP1, TNPO1, TRN
neuroticism	sCCA1	ENSG00000095397	3	CIP98, DFNB31, PDZD7B, USH2D, WHRN
neuroticism	sCCA1	ENSG00000099308	3	KIAA0561, MAST3
neuroticism	sCCA1	ENSG00000105464	3	EB11, GRIN2D, GluN2D, NMDAR2D, NR2D
neuroticism	sCCA1	ENSG00000106638	3	DKFZP43N024, TBL2, WBSCR13, WS-betaTRP
neuroticism	sCCA1	ENSG00000107201	3	DDX58, DKFZp434J1111, FLJ13599, RIG-1, RIG-I, RIG1
neuroticism	sCCA1	ENSG00000107672	3	C10orf86, FLJ20003, NSE4A, NSMCE4A, bA500G22.3
neuroticism	sCCA1	ENSG00000108666	3	C17orf75, NJMU-R1, SRI2
neuroticism	sCCA1	ENSG00000108852	3	DKFZp761D0712, DLG2, MPP2
neuroticism	sCCA1	ENSG00000108883	3	EFTUD2, SNRNP116, Snrp116, Snu114, U5-116KD
neuroticism	sCCA1	ENSG00000111254	3	AKAP110, AKAP3, CT82, FSP95, SOB1
neuroticism	sCCA1	ENSG00000114054	3	HGNC:8654, PCCB
neuroticism	sCCA1	ENSG00000115211	3	DKFZP586J0119, EIF-2B, EIF2B, EIF2B4, EIF2Bdelta
neuroticism	sCCA1	ENSG00000116991	3	KIAA1389, SIPA1L2, SPAR2
neuroticism	sCCA1	ENSG00000126267	3	COX6B, COX6B1, COXG
neuroticism	sCCA1	ENSG00000136273	3	HGNC:5309, HUS1
neuroticism	sCCA1	ENSG00000140464	3	MYL, PML, RNF71, TRIM19
neuroticism	sCCA1	ENSG00000142227	3	EMP3, YMP
neuroticism	sCCA1	ENSG00000142230	3	AOS1, FLJ3091, SAE1, Sua1
neuroticism	sCCA1	ENSG00000142599	3	ARG, ARP, ATN1L, ATN2, DNB1, KIAA0458, RERE
neuroticism	sCCA1	ENSG00000144395	3	CCDC150, FLJ39660
neuroticism	sCCA1	ENSG00000156097	3	BALGR, GPR61
neuroticism	sCCA1	ENSG00000156675	3	FLJ22524, FLJ22622, RAB11FIP1, RCP, Rab11-FIP1
neuroticism	sCCA1	ENSG00000161558	3	FLJ10922, TMEM143
neuroticism	sCCA1	ENSG00000165807	3	C14orf50, PPP1R36
neuroticism	sCCA1	ENSG00000167863	3	ATP5H, ATP5JD, ATP5PD, ATPQ
neuroticism	sCCA1	ENSG00000170502	3	MGC3037, NUDT9
neuroticism	sCCA1	ENSG00000170584	3	DKFZp686E10109, NUDCD2, NudCL2
neuroticism	sCCA1	ENSG00000171148	3	ADA3, FLJ20221, FLJ21329, NGG1, TADA3, TADA3L, hADA3
neuroticism	sCCA1	ENSG00000173559	3
neuroticism	sCCA1	ENSG00000175216	3	CKAP5, KIAA0097, TOG, TOGp, ch-TOG
neuroticism	sCCA1	ENSG00000176102	3	CSTF3, CstF-77
neuroticism	sCCA1	ENSG00000176788	3	BASP1, CAP-23, CAP23
neuroticism	sCCA1	ENSG00000186222	3	BCAS4L, BLOC1S4, CNO, FLJ11230
neuroticism	sCCA1	ENSG00000196923	3	ENIGMA, PDLIM7
neuroticism	sCCA1	ENSG00000213928	3	IRF9, ISGF3G
neuroticism	sCCA1	ENSG00000232912	3	HGNC:40501, RERE-AS1
neuroticism	sCCA1	ENSG00000243147	3	C2orf1, MRPL33, RPL33L
neuroticism	sCCA1	ENSG00000249115	3	HAUS5, KIAA0841, dgt5
neuroticism	sCCA1	ENSG00000267049	3
neuroticism	sCCA2	ENSG00000038002	3	AGA, ASRG
neuroticism	sCCA2	ENSG00000047249	3	ATP6V1H, CGI-11, SFD, SFDalpha, SFDbeta, VMA13
neuroticism	sCCA2	ENSG00000053438	3
neuroticism	sCCA2	ENSG00000078814	3	KIAA1512, MHC14, MYH14, MYH7B, dJ756N5.1
neuroticism	sCCA2	ENSG00000100949	3	PTAR3, RABGGTA
neuroticism	sCCA2	ENSG00000110002	3	BCSC-1, LOH11CR2A, VWA5A
neuroticism	sCCA2	ENSG00000115604	3	CD218a, IL-1Rrp, IL18R1, IL1RRP
neuroticism	sCCA2	ENSG00000126267	3	COX6B, COX6B1, COXG
neuroticism	sCCA2	ENSG00000134815	3	DDX34, DHX34, KIAA0134
neuroticism	sCCA2	ENSG00000137831	3	FLJ10128, KIAA1561, UACA
neuroticism	sCCA2	ENSG00000138764	3	CCNG2, HGNC:1593
neuroticism	sCCA2	ENSG00000139131	3	CGI-04, FLJ13995, YARS2, mt-TyrRS
neuroticism	sCCA2	ENSG00000151689	3	HGNC:6071, INPP1
neuroticism	sCCA2	ENSG00000170035	3	UBE2E3, UbcH9
neuroticism	sCCA2	ENSG00000174886	3	B14.7, NDUFA11
neuroticism	sCCA2	ENSG00000196418	3	HZF-16, HZF16, ZNF124
neuroticism	sCCA2	ENSG00000214435	3	AS3MT, CYT19
neuroticism	sCCA2	ENSG00000239557	3	HGNC:17835, PPP2R5CP
neuroticism	sCCA2	ENSG00000251364	3
neuroticism	sCCA2	ENSG00000258738	3	BAZ1A-AS1, HGNC:55440
neuroticism	sCCA2	ENSG00000260018	3	HGNC:55401, MBTPS1-DT
neuroticism	sCCA2	ENSG00000271303	3	C20orf139, Npn3, SRX1, SRXN1, YKL086W, dJ850E9.2
neuroticism	sCCA2	ENSG00000275052	3	FLFL2, FLJ31474, KIAA1387, PPP4R3B, PSY2, SMEK2
neuroticism	sCCA2	ENSG00000275066	3	AP1GBP1, MGC104959, SYNG, SYNRG
neuroticism	sCCA2	ENSG00000280123	3
neuroticism	sCCA3	ENSG00000038382	3	ARHGEF23, TRIO
neuroticism	sCCA3	ENSG00000096654	3	HGNC:12975, ZNF184
neuroticism	sCCA3	ENSG00000111802	3	TDP2, TTRAP
neuroticism	sCCA3	ENSG00000112306	3	RPS12, S12
neuroticism	sCCA3	ENSG00000115368	3	FLJ12519, NET16, UTP17, WDR75
neuroticism	sCCA3	ENSG00000116266	3	STXBP3, UNC-18C
neuroticism	sCCA3	ENSG00000118785	3	BNSP, BSPI, ETA-1, OPN, SPP1
neuroticism	sCCA3	ENSG00000126267	3	COX6B, COX6B1, COXG
neuroticism	sCCA3	ENSG00000128159	3	DJ402G11.6, GCP6, KIAA1669, TUBGCP6
neuroticism	sCCA3	ENSG00000138433	3	CIR, CIR1
neuroticism	sCCA3	ENSG00000141076	3	CIRH1A, CIRHIN, FLJ14728, KIAA1988, TEX292, UTP4
neuroticism	sCCA3	ENSG00000158887	3	CMT1, CMT1B, CMT2I, CMT2J, HMSNIB, MPZ, P0
neuroticism	sCCA3	ENSG00000160293	3	HGNC:12658, VAV2
neuroticism	sCCA3	ENSG00000163093	3	BBS5, DKFZp762I194
neuroticism	sCCA3	ENSG00000166579	3	MITAP1, NDE1L1, NDE2, NDEL1, NUDEL
neuroticism	sCCA3	ENSG00000167595	3	C19orf55, FLJ30657, PROSER3
neuroticism	sCCA3	ENSG00000237264	3	FTH1P11, FTHL11
neuroticism	sCCA3	ENSG00000253797	3	2700066J21Rik, KIAA0266, UTP14C
neuroticism	sCCA3	ENSG00000275066	3	AP1GBP1, MGC104959, SYNG, SYNRG
pAUDIT	cortex.PEC	ENSG00000007516	3	BAIAP3, BAP3, KIAA0734
pAUDIT	cortex.PEC	ENSG00000039560	3	DKFZp564G013, KIAA1334, NORPEG, RAI13, RAI14
pAUDIT	cortex.PEC	ENSG00000078070	3	MCC-B, MCCA, MCCC1
pAUDIT	cortex.PEC	ENSG00000082146	3	ALS2CR2, CALS-21, ILPIP, ILPIPA, PAPK, STRADB
pAUDIT	cortex.PEC	ENSG00000084623	3	EIF3I, EIF3S2, PRO2242, TRIP-1, TRIP1, eIF3-beta, eIF3-p36, eIF3i
pAUDIT	cortex.PEC	ENSG00000085511	3	KIAA0213, MAP3K4, MAPKKK4, MEKK4, MTK1, PRO0412
pAUDIT	cortex.PEC	ENSG00000088836	3	BTR1, CDPD1, CHED2, NaBC1, SLC4A11, dJ794I6.2
pAUDIT	cortex.PEC	ENSG00000100811	3	DELTA, INO80S, NF-E1, UCRBP, YIN-YANG-1, YY1
pAUDIT	cortex.PEC	ENSG00000100889	3	PCK2, PEPCK, PEPCK-M, PEPCK2
pAUDIT	cortex.PEC	ENSG00000101361	3	HBII-55, MIRN1292, NOL5A, NOP56, RNU57, SCA36, U57, U86, hsa-mir-1292
pAUDIT	cortex.PEC	ENSG00000102760	3	C13orf15, RGC-32, RGC32, RGCC, bA157L14.2
pAUDIT	cortex.PEC	ENSG00000103260	3	C16orf23, METRN, MGC2601, c380A1.2
pAUDIT	cortex.PEC	ENSG00000115956	3	P47, PLEK
pAUDIT	cortex.PEC	ENSG00000116005	3	KIAA0908, PCL1, PCYOX1
pAUDIT	cortex.PEC	ENSG00000126524	3	CGI-97, FLJ10917, SBDS, SDS, SWDS
pAUDIT	cortex.PEC	ENSG00000127084	3	FGD3, FLJ00004, ZFYVE5
pAUDIT	cortex.PEC	ENSG00000132646	3
pAUDIT	cortex.PEC	ENSG00000134910	3	602156, ITM1, MGC9042, STT3-A, STT3A, TMC
pAUDIT	cortex.PEC	ENSG00000141959	3	171850, 172300, PFK-B, PFKL
pAUDIT	cortex.PEC	ENSG00000147889	3	ARF, CDK4I, CDKN2, CDKN2A, CMM2, INK4, INK4A, INK4a, MLM, MTS-1, MTS1, P14, P14ARF, P16, P16-INK4A, P16INK4, P16INK4A, P19, P19ARF, TP16, p14, p16, p16INK4a, p19, p19Arf
pAUDIT	cortex.PEC	ENSG00000157045	3	NTAN1
pAUDIT	cortex.PEC	ENSG00000159307	3	13441, SCUBE1
pAUDIT	cortex.PEC	ENSG00000163347	3	CLD1, CLDN1, ILVASC, SEMP1
pAUDIT	cortex.PEC	ENSG00000165898	3	HBLD1, ISA2, ISCA2, c14_5557
pAUDIT	cortex.PEC	ENSG00000169016	3	E2F-6, E2F6
pAUDIT	cortex.PEC	ENSG00000170312	3	CDC2, CDC28A, CDK1, CDKN1, P34CDC2
pAUDIT	cortex.PEC	ENSG00000173227	3	SRG1, SYT11, SYT12, sytXII
pAUDIT	cortex.PEC	ENSG00000174236	3	RAB15EP, REP15
pAUDIT	cortex.PEC	ENSG00000175054	3	ATR, FCTCS, FRP1, MEC1, SCKL, SCKL1
pAUDIT	cortex.PEC	ENSG00000180347	3	CCDC129, FLJ38344
pAUDIT	cortex.PEC	ENSG00000180458	3	CTD-3064H18.4
pAUDIT	cortex.PEC	ENSG00000182667	3	HNT, IGLON2, NT, NTM, NTRI
pAUDIT	cortex.PEC	ENSG00000183454	3	EPND, FESD, GRIN2A, GluN2A, LKS, NMDAR2A, NR2A, RP11-297M9.2
pAUDIT	cortex.PEC	ENSG00000185043	3	CALMYRIN, CIB, CIB1, CIBP, KIP, KIP1, PRKDCIP, SIP2-28
pAUDIT	cortex.PEC	ENSG00000189056	3	LIS2, PRO1598, RELN, RL
pAUDIT	cortex.PEC	ENSG00000197563	3	MCAHS, MCAHS1, MCD4, MDC4, PIG-N, PIGN
pAUDIT	cortex.PEC	ENSG00000198743	3	SLC5A3, SMIT, SMIT1, SMIT2
pAUDIT	cortex.PEC	ENSG00000198860	3	C1orf19, SEN15, TSEN15, sen15
pAUDIT	cortex.PEC	ENSG00000217128	3	FNIP1, KIAA1961
pAUDIT	cortex.PEC	ENSG00000245556	3	CTD-2037K23.2
pAUDIT	cortex.PEC	ENSG00000249684	3	RP11-423H2.3
pAUDIT	cortex.PEC	ENSG00000259070	3	LINC00639, RP11-566K8.2
pAUDIT	cortex.PEC	ENSG00000260711	3	RP11-747H7.3
pAUDIT	cortex.PEC	ENSG00000261824	3	27122, LINC00662
pAUDIT	cortex.PEC	ENSG00000271788	3	CTD-2201E18.5
pAUDIT	cortex.PEC	ENSG00000273066	3	RP11-216L13.19
pAUDIT	sCCA1	ENSG00000039560	3	DKFZp564G013, KIAA1334, NORPEG, RAI13, RAI14
pAUDIT	sCCA1	ENSG00000056097	3	SPG71, ZFR, ZFR1
pAUDIT	sCCA1	ENSG00000064199	3	CT22, SP17, SPA17
pAUDIT	sCCA1	ENSG00000080200	3	CRYBG3, DKFZp667G2110
pAUDIT	sCCA1	ENSG00000100029	3	NOP7, PES, PES1
pAUDIT	sCCA1	ENSG00000101266	3	CSNK2A1, Cka1, Cka2
pAUDIT	sCCA1	ENSG00000104219	3	DHHC2, ZDHHC2, ZNF372
pAUDIT	sCCA1	ENSG00000114993	3	B5, RTKN
pAUDIT	sCCA1	ENSG00000123360	3	PDE1B, PDES1B
pAUDIT	sCCA1	ENSG00000129493	3	C14orf125, DKFZP434I1735, HEATR5A, p200b
pAUDIT	sCCA1	ENSG00000137500	3	CCDC90B, MDS011, MDS025
pAUDIT	sCCA1	ENSG00000142065	3	KIAA1559, ZFP14, ZNF531
pAUDIT	sCCA1	ENSG00000143294	3	PRCC, RCCP1
pAUDIT	sCCA1	ENSG00000145216	3	DKFZp586K0717, FIP1, FIP1L1
pAUDIT	sCCA1	ENSG00000146587	3	RBAK, ZNF769
pAUDIT	sCCA1	ENSG00000149231	3	CCDC82, FLJ23518
pAUDIT	sCCA1	ENSG00000160216	3	AGPAT3, LPAAT-gamma, LPAAT3
pAUDIT	sCCA1	ENSG00000163818	3	BBS17, LZTFL1
pAUDIT	sCCA1	ENSG00000164236	3	ANKRD33B, HGNC:35240
pAUDIT	sCCA1	ENSG00000179562	3	FLJ22035, GCC1, GCC1P, GCC88, MGC20706
pAUDIT	sCCA1	ENSG00000180902	3	D2HGD, D2HGDH, FLJ42195, MGC25181
pAUDIT	sCCA1	ENSG00000183801	3	OLFML1, UNQ564
pAUDIT	sCCA1	ENSG00000184445	3	KIAA0166, KNTC1, ROD
pAUDIT	sCCA1	ENSG00000187953	3	PMS2CL, PMS2P13
pAUDIT	sCCA1	ENSG00000198440	3	FLJ31030, ZNF583
pAUDIT	sCCA1	ENSG00000198551	3	FLJ90365, ZNF627
pAUDIT	sCCA1	ENSG00000198680	3	CCDC89B, TSG-9, TUSC1
pAUDIT	sCCA1	ENSG00000204642	3	HGNC:4963, HLA-F
pAUDIT	sCCA1	ENSG00000205356	3	DKFZP434B0335, FLJ23419, FLJ90593, KIAA1358, TECPR1
pAUDIT	sCCA1	ENSG00000205683	3	BAF45c, Cerd4, DPF3, FLJ14079, cer-d4
pAUDIT	sCCA1	ENSG00000224738	3
pAUDIT	sCCA1	ENSG00000240399	3
pAUDIT	sCCA1	ENSG00000257815	3	CNOT2-DT, LINC01481, PRANCR
pAUDIT	sCCA2	ENSG00000040341	3	39K2, STAU2
pAUDIT	sCCA2	ENSG00000051620	3	C6orf34, HEBP2, SOUL
pAUDIT	sCCA2	ENSG00000100599	3	FLJ22439, RIN3
pAUDIT	sCCA2	ENSG00000105053	3	HGNC:18996, VRK3
pAUDIT	sCCA2	ENSG00000116194	3	ANG3, ANGPT3, ANGPTL1, ARP1, AngY
pAUDIT	sCCA2	ENSG00000121940	3	CLCC1, MCLC
pAUDIT	sCCA2	ENSG00000125534	3	C20orf149, PPDPF, dJ697K14.9, exdpf
pAUDIT	sCCA2	ENSG00000134982	3	APC, DP2, DP2.5, DP3, PPP1R46
pAUDIT	sCCA2	ENSG00000135439	3	AGAP2, CENTG1
pAUDIT	sCCA2	ENSG00000135447	3	HGNC:9286, PPP1R1A
pAUDIT	sCCA2	ENSG00000138768	3	TAP, USO1, VDP, p115
pAUDIT	sCCA2	ENSG00000140406	3	MESDC1, MGC99595, TLNRD1
pAUDIT	sCCA2	ENSG00000155252	3	DKFZP761G1923, PI4K2A, PI4KII, PIK42A
pAUDIT	sCCA2	ENSG00000155438	3	MKI67IP, NIFK, Nopp34, hNIFK
pAUDIT	sCCA2	ENSG00000175287	3	MGC16638, PHYHD1
pAUDIT	sCCA2	ENSG00000182379	3	NPH4, NXPH4
pAUDIT	sCCA2	ENSG00000187994	3	FLJ45909, RINL
pAUDIT	sCCA2	ENSG00000204642	3	HGNC:4963, HLA-F
pAUDIT	sCCA2	ENSG00000226015	3	CCT8P1, HGNC:35144
pAUDIT	sCCA2	ENSG00000259781	3	HMG1L6, HMGB1L6, HMGB1P6
pAUDIT	sCCA3	ENSG00000101384	3
pAUDIT	sCCA3	ENSG00000104951	3	FIG1, IL4I1
pAUDIT	sCCA3	ENSG00000119203	3	CPSF-73, CPSF3, CPSF73, YSH1
pAUDIT	sCCA3	ENSG00000134444	3	FLJ33841, HsT3308, HsT885, KIAA1468, RELCH
pAUDIT	sCCA3	ENSG00000161813	3	LARP4, PP13296
pAUDIT	sCCA3	ENSG00000163319	3	CGI-134, FLJ11146, FLJ22967, MRPS18-1, MRPS18C
pAUDIT	sCCA3	ENSG00000186566	3	GPATC8, GPATCH8, KIAA0553
pAUDIT	sCCA3	ENSG00000203896	3	FLJ20406, LIME, LIME1, dJ583P15.4
psychiatric	cortex.PEC	ENSG00000068028	3	123F2, NORE2A, RASSF1, RASSF1A, RDA32, REH3P21
psychiatric	cortex.PEC	ENSG00000073803	3	LZK, MAP3K13, MEKK13, MLK
psychiatric	cortex.PEC	ENSG00000087077	3	MGC10556, MGC10558, MGC29959, MGC3837, MGC4423, OIP-1, OIP1, TRIP-6, TRIP6, TRIP6i2, ZRP-1, hsa-mir-6875
psychiatric	cortex.PEC	ENSG00000113742	3	CPEB4, KIAA1673
psychiatric	cortex.PEC	ENSG00000118518	3	DKFZp434O1427, RNF146, RP3-351K20.1, dJ351K20.1, dactylidin
psychiatric	cortex.PEC	ENSG00000118596	3	MCT2, SLC16A7
psychiatric	cortex.PEC	ENSG00000126522	3	ASAL, ASL
psychiatric	cortex.PEC	ENSG00000128656	3	ARHGAP2, CHN, CHN1, DURS2, NC, RHOGAP2, RhoGAP2, n-chimerin
psychiatric	cortex.PEC	ENSG00000129472	3	FLJ14824, RAB2B
psychiatric	cortex.PEC	ENSG00000134333	3	150160, GSD11, HEL-S-133P, LDH1, LDHA, LDHM
psychiatric	cortex.PEC	ENSG00000156671	3	FLJ25082, HEL-177, SAMD8, SMSr
psychiatric	cortex.PEC	ENSG00000160271	3	KIAA1308, RALGDS, RGDS, RGF, RalGEF
psychiatric	cortex.PEC	ENSG00000167775	3	8D6, 8D6A, CD320, TCBLR
psychiatric	cortex.PEC	ENSG00000168828	3	OR13J1, OR9-2
psychiatric	cortex.PEC	ENSG00000175548	3	ALG10, ALG10A, ALG10B, DIE2, KCR1
psychiatric	cortex.PEC	ENSG00000179564	3	C3orf45, FLJ38608, LSMEM2
psychiatric	cortex.PEC	ENSG00000186889	3	FLJ34583, TMEM17
psychiatric	cortex.PEC	ENSG00000197826	3	C4orf22, MGC35043
psychiatric	cortex.PEC	ENSG00000198133	3	C14orf83, FLJ33387, TMEM229B
psychiatric	cortex.PEC	ENSG00000204899	3	C13orf37, FLJ21869, LOC440145, MGC150539, MOZART1, MZT1, RP11-11C5.2
psychiatric	cortex.PEC	ENSG00000206262	3	C3orf72, FLJ43329
psychiatric	cortex.PEC	ENSG00000227165	3	RP11-323P17.1, WDR11-AS1
psychiatric	cortex.PEC	ENSG00000229180	3	GS1-124K5.11
psychiatric	cortex.PEC	ENSG00000237310	3	GS1-124K5.4
psychiatric	cortex.PEC	ENSG00000256250	3	RP11-989F5.1
psychiatric	cortex.PEC	ENSG00000259100	3	RP11-1074O12.1
psychiatric	cortex.PEC	ENSG00000268678	3	CTC-444N24.13
psychiatric	cortex.PEC	ENSG00000271424	3	RP11-647O20.1
psychiatric	sCCA1	ENSG00000022976	3	C14orf131, ZNF839
psychiatric	sCCA1	ENSG00000043143	3	JADE-2, JADE2, KIAA0239, PHF15
psychiatric	sCCA1	ENSG00000099797	3	GPSN2, MRT14, SC2, TECR, TER
psychiatric	sCCA1	ENSG00000100228	3	HGNC:9775, RAB36
psychiatric	sCCA1	ENSG00000103121	3	C16orf61, CMC2, DC13, MGC45036
psychiatric	sCCA1	ENSG00000104870	3	FCGRT, FCRN, alpha-chain
psychiatric	sCCA1	ENSG00000107281	3	CAB-, CAB1, DKFZp586J0523, NPDC1
psychiatric	sCCA1	ENSG00000109846	3	CRYA2, CRYAB, HSPB5
psychiatric	sCCA1	ENSG00000112773	3	C6orf37, FAM46A, FLJ20037, TENT5A
psychiatric	sCCA1	ENSG00000115896	3	PLC-L, PLCE, PLCL, PLCL1, PPP1R127, PRIP
psychiatric	sCCA1	ENSG00000116237	3	HSTE14, ICMT, PCCMT, PPMT
psychiatric	sCCA1	ENSG00000120925	3	ADSA, DKFZP564A022, RNF170
psychiatric	sCCA1	ENSG00000129007	3	CALML4, MGC4809, NY-BR-20
psychiatric	sCCA1	ENSG00000142892	3	GPI8, PIGK, hGPI8
psychiatric	sCCA1	ENSG00000143437	3	ARNT, HIF-1beta, bHLHe2
psychiatric	sCCA1	ENSG00000154719	3	C21orf92, FLJ20451, L39mt, MGC104174, MGC3400, MRP-L5, MRPL39, MSTP003, PRED22, PRED66, RPML5
psychiatric	sCCA1	ENSG00000154721	3
psychiatric	sCCA1	ENSG00000160193	3	TRM82, TRMT82, WDR4, Wuho
psychiatric	sCCA1	ENSG00000160991	3	C7orf19, CBCIP2, FLJ12474, FLJ14733, H_NH0514P08.8, ORAI2, TMEM142B
psychiatric	sCCA1	ENSG00000163803	3	FLJ30866, PLB, PLB1
psychiatric	sCCA1	ENSG00000165480	3	C13orf3, MGC4832, RAMA1, SKA3
psychiatric	sCCA1	ENSG00000165555	3	C14orf148, FLJ32809, NOXRED1
psychiatric	sCCA1	ENSG00000166451	3	BM039, C16orf60, CENPN, FLJ13607, FLJ22660
psychiatric	sCCA1	ENSG00000169918	3	C15orf16, CEZANNE2, OTUD7, OTUD7A
psychiatric	sCCA1	ENSG00000172006	3	FLJ34817, ZNF554
psychiatric	sCCA1	ENSG00000172508	3	ATPGD1, CARNS1, KIAA1394
psychiatric	sCCA1	ENSG00000173432	3	PIG4, SAA, SAA1, TP53I4
psychiatric	sCCA1	ENSG00000177674	3	AGTRAP, ATRAP
psychiatric	sCCA1	ENSG00000196470	3	SIAH1, hSIAH1
psychiatric	sCCA1	ENSG00000197857	3	KOX7, ZNF44, ZNF504, ZNF55, ZNF58
psychiatric	sCCA1	ENSG00000213928	3	IRF9, ISGF3G
psychiatric	sCCA1	ENSG00000225377	3	HGNC:51222, NRSN2-AS1
psychiatric	sCCA1	ENSG00000255561	3	FDXACB1, LOC91893, hCG_2033039
psychiatric	sCCA1	ENSG00000260495	3
psychiatric	sCCA1	ENSG00000261061	3
psychiatric	sCCA1	ENSG00000272040	3
psychiatric	sCCA1	ENSG00000272092	3
psychiatric	sCCA1	ENSG00000272269	3	HGNC:55217, NUP153-AS1
psychiatric	sCCA2	ENSG00000006327	3	CD266, FN14, TNFRSF12A, TweakR
psychiatric	sCCA2	ENSG00000006837	3	CDKL3, NKIAMRE
psychiatric	sCCA2	ENSG00000010278	3	BA2, CD9, MIC3, MRP-1, P24, TSPAN29
psychiatric	sCCA2	ENSG00000065150	3	IMB3, IPO5, KPNB3, MGC2068, Pse1, RANBP5
psychiatric	sCCA2	ENSG00000075618	3	FLJ38511, FSCN1, SNL, p55
psychiatric	sCCA2	ENSG00000081154	3	HGNC:30023, PCNP
psychiatric	sCCA2	ENSG00000100227	3	KIAA1649, PDIP3, PDIP46, POLDIP3, SKAR
psychiatric	sCCA2	ENSG00000100441	3	KHNYN, KIAA0323
psychiatric	sCCA2	ENSG00000104529	3	EEF1D, EF-1D, FLJ20897
psychiatric	sCCA2	ENSG00000112796	3	ENPP5, HGNC:13717
psychiatric	sCCA2	ENSG00000118596	3	MCT2, SLC16A7
psychiatric	sCCA2	ENSG00000130881	3	LRP-3, LRP3, hLRp105
psychiatric	sCCA2	ENSG00000131351	3	HAUS8, HICE1, MGC20533, NY-SAR-48
psychiatric	sCCA2	ENSG00000133706	3	FLJ10595, FLJ21788, HSPC192, LARS, LARS1, LEUS, RNTLS
psychiatric	sCCA2	ENSG00000140025	3	C14orf143, EFCAB11
psychiatric	sCCA2	ENSG00000142676	3	L11, RPL11, uL5
psychiatric	sCCA2	ENSG00000144031	3	ANKRD53, FLJ12056, FLJ36160
psychiatric	sCCA2	ENSG00000147813	3
psychiatric	sCCA2	ENSG00000151445	3	C14orf133, SPE-39, SPE39, VIPAR, VIPAS39, VPS16B, hSPE-39
psychiatric	sCCA2	ENSG00000155368	3	ACBD1, ACBP, DBI
psychiatric	sCCA2	ENSG00000157870	3	C1orf93, FAM213B, MGC26818, PRXL2B
psychiatric	sCCA2	ENSG00000162755	3	KARCA1, KLHDC9
psychiatric	sCCA2	ENSG00000165555	3	C14orf148, FLJ32809, NOXRED1
psychiatric	sCCA2	ENSG00000177855	3	CACYBPP2, HGNC:45123
psychiatric	sCCA2	ENSG00000182307	3	C8orf33, FLJ20989
psychiatric	sCCA2	ENSG00000203668	3	CHML, REP-2
psychiatric	sCCA2	ENSG00000233937	3	, CTC-338M12.4
psychiatric	sCCA2	ENSG00000255050	3
psychiatric	sCCA3	ENSG00000067334	3	DNTTIP2, ERBP, HSU15552, TdIF2
psychiatric	sCCA3	ENSG00000100280	3	ADTB1, AP105A, AP1B1, BAM22, CLAPB2
psychiatric	sCCA3	ENSG00000104671	3	DCTN6, WS-3
psychiatric	sCCA3	ENSG00000110697	3	DRES9, NIR2, PITPNM, PITPNM1, RDGB, RDGB1, RDGBA1, Rd9
psychiatric	sCCA3	ENSG00000112941	3	LAK-1, PAPD7, POLK, POLS, TENT4A, TRF4, TRF4-1
psychiatric	sCCA3	ENSG00000128886	3	ELL3, FLJ22637
psychiatric	sCCA3	ENSG00000136002	3	ARHGEF4, ASEF, ASEF1, KIAA1112, STM6
psychiatric	sCCA3	ENSG00000147813	3
psychiatric	sCCA3	ENSG00000160460	3	KIAA1642, SPTBN3, SPTBN4
psychiatric	sCCA3	ENSG00000168301	3	KCASH3, KCTD6, MGC27385
psychiatric	sCCA3	ENSG00000172785	3	CBWD1, HGNC:17134
psychiatric	sCCA3	ENSG00000174485	3	DENND4A, IRLB, MYCPBP
psychiatric	sCCA3	ENSG00000255050	3
sc	cortex.PEC	ENSG00000002919	3	14975, SNX11
sc	cortex.PEC	ENSG00000067836	3	FLJ22386, KTZS, ROGDI
sc	cortex.PEC	ENSG00000075856	3	DSAP1, KIAA0156, P100, RP11-13G14, SART3, TIP110, p110, p110(nrb)
sc	cortex.PEC	ENSG00000104738	3	CDC21, CDC54, MCM4, MGC33310, NKCD, NKGCD, P1-CDC21, P1-Cdc21, hCdc21
sc	cortex.PEC	ENSG00000111325	3	FLJ13491, FLJ37501, OGFOD2
sc	cortex.PEC	ENSG00000117054	3	ACAD1, ACADM, MCAD, MCADH
sc	cortex.PEC	ENSG00000117228	3	4182, GBP1
sc	cortex.PEC	ENSG00000127483	3	HP1-BP74, HP1BP3
sc	cortex.PEC	ENSG00000132424	3	C6orf111, DKFZp564B0769, FLJ14752, HSPC306, PNISR, RP11-98I9.2, SFRS18, SRRP130, SRrp130, bA98I9.2
sc	cortex.PEC	ENSG00000136999	3	CCN3, IBP-9, IGFBP-9, IGFBP9, NOV, NOVH, NOVh
sc	cortex.PEC	ENSG00000141750	3	24b2, 24b2/STAC2, STAC2
sc	cortex.PEC	ENSG00000143409	3	FAM63A, FLJ11280, KIAA1390, RP11-316M1.5
sc	cortex.PEC	ENSG00000143740	3
sc	cortex.PEC	ENSG00000143819	3	EPHX, EPHX1, EPOX, HYL1, MEH
sc	cortex.PEC	ENSG00000159409	3	BRUNOL1, CAGH4, CELF3, ERDA4, MGC57297, TNRC4
sc	cortex.PEC	ENSG00000162194	3	C11orf48, MGC2477
sc	cortex.PEC	ENSG00000164144	3	ARFIP1, HSU52521
sc	cortex.PEC	ENSG00000164176	3	DEL1, EDIL3
sc	cortex.PEC	ENSG00000164933	3	MFT, MFTC, SLC25A32
sc	cortex.PEC	ENSG00000167925	3	D11LGP1, D11LGP1E, GHDC, LGP1
sc	cortex.PEC	ENSG00000178229	3	DKFZp434H055, ZNF543
sc	cortex.PEC	ENSG00000182196	3	ARL6IP4, SFRS20, SR-25, SRp25, SRrp37
sc	cortex.PEC	ENSG00000187024	3	C9orf115, PTH1, PTRH1
sc	cortex.PEC	ENSG00000197558	3	FLJ36112, KIAA0543, SCO-spondin, SSPO
sc	cortex.PEC	ENSG00000198162	3	MAN1A2, MAN1B
sc	cortex.PEC	ENSG00000221968	3	CYB5RP, FADS3, LLCDL3
sc	cortex.PEC	ENSG00000224728	3	AC090945.1
sc	cortex.PEC	ENSG00000226711	3	21644, FAM66C
sc	cortex.PEC	ENSG00000231632	3	RP11-82L18.4
sc	cortex.PEC	ENSG00000247416	3	RP11-629G13.1
sc	cortex.PEC	ENSG00000247679	3	RP11-1277A3.1
sc	cortex.PEC	ENSG00000248636	3	RP11-768F21.1
sc	cortex.PEC	ENSG00000261064	3	RP11-1000B6.3
sc	cortex.PEC	ENSG00000261696	3	RP11-354P17.15
sc	cortex.PEC	ENSG00000267041	3	ZNF850, ZNF850P
sc	cortex.PEC	ENSG00000267795	3	48329, SMIM22
sc	cortex.PEC	ENSG00000270001	3	RP11-218C14.8
sc	cortex.PEC	ENSG00000270964	3	RP11-502I4.3
sc	cortex.PEC	ENSG00000272054	3	RP11-423P10.2
sc	sCCA1	ENSG00000033800	3	DDXBP1, GBP, GU/RH-II, PIAS1, ZMIZ3
sc	sCCA1	ENSG00000070756	3	PAB1, PABP1, PABPC1, PABPC2, PABPL1
sc	sCCA1	ENSG00000100124	3	ANKRD54, LIAR
sc	sCCA1	ENSG00000100227	3	KIAA1649, PDIP3, PDIP46, POLDIP3, SKAR
sc	sCCA1	ENSG00000104412	3	EMC2, KIAA0103, TTC35
sc	sCCA1	ENSG00000126001	3	CEP2, CEP250
sc	sCCA1	ENSG00000130165	3	ELF1, ELOF1, MGC4549
sc	sCCA1	ENSG00000132000	3	FLJ23447, PODNL1, SLRR5B
sc	sCCA1	ENSG00000133424	3	KIAA0609, LARGE, LARGE1
sc	sCCA1	ENSG00000133710	3	DKFZp686K19184, FLJ21544, FLJ97536, FLJ97596, FLJ99794, LEKTI, LETKI, NETS, NS, SPINK5, VAKTI
sc	sCCA1	ENSG00000137500	3	CCDC90B, MDS011, MDS025
sc	sCCA1	ENSG00000138614	3	C15orf44, DKFZP564O1664, INTS14, VWA9
sc	sCCA1	ENSG00000139112	3	APG8L, ATG8B, ATG8L, GABARAPL1, gec1
sc	sCCA1	ENSG00000141644	3	CXXC3, MBD1, PCM1
sc	sCCA1	ENSG00000141854	3	HGNC:26963, MISP3
sc	sCCA1	ENSG00000141858	3	HGNC:17958, SAMD1
sc	sCCA1	ENSG00000142156	3	COL6A1, HGNC:2211
sc	sCCA1	ENSG00000148400	3	NOTCH1, TAN1
sc	sCCA1	ENSG00000160360	3	AGS3, DKFZP727I051, GPSM1
sc	sCCA1	ENSG00000164163	3	ABCE1, OABP, RLI, RLI1, RNS4I
sc	sCCA1	ENSG00000166128	3	HGNC:30273, RAB8B
sc	sCCA1	ENSG00000166848	3	RAP1, TERF2IP
sc	sCCA1	ENSG00000167702	3	HGNC:29530, KIFC2
sc	sCCA1	ENSG00000170439	3	ALDI, METTL7B, MGC17301
sc	sCCA1	ENSG00000180921	3	FAM83H, FLJ46072
sc	sCCA1	ENSG00000181652	3	APG9L2, ATG9B, FLJ14885, NOS3AS, SONE
sc	sCCA1	ENSG00000187796	3	CARD9, HGNC:16391
sc	sCCA1	ENSG00000198553	3	HGNC:18893, KCNRG
sc	sCCA1	ENSG00000198839	3	NRIF4, ZNF277, ZNF277P
sc	sCCA1	ENSG00000202058	3	HGNC:45804, RN7SKP80
sc	sCCA1	ENSG00000204977	3	DLEU5, Leu5, RFP2, RNF77, TRIM13
sc	sCCA1	ENSG00000254703	3	FLI1-AS1, SENCR
sc	sCCA1	ENSG00000277782	3
sc	sCCA2	ENSG00000011258	3	FLJ20055, MBTD1, SA49P01
sc	sCCA2	ENSG00000074621	3	CSNB1D, HsT17412, KIAA0702, NCKX, NCKX1, RODX, SLC24A1
sc	sCCA2	ENSG00000081665	3	DKFZp761G1812, ZNF506
sc	sCCA2	ENSG00000108819	3	PPP1R6, PPP1R9, PPP1R9B, SPINO, Spn
sc	sCCA2	ENSG00000113296	3	HGNC:11788, THBS4
sc	sCCA2	ENSG00000124496	3	BCAR2, HSA277276, RAPA, TRERF1, TReP-132, dJ139D8.5
sc	sCCA2	ENSG00000132623	3	ANKEF1, ANKRD5, FLJ21669, dJ839B4.6
sc	sCCA2	ENSG00000136146	3	DRIP36, HSPC126, MED4, TRAP36, VDRIP
sc	sCCA2	ENSG00000137494	3	ANKRD42, FLJ37874, PPP1R79, SARP
sc	sCCA2	ENSG00000137500	3	CCDC90B, MDS011, MDS025
sc	sCCA2	ENSG00000154174	3	KIAA0719, TOMM70, TOMM70A, Tom70
sc	sCCA2	ENSG00000158106	3	KIAA1929, ODF5, RHPN, RHPN1
sc	sCCA2	ENSG00000160310	3	HRMT1L1, MGC111373, PRMT2
sc	sCCA2	ENSG00000162695	3	SLC30A7, ZNT7, ZnTL2
sc	sCCA2	ENSG00000261560	3
sc	sCCA2	ENSG00000277369	3
sc	sCCA3	ENSG00000067064	3	HGNC:5387, IDI1
sc	sCCA3	ENSG00000085433	3	KIAA0893, WDR47
sc	sCCA3	ENSG00000106785	3	KIAA0129, TRIM14
sc	sCCA3	ENSG00000108349	3	BTZ, CASC3, MLN51
sc	sCCA3	ENSG00000135404	3	CD63, ME491, MLA1, TSPAN30
sc	sCCA3	ENSG00000135766	3	C1orf12, EGLN1, HIFPH2, PHD2, SM-20, ZMYND6
sc	sCCA3	ENSG00000153157	3	C6orf177, NO145, SYCP2L, dJ62D2.1
sc	sCCA3	ENSG00000154174	3	KIAA0719, TOMM70, TOMM70A, Tom70
sc	sCCA3	ENSG00000167702	3	HGNC:29530, KIFC2
sc	sCCA3	ENSG00000228653	3	HGNC:48818, HNRNPCP7
sc	sCCA3	ENSG00000230869	3	AGAP10, AGAP10P, CTGLF10P, CTGLF7, bA144G6.2, bA358L16.1
sc	sCCA3	ENSG00000257167	3	HGNC:44158, TMPO-AS1
sc	sCCA3	ENSG00000258366	3	C20orf41, DKFZP434C013, KIAA1088, NHL, RTEL, RTEL1, bK3184A7.3
sc	sCCA3	ENSG00000275580	3
si	cortex.PEC	ENSG00000072135	3	BDP1, PTP-HSCF, PTPN18
si	cortex.PEC	ENSG00000074964	3	ARHGEF10L, FLJ10521, GRINCHGEF, GrinchGEF, KIAA1626
si	cortex.PEC	ENSG00000091073	3	DTX2, KIAA1528, RNF58
si	cortex.PEC	ENSG00000100372	3	PMP34, SLC25A17
si	cortex.PEC	ENSG00000101773	3	COM1, CTIP, CtIP, JWDS, RBBP8, RIM, SAE2, SCKL2
si	cortex.PEC	ENSG00000108264	3	ADA2, ADA2A, TADA2A, TADA2L, hADA2
si	cortex.PEC	ENSG00000141101	3	ART-4, ART4, MST158, NOB1, NOB1P, PSMD8BP1
si	cortex.PEC	ENSG00000148950	3	FLJ25059, IMMP1L, IMP1, IMP1-LIKE
si	cortex.PEC	ENSG00000149292	3	FLJ13859, FLJ20535, TPARM, TTC12
si	cortex.PEC	ENSG00000150656	3	CN1, CNDP1, CPGL2, HsT2308, MGC10825
si	cortex.PEC	ENSG00000159423	3	ALDH4, ALDH4A1, P5CD, P5CDH, P5CDh
si	cortex.PEC	ENSG00000160188	3	CILD24, FLJ32753, RSP44, RSPH1, RSPH10A, TSA2, TSGA2
si	cortex.PEC	ENSG00000168894	3	HSPC238, RNF181
si	cortex.PEC	ENSG00000174899	3	25146, C3orf55
si	cortex.PEC	ENSG00000175216	3	CHTOG, CKAP5, KIAA0097, MSPS, TOG, TOGp, ch-TOG
si	cortex.PEC	ENSG00000176165	3	600779, 605524, BF1, BF2, FHKL3, FKH2, FKHL1, FKHL2, FKHL3, FKHL4, FOXG1, FOXG1A, FOXG1B, FOXG1C, HBF-1, HBF-2, HBF-3, HBF-G2, HBF2, HFK1, HFK2, HFK3, KHL2, QIN
si	cortex.PEC	ENSG00000178694	3	FLJ22609, MST077, NSUN3
si	cortex.PEC	ENSG00000183298	3	RP11-556K13.1
si	cortex.PEC	ENSG00000198718	3	FAM179B, KIAA0423
si	cortex.PEC	ENSG00000198929	3	6330408P19Rik, CAPON, KIAA0464, NOS1AP
si	cortex.PEC	ENSG00000222041	3	AC133644.1, AGD2, C2orf59, LINC00152, LINC00978, MGC4677
si	cortex.PEC	ENSG00000228175	3	37979, GEMIN8P4
si	cortex.PEC	ENSG00000232807	3	RP11-536K7.3
si	cortex.PEC	ENSG00000237440	3	ZNF102, ZNF737
si	cortex.PEC	ENSG00000246982	3	RP1-179N16.6
si	cortex.PEC	ENSG00000255198	3	ACA64, DKFZp686N06141, SNHG9
si	cortex.PEC	ENSG00000261220	3	RP11-629O1.2
si	cortex.PEC	ENSG00000272983	3	RP11-508N22.12
si	sCCA1	ENSG00000006831	3	ACDCR2, ADIPOR2, PAQR2
si	sCCA1	ENSG00000011295	3	FLJ20343, MGC19520, TTC19
si	sCCA1	ENSG00000058091	3	CDK14, PFTAIRE1, PFTK1
si	sCCA1	ENSG00000085999	3	RAD54A, RAD54L, hHR54, hRAD54
si	sCCA1	ENSG00000099769	3	ALS, IGFALS
si	sCCA1	ENSG00000101003	3
si	sCCA1	ENSG00000101417	3	PMP24, PXMP4
si	sCCA1	ENSG00000105676	3	ARMC6, MGC19595
si	sCCA1	ENSG00000108439	3	PDXPO, PNPO
si	sCCA1	ENSG00000109794	3	DKFZP564J102, FAM149A, MST119, MSTP119
si	sCCA1	ENSG00000109911	3	C11orf19, ELP4, PAXNEB
si	sCCA1	ENSG00000110717	3	CI-23k, NDUFS8, TYKY
si	sCCA1	ENSG00000111726	3	CMAS, HGNC:18290
si	sCCA1	ENSG00000132475	3	H3-3B, H3.3B, H3F3B
si	sCCA1	ENSG00000137563	3	GATD10, GGH
si	sCCA1	ENSG00000149782	3	HGNC:9056, PLCB3
si	sCCA1	ENSG00000151665	3	HGNC:8962, PIGF
si	sCCA1	ENSG00000162512	3	N-syndecan, SDC3, SYND3
si	sCCA1	ENSG00000164073	3	CLN7, MFSD8, MGC33302
si	sCCA1	ENSG00000164074	3	ABHD18, C4orf29, FLJ21106
si	sCCA1	ENSG00000175387	3
si	sCCA1	ENSG00000178035	3	HGNC:6053, IMPDH2
si	sCCA1	ENSG00000180211	3
si	sCCA1	ENSG00000180921	3	FAM83H, FLJ46072
si	sCCA1	ENSG00000182054	3	HGNC:5383, IDH2
si	sCCA1	ENSG00000182134	3	TDRD2, TDRKH
si	sCCA1	ENSG00000182173	3	SEN54, SEN54L, TSEN54
si	sCCA1	ENSG00000185015	3	CA13, CAXIII, FLJ37995, MGC59868
si	sCCA1	ENSG00000196136	3
si	sCCA1	ENSG00000197818	3	KIAA0939, NHE8, SLC9A8
si	sCCA1	ENSG00000221955	3	CCC9, SLC12A8
si	sCCA1	ENSG00000234353	3
si	sCCA1	ENSG00000234616	3	JH8, JRK, jerky
si	sCCA1	ENSG00000242498	3	ARPIN, C15orf38, MGC61550
si	sCCA1	ENSG00000253704	3	HGNC:55531, VIRMA-DT
si	sCCA1	ENSG00000255306	3
si	sCCA1	ENSG00000267390	3	HGNC:55299, KDSR-DT
si	sCCA1	ENSG00000269001	3
si	sCCA1	ENSG00000272112	3
si	sCCA1	ENSG00000275183	3	HGNC:16306, LENG9
si	sCCA2	ENSG00000012061	3	ERCC1, RAD10
si	sCCA2	ENSG00000030110	3	BAK, BAK1, BCL2L7, CDN1
si	sCCA2	ENSG00000039560	3	DKFZp564G013, KIAA1334, NORPEG, RAI13, RAI14
si	sCCA2	ENSG00000069275	3	NUCKS, NUCKS1
si	sCCA2	ENSG00000125144	3	MT1, MT1G, MT1K
si	sCCA2	ENSG00000135547	3	HERP1, HESR2, HEY2, bHLHb32
si	sCCA2	ENSG00000138378	3	HGNC:11365, STAT4
si	sCCA2	ENSG00000166130	3	FLJ31051, IKBIP, IKIP
si	sCCA2	ENSG00000167920	3	KRT10-AS1, MGC21518, TMEM99
si	sCCA2	ENSG00000172867	3	KRT2, KRT2A, KRTE
si	sCCA2	ENSG00000176731	3	C8orf59, RBIS
si	sCCA2	ENSG00000185015	3	CA13, CAXIII, FLJ37995, MGC59868
si	sCCA2	ENSG00000187266	3	EPOR, HGNC:3416
si	sCCA2	ENSG00000189292	3	ALKAL2, AUGA, FAM150B
si	sCCA2	ENSG00000202058	3	HGNC:45804, RN7SKP80
si	sCCA2	ENSG00000234678	3	ELF3-AS1, ENST00000415582, SCAT7
si	sCCA2	ENSG00000255121	3
si	sCCA2	ENSG00000272129	3
si	sCCA3	ENSG00000100034	3	CAMKP, CaMKPase, FEM-2, KIAA0015, POPX2, PPM1F
si	sCCA3	ENSG00000100129	3	EIF3EIP, EIF3L, EIF3S11, EIF3S6IP, HSPC021, HSPC025
si	sCCA3	ENSG00000118620	3	FLJ13659, ZNF430
si	sCCA3	ENSG00000125458	3	DNT-1, DNT1, NT5C, PN-I, UMPH2, cdN
si	sCCA3	ENSG00000137497	3	HGNC:8059, NUMA1
si	sCCA3	ENSG00000141027	3	KIAA1047, MGC104216, N-CoR, NCOR1, PPP1R109, TRAC1, hCIT529I10, hN-CoR
si	sCCA3	ENSG00000149262	3	INT4, INTS4, MGC16733, MST093
si	sCCA3	ENSG00000151006	3	POL3S, PRSS53
si	sCCA3	ENSG00000170325	3	KIAA1231, MGC131802, PFM7, PRDM10
si	sCCA3	ENSG00000170604	3	DKFZP434M154, IRF-2BP1, IRF2BP1
si	sCCA3	ENSG00000180881	3	CAPS2, HGNC:16471
si	sCCA3	ENSG00000186665	3	C17orf58, HGNC:27568
si	sCCA3	ENSG00000196313	3	DKFZP586G1822, DKFZP586P2220, KIAA0618, POM121, POM121A
si	sCCA3	ENSG00000215158	3
si	sCCA3	ENSG00000223508	3	HGNC:35921, RPL23AP53
si	sCCA3	ENSG00000224769	3	HGNC:51921, MUC20P1
si	sCCA3	ENSG00000226174	3	HGNC:40026, TEX22
si	sCCA3	ENSG00000237296	3	HGNC:44186, SMG1P1
si	sCCA3	ENSG00000255310	3
si	sCCA3	ENSG00000257135	3	ODC1-DT
si	sCCA3	ENSG00000274677	3
BMI	cortex.PEC	ENSG00000002745	2	16267, WNT16
BMI	cortex.PEC	ENSG00000004534	2	3G2, DEF-3, DEF3, HLC-11, NY-LU-12, RBM6, g16
BMI	cortex.PEC	ENSG00000010165	2	5630401D24Rik, CGI-01, KIAA0859, METTL13, feat
BMI	cortex.PEC	ENSG00000054392	2	606287, FLJ10724, GUP2, HHAT, MART-2, MART2, SKI1, Skn, rasp, sit, ski
BMI	cortex.PEC	ENSG00000064300	2	CD271, Gp80-LNGFR, NGFR, TNFRSF16, p75(NTR), p75NTR
BMI	cortex.PEC	ENSG00000068724	2	KIAA1140, TTC7, TTC7A
BMI	cortex.PEC	ENSG00000069020	2	KIAA0303, MAST4
BMI	cortex.PEC	ENSG00000078814	2	KIAA1512, MHC14, MYH14, MYH7B, dJ756N5.1
BMI	cortex.PEC	ENSG00000081760	2	AACS, ACSF1, FLJ12389, SUR-5
BMI	cortex.PEC	ENSG00000085117	2	151540, 4F9, C33, CD82, GR15, IA4, KAI1, R2, SAR2, ST6, TSPAN27
BMI	cortex.PEC	ENSG00000088543	2	C3orf18, G20
BMI	cortex.PEC	ENSG00000088930	2	12836, XRN2
BMI	cortex.PEC	ENSG00000094804	2	CDC18L, CDC6, HsCDC18, HsCDC6
BMI	cortex.PEC	ENSG00000100219	2	TREB5, XBP-1, XBP1, XBP2
BMI	cortex.PEC	ENSG00000100987	2	244500, CAASDS, KTCN, KTCN1, PPCD, PPD, RINX, VSX1
BMI	cortex.PEC	ENSG00000101421	2	C20orf178, CHMP4A, CHMP4B, CTPP3, CTRCT31, SHAX1, SNF7, SNF7-2, Shax1, VPS32B, Vps32-2, dJ553F4.4
BMI	cortex.PEC	ENSG00000104131	2	EIF3J, EIF3S1, eIF3-alpha, eIF3-p35, eIF3j
BMI	cortex.PEC	ENSG00000104432	2	IL-7, IL7
BMI	cortex.PEC	ENSG00000104472	2	CHARC1, CHARC15, CHRAC-1, CHRAC-15, CHRAC1, CHRAC15, YCL1
BMI	cortex.PEC	ENSG00000105202	2	FBL, FIB, FIB1, FLRN, RNU3IP1
BMI	cortex.PEC	ENSG00000106536	2	POU6F2, RPF-1, RPF1, WT5, WTSL
BMI	cortex.PEC	ENSG00000106771	2	C9orf5, CG-2, CG2, TMEM245
BMI	cortex.PEC	ENSG00000106785	2	KIAA0129, TRIM14
BMI	cortex.PEC	ENSG00000106948	2
BMI	cortex.PEC	ENSG00000107872	2	FBXL15, FBXO37, Fbl15, JET, MGC11279, PSD
BMI	cortex.PEC	ENSG00000107882	2	PRO1280, SUFU, SUFUH, SUFUXL
BMI	cortex.PEC	ENSG00000108602	2	ALDH3, ALDH3A1, ALDHIII
BMI	cortex.PEC	ENSG00000110318	2	29264, KIAA1377
BMI	cortex.PEC	ENSG00000110900	2	TSPAN11, VSSW1971
BMI	cortex.PEC	ENSG00000111790	2	DKFZp564O1863, FGFR1OP2, HSPC123-like, WIT3.0
BMI	cortex.PEC	ENSG00000111885	2	HUMM3, HUMM9, MAN1A1, MAN9
BMI	cortex.PEC	ENSG00000113845	2	C3orf1, FLJ22597, TIMMDC1
BMI	cortex.PEC	ENSG00000114098	2	ARMC8, DKFZP434A043, GID5, HSPC056, VID28
BMI	cortex.PEC	ENSG00000114767	2	RNU3IP2, RRP9, U3-55K, U355K
BMI	cortex.PEC	ENSG00000115307	2	891, AUP1
BMI	cortex.PEC	ENSG00000116194	2	ANG3, ANGPT3, ANGPTL1, ARP1, AngY, UNQ162, dJ595C2.2
BMI	cortex.PEC	ENSG00000116580	2	FLJ20203, GON-4, GON4, GON4L, KIAA1606, YARP
BMI	cortex.PEC	ENSG00000118257	2	NP2, NPN2, NRP2, PRO2714, VEGF165R2
BMI	cortex.PEC	ENSG00000118596	2	MCT2, SLC16A7
BMI	cortex.PEC	ENSG00000121774	2	FLJ34027, KHDRBS1, SAM68, Sam68, p62, p68
BMI	cortex.PEC	ENSG00000121897	2	LAS, LIAS, LIP1, LS, PDHLD
BMI	cortex.PEC	ENSG00000125246	2	CLB, CLYBL
BMI	cortex.PEC	ENSG00000125779	2	C20orf48, FLJ11729, HARP, HSS, NBIA1, PANK2, PKAN
BMI	cortex.PEC	ENSG00000126457	2	ANM1, HCP1, HMT2, HRMT1L2, IR1B4, PRMT1
BMI	cortex.PEC	ENSG00000128052	2	CD309, FLK1, KDR, VEGFR, VEGFR2
BMI	cortex.PEC	ENSG00000128609	2	B13, CI-13KD-B, CI-13kB, NDUFA5, NUFM, UQOR13
BMI	cortex.PEC	ENSG00000131477	2	9844, RAMP2
BMI	cortex.PEC	ENSG00000132881	2	C1orf89, MGC10731, RSG1
BMI	cortex.PEC	ENSG00000134046	2	DMTase, MBD2, NY-CO-41
BMI	cortex.PEC	ENSG00000134317	2	GRHL1, LBP-32, LBP32, MGR, NH32, TFCP2L2
BMI	cortex.PEC	ENSG00000134533	2	MGC15754, RERG
BMI	cortex.PEC	ENSG00000134757	2	CDHF6, DSG3, PVA
BMI	cortex.PEC	ENSG00000134817	2	AGTRL1, APJ, APJR, APLNR, FLJ90771, HG11
BMI	cortex.PEC	ENSG00000135093	2	FLJ40511, MGC10702, USP30
BMI	cortex.PEC	ENSG00000136167	2	CP64, L-PLASTIN, LC64P, LCP1, LPL, PLS2
BMI	cortex.PEC	ENSG00000137168	2	CYPL1, PPIL1, PPIase, hCyPX
BMI	cortex.PEC	ENSG00000137563	2	GGH, GH
BMI	cortex.PEC	ENSG00000137819	2	FLJ20190, MPRG, PAQR5
BMI	cortex.PEC	ENSG00000138231	2	15594, DBR1
BMI	cortex.PEC	ENSG00000139636	2	FLJ10494, KIAA1174, LIMR, LMBR1L
BMI	cortex.PEC	ENSG00000139826	2	ABHD13, BEM46L1, C13orf6, FLJ14906, RP11-153I24.2, bA153I24.2
BMI	cortex.PEC	ENSG00000139865	2	C14orf25, TTC6
BMI	cortex.PEC	ENSG00000141744	2	PENT, PNMT, PNMTase
BMI	cortex.PEC	ENSG00000144824	2	FLJ21791, LL5B, LL5b, LL5beta, PHLDB2
BMI	cortex.PEC	ENSG00000145247	2	MGC45416, OCIAD2
BMI	cortex.PEC	ENSG00000145907	2	G3BP, G3BP1, HDH-VIII
BMI	cortex.PEC	ENSG00000146054	2	GNIP, RNF90, TRIM7
BMI	cortex.PEC	ENSG00000148225	2	FLJ35921, WDR31
BMI	cortex.PEC	ENSG00000148300	2	PMC2, REX4, REXO4, XPMC2, XPMC2H
BMI	cortex.PEC	ENSG00000151006	2	POL3S, PRSS53, UNQ308
BMI	cortex.PEC	ENSG00000151364	2	KCTD14, MGC2376
BMI	cortex.PEC	ENSG00000155621	2	C9orf85, MGC61599
BMI	cortex.PEC	ENSG00000158683	2	PKD1L1, PRO19563
BMI	cortex.PEC	ENSG00000159111	2	L10MT, MGC17973, MRP-L10, MRP-L8, MRPL10, MRPL8, RPML8
BMI	cortex.PEC	ENSG00000159712	2	43601, ANKRD18CP
BMI	cortex.PEC	ENSG00000159871	2	FLJ30469, LYPD5, PRO4356
BMI	cortex.PEC	ENSG00000161328	2	DKFZp761L1518, FLJ00101, LRRC56
BMI	cortex.PEC	ENSG00000161921	2	CXCL16, CXCLG16, SCYB16, SR-PSOX, SRPSOX
BMI	cortex.PEC	ENSG00000162419	2	GMEB1, P96PIF, PIF96
BMI	cortex.PEC	ENSG00000163110	2	ENH, ENH1, Enh, LIM, PDLIM5
BMI	cortex.PEC	ENSG00000164077	2	MGC13272, MON1A, SAND1
BMI	cortex.PEC	ENSG00000164109	2	HSMAD2, MAD2, MAD2L1
BMI	cortex.PEC	ENSG00000165406	2	MARCH-VIII, MARCH8, MIR, RNF178, c-MIR
BMI	cortex.PEC	ENSG00000165626	2	BEND7, C10orf30, FLJ40283
BMI	cortex.PEC	ENSG00000165916	2	PSMC3, TBP-1, TBP1
BMI	cortex.PEC	ENSG00000166128	2	30273, RAB8B
BMI	cortex.PEC	ENSG00000166164	2	BP75, BRD7, CELTIX1
BMI	cortex.PEC	ENSG00000166682	2	MGC141886, MGC148044, SPINESIN, TMPRSS5
BMI	cortex.PEC	ENSG00000166704	2	FLJ14260, KIAA1852, ZNF328, ZNF606
BMI	cortex.PEC	ENSG00000166803	2	KIAA0101, NS5ATP9, OEATC, OEATC-1, OEATC1, PAF, PAF15, p15(PAF), p15/PAF, p15PAF
BMI	cortex.PEC	ENSG00000168386	2	COL4A3BPIP, DOC-1, DOC1, FILIP1L, GIP130, GIP90
BMI	cortex.PEC	ENSG00000168453	2	241900, ALUNC, AU, HR, HSA277165, MUHH, MUHH1
BMI	cortex.PEC	ENSG00000168830	2	5-HT1E, HTR1E
BMI	cortex.PEC	ENSG00000169604	2	ANTXR1, ATR, FLJ10601, FLJ21776, GAPO, TEM8
BMI	cortex.PEC	ENSG00000170379	2	FAM115C, FAM139A, FLJ40722
BMI	cortex.PEC	ENSG00000170509	2	HSD17B13, NIIL497, SCDR9, SDR16C3
BMI	cortex.PEC	ENSG00000170542	2	CAP-3, CAP3, PI-9, PI9, SERPINB9
BMI	cortex.PEC	ENSG00000171862	2	10q23del, 131445, 600139, 601400, 602084, BZS, CWS1, DEC, GLM2, MHAM, MMAC1, PTEN, PTEN1, TEP1
BMI	cortex.PEC	ENSG00000172262	2	ZBTB35, ZNF131, pHZ-10
BMI	cortex.PEC	ENSG00000172893	2	268670, D7SR, DHCR7, SLOS
BMI	cortex.PEC	ENSG00000173214	2	KIAA1919, MFSD4B, MGC33953, NaGLT1
BMI	cortex.PEC	ENSG00000176194	2	CIDE-A, CIDEA
BMI	cortex.PEC	ENSG00000176734	2	KIAA0644, TRIL
BMI	cortex.PEC	ENSG00000178750	2	MGC21382, STX19
BMI	cortex.PEC	ENSG00000180011	2	MGC45594, ZADH2
BMI	cortex.PEC	ENSG00000180535	2	BHLHA15, BHLHB8, MIST1, bHLHa15
BMI	cortex.PEC	ENSG00000182257	2	C22orf26, FLJ10945
BMI	cortex.PEC	ENSG00000183486	2	MX2, MXB
BMI	cortex.PEC	ENSG00000184232	2	MGC52117, NS5ATP13TP2, OAF
BMI	cortex.PEC	ENSG00000184381	2	608395, CaI-PLA2, GVI, IPLA2-VIA, NBIA2, NBIA2A, NBIA2B, PARK14, PLA2, PLA2G6, PLPLA9, PNPLA9, iPLA2, iPLA2beta
BMI	cortex.PEC	ENSG00000185436	2	CRF2/12, IFNLR, IFNLR1, IL-28R1, IL28RA, LICR2
BMI	cortex.PEC	ENSG00000186283	2	ADIR, ADIR2, FLJ22345, TOR3A
BMI	cortex.PEC	ENSG00000188157	2	AGRIN, AGRN
BMI	cortex.PEC	ENSG00000188483	2	IER5L, bA247A12.2
BMI	cortex.PEC	ENSG00000189056	2	LIS2, PRO1598, RELN, RL
BMI	cortex.PEC	ENSG00000196839	2	ADA, ADA1
BMI	cortex.PEC	ENSG00000196890	2	H2Bb, HIST3H2BB
BMI	cortex.PEC	ENSG00000196914	2	ARHGEF12, KIAA0382, LARG, PRO2792
BMI	cortex.PEC	ENSG00000197358	2	BNIP3P, BNIP3P1
BMI	cortex.PEC	ENSG00000197430	2	HTMP10, OPALIN, TMEM10, TMP10
BMI	cortex.PEC	ENSG00000202512	2	45954, RN7SKP230
BMI	cortex.PEC	ENSG00000203279	2	RP11-498P14.5
BMI	cortex.PEC	ENSG00000203799	2	C6orf184, C6orf185, CCDC162, CCDC162P, bA425D10.3, bA425D10.7
BMI	cortex.PEC	ENSG00000204946	2	DKFZp667J212, ZNF783
BMI	cortex.PEC	ENSG00000205534	2	RP11-345J4.8
BMI	cortex.PEC	ENSG00000212719	2	C17orf51, FLJ12977, FLJ31874, FLJ33618
BMI	cortex.PEC	ENSG00000213463	2	ARIP2, Arip2, OMP25, SYNJ2BP
BMI	cortex.PEC	ENSG00000213612	2	43640, FAM220CP
BMI	cortex.PEC	ENSG00000214401	2	43740, KANSL1-AS1
BMI	cortex.PEC	ENSG00000220548	2	RP11-162L10.1, VIMP1
[truncated: 69,869 more rows]
