# Supplementary material for: Transcriptome-wide gene-gene interaction associations elucidate pathways and functional enrichment of complex traits
Source: PLoS Genet. 2023 May 22;19(5):e1010693. doi: 10.1371/journal.pgen.1010693 (PMC10237671; doi:10.1371/journal.pgen.1010693)
Supplement: S6 Table — (XLSX) [file pgen.1010693.s047.xlsx]

## Sheet: S6
S6 Table. Comparison of the number of unique genes identified by TWIS and TWAS using the UK Biobank and applying the suggestive significance threshold of p<1e-5.
trait	tissue	Number of Pairs Tested	Number of Unique Genes within Pairs	Number of Significant Genes in Single Gene TWAS	Ratio of Unique Genes Identified in TWAS/TWIS
BMI	cortex.PEC	547	981	25	0.0254842
BMI	sCCA1	492	799	45	0.0563204
BMI	sCCA2	387	698	17	0.0243553
BMI	sCCA3	371	670	17	0.0253731
cAUDIT	cortex.PEC	318	577	0	0
cAUDIT	sCCA1	290	444	1	0.00225225
cAUDIT	sCCA2	256	463	1	0.00215983
cAUDIT	sCCA3	251	444	3	0.00675676
cpdL10H20	cortex.PEC	329	597	3	0.00502513
cpdL10H20	sCCA1	260	451	0	0
cpdL10H20	sCCA2	206	388	0	0
cpdL10H20	sCCA3	229	423	0	0
dpw	cortex.PEC	655	1172	5	0.00426621
dpw	sCCA1	450	778	7	0.00899743
dpw	sCCA2	381	697	6	0.00860832
dpw	sCCA3	348	646	4	0.00619195
gad	cortex.PEC	618	1106	0	0
gad	sCCA1	461	774	0	0
gad	sCCA2	407	730	0	0
gad	sCCA3	410	726	0	0
height	cortex.PEC	451	813	94	0.115621
height	sCCA1	439	655	112	0.170992
height	sCCA2	363	617	94	0.15235
height	sCCA3	343	556	83	0.149281
mdd	cortex.PEC	165	304	0	0
mdd	sCCA1	140	225	0	0
mdd	sCCA2	99	177	0	0
mdd	sCCA3	112	213	0	0
neuroticism	cortex.PEC	668	1192	4	0.0033557
neuroticism	sCCA1	623	1005	12	0.0119403
neuroticism	sCCA2	491	859	8	0.00931315
neuroticism	sCCA3	487	885	8	0.00903955
pAUDIT	cortex.PEC	734	1001	0	0
pAUDIT	sCCA1	232	407	0	0
pAUDIT	sCCA2	197	358	0	0
pAUDIT	sCCA3	389	704	0	0
sc	cortex.PEC	491	893	1	0.00111982
sc	sCCA1	447	760	2	0.00263158
sc	sCCA2	402	723	0	0
sc	sCCA3	331	623	0	0
si	cortex.PEC	529	959	2	0.00208551
si	sCCA1	449	743	12	0.0161507
si	sCCA2	374	672	5	0.00744048
si	sCCA3	374	683	4	0.00585652
psychiatric	cortex.PEC	419	760	0	0
psychiatric	sCCA1	300	503	0	0
psychiatric	sCCA2	289	537	0	0
psychiatric	sCCA3	224	426	0	0
