# Supplementary material for: Transcriptome-wide gene-gene interaction associations elucidate pathways and functional enrichment of complex traits
Source: PLoS Genet. 2023 May 22;19(5):e1010693. doi: 10.1371/journal.pgen.1010693 (PMC10237671; doi:10.1371/journal.pgen.1010693)
Supplement: S7 Table — Included are the test statistics before and after removing pairs of genes that are either nearby (<1Mb apart) or have correlated imputed expression (|r|>0.05). (XLSX) [file pgen.1010693.s048.xlsx]

## Sheet: S7
S7 Table. Gene set association statistics for each trait using expression in each tissue. Included are the test statistics before and after removing pairs of genes that are either nearby (<1Mb apart) or have correlated imputed expression (|r|>0.05).
			Gene Set Size		Number of Gene Pairs		Gene Set Association Statistic
Trait	Expression/Tissue	Gene Set Name	In Full Dataset	Present in TWIS Dataset	In TWIS	In TWIS after removing thresholded pairs	c2	p	c2 After removing thresholded pairs	p (after removing thresholded pairs)
BMI	cortex.PEC	alcohol_metabolic	489	273	37128	37055	37314.5	0.246397	37235.6	0.253092
BMI	cortex.PEC	gandal_M0	12661	6295	19810365	19776960	1.98177e+07	0.123219	1.97783e+07	0.413865
BMI	cortex.PEC	gandal_M10	232	139	9591	9574	9663.83	0.298293	9650.54	0.288953
BMI	cortex.PEC	gandal_M11	190	113	6328	6322	6362.93	0.376055	6346.81	0.410505
BMI	cortex.PEC	gandal_M12	183	112	6216	6175	6158.59	0.695135	6101.35	0.745172
BMI	cortex.PEC	gandal_M13	179	134	8911	8896	8998.27	0.255737	8982.82	0.256636
BMI	cortex.PEC	gandal_M14	151	103	5253	5222	5495.99	0.00960102	5452.49	0.0128881
BMI	cortex.PEC	gandal_M15	132	70	2415	2405	2358.23	0.792089	2337.09	0.836179
BMI	cortex.PEC	gandal_M16	120	80	3160	3158	3076.73	0.852777	3069.32	0.868218
BMI	cortex.PEC	gandal_M17	118	76	2850	2844	2868.67	0.399144	2863.74	0.393604
BMI	cortex.PEC	gandal_M18	116	87	3741	3732	3795.33	0.263428	3785.62	0.265852
BMI	cortex.PEC	gandal_M19	115	77	2926	2915	2888.97	0.683456	2870.38	0.718596
BMI	cortex.PEC	gandal_M1	4181	2796	3907410	3902283	3.91063e+06	0.124565	3.90477e+06	0.187089
BMI	cortex.PEC	gandal_M20	105	72	2556	2553	2512.25	0.727791	2509.73	0.725619
BMI	cortex.PEC	gandal_M21	94	54	1431	1430	1471.44	0.223238	1471.28	0.218576
BMI	cortex.PEC	gandal_M22	94	61	1830	1813	1953.02	0.0227177	1932.04	0.0258155
BMI	cortex.PEC	gandal_M23	93	53	1378	1375	1361.68	0.617665	1357.39	0.627198
BMI	cortex.PEC	gandal_M24	89	71	2485	2481	2394.55	0.901387	2389.9	0.903188
BMI	cortex.PEC	gandal_M25	88	59	1711	1706	1586.14	0.98527	1583.62	0.983658
BMI	cortex.PEC	gandal_M26	83	45	990	984	988.871	0.504147	977.644	0.551146
BMI	cortex.PEC	gandal_M27	80	46	1035	1031	1028.91	0.547524	1024.31	0.552886
BMI	cortex.PEC	gandal_M28	80	61	1830	1825	1883.37	0.188146	1878.17	0.188717
BMI	cortex.PEC	gandal_M29	74	45	990	988	1043.9	0.114104	1043.36	0.107888
BMI	cortex.PEC	gandal_M2	3084	1868	1743778	1741465	1.74165e+06	0.873117	1.73903e+06	0.904066
BMI	cortex.PEC	gandal_M30	70	51	1275	1270	1184.3	0.966166	1178.28	0.968007
BMI	cortex.PEC	gandal_M31	68	48	1128	1123	1160.67	0.243408	1151.15	0.273233
BMI	cortex.PEC	gandal_M32	61	41	820	805	893.553	0.0374587	875.709	0.0418483
BMI	cortex.PEC	gandal_M33	61	39	741	740	718.905	0.713078	715.059	0.73838
BMI	cortex.PEC	gandal_M34	54	31	465	465	447.129	0.716261	447.129	0.716261
BMI	cortex.PEC	gandal_M3	2061	1435	1028895	1027348	1.02963e+06	0.30443	1.02777e+06	0.384637
BMI	cortex.PEC	gandal_M4	1389	878	385003	384371	383192	0.980612	382397	0.987916
BMI	cortex.PEC	gandal_M5	579	333	55278	55167	55460	0.291544	55340.2	0.300561
BMI	cortex.PEC	gandal_M6	533	302	45451	45303	45114.4	0.867999	44968.1	0.867191
BMI	cortex.PEC	gandal_M7	517	267	35511	35454	35509.3	0.501614	35445.6	0.511608
BMI	cortex.PEC	gandal_M8	507	378	71253	71124	71804.2	0.0723887	71666.4	0.075461
BMI	cortex.PEC	gandal_M9	262	177	15576	15525	15735.3	0.183208	15688.1	0.17718
BMI	cortex.PEC	gandal_wgcna_CD0	5034	3211	5153655	5146390	5.15258e+06	0.631396	5.14401e+06	0.771325
BMI	cortex.PEC	gandal_wgcna_CD10	161	103	5253	5241	5184.07	0.748232	5175.32	0.738155
BMI	cortex.PEC	gandal_wgcna_CD11	134	75	2775	2768	2719.24	0.77175	2712.75	0.769937
BMI	cortex.PEC	gandal_wgcna_CD12	113	69	2346	2342	2301.48	0.740342	2299.39	0.731276
BMI	cortex.PEC	gandal_wgcna_CD13	110	76	2850	2847	2847.66	0.508846	2845.04	0.506837
BMI	cortex.PEC	gandal_wgcna_CD1	1106	699	243951	242968	243097	0.889273	241845	0.946553
BMI	cortex.PEC	gandal_wgcna_CD2	1070	273	37128	37016	37785.3	0.00818511	37671	0.00829653
BMI	cortex.PEC	gandal_wgcna_CD3	814	565	159330	159124	158526	0.922905	158289	0.930828
BMI	cortex.PEC	gandal_wgcna_CD4	784	536	143380	143161	142322	0.976163	142058	0.980561
BMI	cortex.PEC	gandal_wgcna_CD5	717	493	121278	121137	121901	0.10292	121793	0.0916222
BMI	cortex.PEC	gandal_wgcna_CD6	397	119	7021	6991	7574.98	2.52189e-06	7536.97	3.27455e-06
BMI	cortex.PEC	gandal_wgcna_CD7	392	274	37401	37352	37290.9	0.655616	37230.2	0.671409
BMI	cortex.PEC	gandal_wgcna_CD8	245	138	9453	9395	9422.3	0.586548	9344.45	0.642282
BMI	cortex.PEC	gandal_wgcna_CD9	168	84	3486	3472	3372.94	0.913229	3357.08	0.917206
BMI	cortex.PEC	c2.cp.biocarta.v7.5.1.entrez/BIOCARTA_41BB_PATHWAY	18	10	45	45	50.6026	0.261951	50.6026	0.261951
BMI	cortex.PEC	c2.cp.biocarta.v7.5.1.entrez/BIOCARTA_AGR_PATHWAY	34	18	153	153	164.742	0.244247	164.742	0.244247
BMI	cortex.PEC	c2.cp.biocarta.v7.5.1.entrez/BIOCARTA_AKT_PATHWAY	24	12	66	66	53.4023	0.867829	53.4023	0.867829
BMI	cortex.PEC	c2.cp.biocarta.v7.5.1.entrez/BIOCARTA_ALK_PATHWAY	37	19	171	171	161.01	0.696677	161.01	0.696677
BMI	cortex.PEC	c2.cp.biocarta.v7.5.1.entrez/BIOCARTA_AMAN_PATHWAY	15	11	55	55	55.9259	0.439863	55.9259	0.439863
BMI	cortex.PEC	c2.cp.biocarta.v7.5.1.entrez/BIOCARTA_ARAP_PATHWAY	17	15	105	105	107.567	0.412291	107.567	0.412291
BMI	cortex.PEC	c2.cp.biocarta.v7.5.1.entrez/BIOCARTA_ARENRF2_PATHWAY	21	11	55	55	66.4886	0.137893	66.4886	0.137893
BMI	cortex.PEC	c2.cp.biocarta.v7.5.1.entrez/BIOCARTA_ARF_PATHWAY	17	11	55	55	46.1849	0.795489	46.1849	0.795489
BMI	cortex.PEC	c2.cp.biocarta.v7.5.1.entrez/BIOCARTA_AT1R_PATHWAY	33	20	120	120	162.297	0.0061302	162.297	0.0061302
BMI	cortex.PEC	c2.cp.biocarta.v7.5.1.entrez/BIOCARTA_ATM_PATHWAY	20	14	91	91	87.4674	0.585395	87.4674	0.585395
BMI	cortex.PEC	c2.cp.biocarta.v7.5.1.entrez/BIOCARTA_ATRBRCA_PATHWAY	23	14	91	91	89.7629	0.516999	89.7629	0.516999
BMI	cortex.PEC	c2.cp.biocarta.v7.5.1.entrez/BIOCARTA_BAD_PATHWAY	25	12	66	66	66.4274	0.462095	66.4274	0.462095
BMI	cortex.PEC	c2.cp.biocarta.v7.5.1.entrez/BIOCARTA_BARRESTIN_SRC_PATHWAY	18	10	45	42	49.7482	0.289907	45.0764	0.344508
BMI	cortex.PEC	c2.cp.biocarta.v7.5.1.entrez/BIOCARTA_BARR_MAPK_PATHWAY	15	10	45	42	49.7482	0.289907	45.0764	0.344508
BMI	cortex.PEC	c2.cp.biocarta.v7.5.1.entrez/BIOCARTA_BCR_PATHWAY	41	23	171	171	176.374	0.373136	176.374	0.373136
BMI	cortex.PEC	c2.cp.biocarta.v7.5.1.entrez/BIOCARTA_BIOPEPTIDES_PATHWAY	36	24	190	190	199.36	0.306234	199.36	0.306234
BMI	cortex.PEC	c2.cp.biocarta.v7.5.1.entrez/BIOCARTA_CACAM_PATHWAY	15	11	21	21	9.2836	0.986801	9.2836	0.986801
BMI	cortex.PEC	c2.cp.biocarta.v7.5.1.entrez/BIOCARTA_CALCINEURIN_PATHWAY	24	16	66	66	71.0152	0.314321	71.0152	0.314321
BMI	cortex.PEC	c2.cp.biocarta.v7.5.1.entrez/BIOCARTA_CARDIACEGF_PATHWAY	19	12	66	66	53.8448	0.858125	53.8448	0.858125
BMI	cortex.PEC	c2.cp.biocarta.v7.5.1.entrez/BIOCARTA_CARM_ER_PATHWAY	33	11	55	55	50.7595	0.637269	50.7595	0.637269
BMI	cortex.PEC	c2.cp.biocarta.v7.5.1.entrez/BIOCARTA_CASPASE_PATHWAY	23	16	120	118	138.862	0.114774	138.097	0.0996865
BMI	cortex.PEC	c2.cp.biocarta.v7.5.1.entrez/BIOCARTA_CCR3_PATHWAY	20	11	55	55	50.1375	0.660538	50.1375	0.660538
BMI	cortex.PEC	c2.cp.biocarta.v7.5.1.entrez/BIOCARTA_CCR5_PATHWAY	23	14	45	45	53.7402	0.174407	53.7402	0.174407
BMI	cortex.PEC	c2.cp.biocarta.v7.5.1.entrez/BIOCARTA_CD40_PATHWAY	15	10	45	45	58.1045	0.0909329	58.1045	0.0909329
BMI	cortex.PEC	c2.cp.biocarta.v7.5.1.entrez/BIOCARTA_CDMAC_PATHWAY	23	10	45	45	33.339	0.900257	33.339	0.900257
BMI	cortex.PEC	c2.cp.biocarta.v7.5.1.entrez/BIOCARTA_CELLCYCLE_PATHWAY	24	14	91	89	75.6648	0.876471	75.3698	0.848104
BMI	cortex.PEC	c2.cp.biocarta.v7.5.1.entrez/BIOCARTA_CERAMIDE_PATHWAY	21	15	105	105	109.328	0.366738	109.328	0.366738
BMI	cortex.PEC	c2.cp.biocarta.v7.5.1.entrez/BIOCARTA_CHEMICAL_PATHWAY	18	13	78	78	78.0372	0.477517	78.0372	0.477517
BMI	cortex.PEC	c2.cp.biocarta.v7.5.1.entrez/BIOCARTA_CREB_PATHWAY	22	13	78	78	73.8084	0.613387	73.8084	0.613387
BMI	cortex.PEC	c2.cp.biocarta.v7.5.1.entrez/BIOCARTA_CTCF_PATHWAY	25	15	105	105	147.071	0.00425285	147.071	0.00425285
BMI	cortex.PEC	c2.cp.biocarta.v7.5.1.entrez/BIOCARTA_CXCR4_PATHWAY	19	15	105	105	96.306	0.716	96.306	0.716
BMI	cortex.PEC	c2.cp.biocarta.v7.5.1.entrez/BIOCARTA_DEATH_PATHWAY	29	25	300	296	332.401	0.0959621	331.354	0.0769266
BMI	cortex.PEC	c2.cp.biocarta.v7.5.1.entrez/BIOCARTA_ECM_PATHWAY	19	12	66	66	57.2289	0.770775	57.2289	0.770775
BMI	cortex.PEC	c2.cp.biocarta.v7.5.1.entrez/BIOCARTA_EDG1_PATHWAY	22	17	136	136	144.933	0.284192	144.933	0.284192
BMI	cortex.PEC	c2.cp.biocarta.v7.5.1.entrez/BIOCARTA_EGF_PATHWAY	27	18	153	153	191.528	0.0188475	191.528	0.0188475
BMI	cortex.PEC	c2.cp.biocarta.v7.5.1.entrez/BIOCARTA_EICOSANOID_PATHWAY	23	15	105	104	103.888	0.512339	103.351	0.499536
BMI	cortex.PEC	c2.cp.biocarta.v7.5.1.entrez/BIOCARTA_EIF4_PATHWAY	24	21	210	210	203.778	0.607968	203.778	0.607968
BMI	cortex.PEC	c2.cp.biocarta.v7.5.1.entrez/BIOCARTA_ERAD_PATHWAY	19	16	120	120	111.02	0.709349	111.02	0.709349
BMI	cortex.PEC	c2.cp.biocarta.v7.5.1.entrez/BIOCARTA_ERK5_PATHWAY	14	10	45	45	45.6816	0.443639	45.6816	0.443639
BMI	cortex.PEC	c2.cp.biocarta.v7.5.1.entrez/BIOCARTA_ERK_PATHWAY	27	13	78	78	74.2204	0.600259	74.2204	0.600259
BMI	cortex.PEC	c2.cp.biocarta.v7.5.1.entrez/BIOCARTA_FAS_PATHWAY	35	24	276	273	293.421	0.225219	292.98	0.193955
BMI	cortex.PEC	c2.cp.biocarta.v7.5.1.entrez/BIOCARTA_FCER1_PATHWAY	46	28	276	276	326.259	0.020204	326.259	0.020204
BMI	cortex.PEC	c2.cp.biocarta.v7.5.1.entrez/BIOCARTA_FMLP_PATHWAY	41	27	253	253	245.656	0.617902	245.656	0.617902
BMI	cortex.PEC	c2.cp.biocarta.v7.5.1.entrez/BIOCARTA_G1_PATHWAY	28	19	171	170	163.849	0.63909	163.836	0.61873
BMI	cortex.PEC	c2.cp.biocarta.v7.5.1.entrez/BIOCARTA_G2_PATHWAY	24	20	190	190	200.753	0.282443	200.753	0.282443
BMI	cortex.PEC	c2.cp.biocarta.v7.5.1.entrez/BIOCARTA_GCR_PATHWAY	23	15	55	55	53.4104	0.53557	53.4104	0.53557
BMI	cortex.PEC	c2.cp.biocarta.v7.5.1.entrez/BIOCARTA_GH_PATHWAY	29	18	153	152	191.392	0.0191581	191.351	0.0168084
BMI	cortex.PEC	c2.cp.biocarta.v7.5.1.entrez/BIOCARTA_GLEEVEC_PATHWAY	23	18	153	152	144.154	0.683483	144.113	0.663481
BMI	cortex.PEC	c2.cp.biocarta.v7.5.1.entrez/BIOCARTA_GPCR_PATHWAY	36	19	105	105	96.9027	0.701071	96.9027	0.701071
BMI	cortex.PEC	c2.cp.biocarta.v7.5.1.entrez/BIOCARTA_GSK3_PATHWAY	20	11	55	55	44.1817	0.851619	44.1817	0.851619
BMI	cortex.PEC	c2.cp.biocarta.v7.5.1.entrez/BIOCARTA_HCMV_PATHWAY	17	11	55	55	56.0968	0.433525	56.0968	0.433525
BMI	cortex.PEC	c2.cp.biocarta.v7.5.1.entrez/BIOCARTA_HDAC_PATHWAY	31	22	153	153	149.367	0.567941	149.367	0.567941
BMI	cortex.PEC	c2.cp.biocarta.v7.5.1.entrez/BIOCARTA_HER2_PATHWAY	23	18	153	153	188.118	0.0281202	188.118	0.0281202
BMI	cortex.PEC	c2.cp.biocarta.v7.5.1.entrez/BIOCARTA_HIVNEF_PATHWAY	72	43	820	816	837.312	0.329628	836.473	0.301854
BMI	cortex.PEC	c2.cp.biocarta.v7.5.1.entrez/BIOCARTA_IGF1MTOR_PATHWAY	19	15	105	105	106.888	0.430344	106.888	0.430344
BMI	cortex.PEC	c2.cp.biocarta.v7.5.1.entrez/BIOCARTA_IGF1_PATHWAY	21	11	55	55	78.6759	0.0197941	78.6759	0.0197941
BMI	cortex.PEC	c2.cp.biocarta.v7.5.1.entrez/BIOCARTA_IGF1R_PATHWAY	23	14	91	91	102.02	0.201859	102.02	0.201859
BMI	cortex.PEC	c2.cp.biocarta.v7.5.1.entrez/BIOCARTA_IL10_PATHWAY	20	10	45	45	48.3571	0.338943	48.3571	0.338943
BMI	cortex.PEC	c2.cp.biocarta.v7.5.1.entrez/BIOCARTA_IL12_PATHWAY	19	11	55	55	44.2282	0.850428	44.2282	0.850428
BMI	cortex.PEC	c2.cp.biocarta.v7.5.1.entrez/BIOCARTA_IL1R_PATHWAY	38	17	136	136	150.186	0.19159	150.186	0.19159
BMI	cortex.PEC	c2.cp.biocarta.v7.5.1.entrez/BIOCARTA_IL2RB_PATHWAY	38	23	253	251	255.637	0.441786	253.672	0.440938
BMI	cortex.PEC	c2.cp.biocarta.v7.5.1.entrez/BIOCARTA_IL7_PATHWAY	16	12	66	65	79.6451	0.120683	79.6043	0.105042
BMI	cortex.PEC	c2.cp.biocarta.v7.5.1.entrez/BIOCARTA_INSULIN_PATHWAY	21	12	66	66	79.5571	0.122047	79.5571	0.122047
BMI	cortex.PEC	c2.cp.biocarta.v7.5.1.entrez/BIOCARTA_INTEGRIN_PATHWAY	34	22	231	230	242.854	0.283245	240.93	0.297108
BMI	cortex.PEC	c2.cp.biocarta.v7.5.1.entrez/BIOCARTA_KERATINOCYTE_PATHWAY	58	25	300	299	348.122	0.0290302	343.162	0.0399806
BMI	cortex.PEC	c2.cp.biocarta.v7.5.1.entrez/BIOCARTA_LIS1_PATHWAY	19	11	55	54	70.5501	0.0771558	69.7383	0.0734003
BMI	cortex.PEC	c2.cp.biocarta.v7.5.1.entrez/BIOCARTA_MAL_PATHWAY	20	12	66	66	71.3387	0.304888	71.3387	0.304888
BMI	cortex.PEC	c2.cp.biocarta.v7.5.1.entrez/BIOCARTA_MAPK_PATHWAY	87	51	1275	1272	1353.14	0.0630125	1345.69	0.0739605
BMI	cortex.PEC	c2.cp.biocarta.v7.5.1.entrez/BIOCARTA_MCM_PATHWAY	18	10	45	45	34.4002	0.874449	34.4002	0.874449
BMI	cortex.PEC	c2.cp.biocarta.v7.5.1.entrez/BIOCARTA_MEF2D_PATHWAY	24	16	66	66	92.6505	0.0169428	92.6505	0.0169428
BMI	cortex.PEC	c2.cp.biocarta.v7.5.1.entrez/BIOCARTA_MET_PATHWAY	33	22	231	230	249.641	0.190576	247.717	0.201396
BMI	cortex.PEC	c2.cp.biocarta.v7.5.1.entrez/BIOCARTA_MITOCHONDRIA_PATHWAY	21	15	105	104	112.162	0.29833	111.557	0.288496
BMI	cortex.PEC	c2.cp.biocarta.v7.5.1.entrez/BIOCARTA_MPR_PATHWAY	21	13	78	78	95.499	0.0868161	95.499	0.0868161
BMI	cortex.PEC	c2.cp.biocarta.v7.5.1.entrez/BIOCARTA_MTA3_PATHWAY	24	11	55	55	62.6881	0.222335	62.6881	0.222335
BMI	cortex.PEC	c2.cp.biocarta.v7.5.1.entrez/BIOCARTA_MTOR_PATHWAY	23	16	120	119	121.959	0.43299	120.502	0.444269
BMI	cortex.PEC	c2.cp.biocarta.v7.5.1.entrez/BIOCARTA_NDKDYNAMIN_PATHWAY	25	20	91	88	70.6399	0.943943	70.4339	0.915119
BMI	cortex.PEC	c2.cp.biocarta.v7.5.1.entrez/BIOCARTA_NFAT_PATHWAY	58	33	406	406	405.868	0.492511	405.868	0.492511
BMI	cortex.PEC	c2.cp.biocarta.v7.5.1.entrez/BIOCARTA_NFKB_PATHWAY	28	11	55	55	51.4511	0.611016	51.4511	0.611016
BMI	cortex.PEC	c2.cp.biocarta.v7.5.1.entrez/BIOCARTA_NGF_PATHWAY	20	11	55	55	58.2099	0.358074	58.2099	0.358074
BMI	cortex.PEC	c2.cp.biocarta.v7.5.1.entrez/BIOCARTA_NKCELLS_PATHWAY	29	11	55	45	72.7358	0.0548703	63.9734	0.032827
BMI	cortex.PEC	c2.cp.biocarta.v7.5.1.entrez/BIOCARTA_NKT_PATHWAY	28	11	55	54	46.551	0.784213	46.5039	0.755751
BMI	cortex.PEC	c2.cp.biocarta.v7.5.1.entrez/BIOCARTA_NO1_PATHWAY	35	20	120	120	95.1919	0.953856	95.1919	0.953856
BMI	cortex.PEC	c2.cp.biocarta.v7.5.1.entrez/BIOCARTA_NOS1_PATHWAY	27	16	66	66	80.7902	0.103996	80.7902	0.103996
BMI	cortex.PEC	c2.cp.biocarta.v7.5.1.entrez/BIOCARTA_NTHI_PATHWAY	29	10	45	45	44.3352	0.499998	44.3352	0.499998
BMI	cortex.PEC	c2.cp.biocarta.v7.5.1.entrez/BIOCARTA_NUCLEARRS_PATHWAY	37	16	105	103	108.461	0.388903	107.687	0.356416
BMI	cortex.PEC	c2.cp.biocarta.v7.5.1.entrez/BIOCARTA_P38MAPK_PATHWAY	45	23	253	253	259.984	0.367963	259.984	0.367963
BMI	cortex.PEC	c2.cp.biocarta.v7.5.1.entrez/BIOCARTA_P53HYPOXIA_PATHWAY	30	14	91	91	103.388	0.176576	103.388	0.176576
BMI	cortex.PEC	c2.cp.biocarta.v7.5.1.entrez/BIOCARTA_P53_PATHWAY	16	10	45	45	49.8724	0.285736	49.8724	0.285736
BMI	cortex.PEC	c2.cp.biocarta.v7.5.1.entrez/BIOCARTA_PAR1_PATHWAY	20	14	91	91	87.4238	0.586688	87.4238	0.586688
BMI	cortex.PEC	c2.cp.biocarta.v7.5.1.entrez/BIOCARTA_PDGF_PATHWAY	28	17	136	136	171.269	0.0218465	171.269	0.0218465
BMI	cortex.PEC	c2.cp.biocarta.v7.5.1.entrez/BIOCARTA_PDZS_PATHWAY	20	11	55	55	61.3175	0.259868	61.3175	0.259868
BMI	cortex.PEC	c2.cp.biocarta.v7.5.1.entrez/BIOCARTA_PGC1A_PATHWAY	21	14	45	45	33.7237	0.891328	33.7237	0.891328
BMI	cortex.PEC	c2.cp.biocarta.v7.5.1.entrez/BIOCARTA_PPARA_PATHWAY	69	29	406	405	421.554	0.286937	421.514	0.275631
BMI	cortex.PEC	c2.cp.biocarta.v7.5.1.entrez/BIOCARTA_PROTEASOME_PATHWAY	24	14	91	90	74.5391	0.894788	74.3955	0.882501
BMI	cortex.PEC	c2.cp.biocarta.v7.5.1.entrez/BIOCARTA_PTDINS_PATHWAY	24	16	120	120	117.735	0.541417	117.735	0.541417
BMI	cortex.PEC	c2.cp.biocarta.v7.5.1.entrez/BIOCARTA_PTEN_PATHWAY	18	13	78	78	79.0817	0.444506	79.0817	0.444506
BMI	cortex.PEC	c2.cp.biocarta.v7.5.1.entrez/BIOCARTA_PYK2_PATHWAY	33	22	153	152	175.337	0.104328	173.413	0.112642
BMI	cortex.PEC	c2.cp.biocarta.v7.5.1.entrez/BIOCARTA_RAB_PATHWAY	13	10	45	44	48.5858	0.330595	47.9052	0.317318
BMI	cortex.PEC	c2.cp.biocarta.v7.5.1.entrez/BIOCARTA_RAC1_PATHWAY	22	11	55	55	38.6424	0.953805	38.6424	0.953805
BMI	cortex.PEC	c2.cp.biocarta.v7.5.1.entrez/BIOCARTA_RACCYCD_PATHWAY	27	17	136	136	135.28	0.50131	135.28	0.50131
BMI	cortex.PEC	c2.cp.biocarta.v7.5.1.entrez/BIOCARTA_RAS_PATHWAY	22	16	120	120	108.838	0.758259	108.838	0.758259
BMI	cortex.PEC	c2.cp.biocarta.v7.5.1.entrez/BIOCARTA_RHO_PATHWAY	24	12	66	66	96.1563	0.00907715	96.1563	0.00907715
BMI	cortex.PEC	c2.cp.biocarta.v7.5.1.entrez/BIOCARTA_SPRY_PATHWAY	17	12	66	66	72.6259	0.268925	72.6259	0.268925
BMI	cortex.PEC	c2.cp.biocarta.v7.5.1.entrez/BIOCARTA_STRESS_PATHWAY	31	13	78	78	59.9102	0.936234	59.9102	0.936234
BMI	cortex.PEC	c2.cp.biocarta.v7.5.1.entrez/BIOCARTA_TALL1_PATHWAY	15	10	45	45	36.8459	0.801294	36.8459	0.801294
BMI	cortex.PEC	c2.cp.biocarta.v7.5.1.entrez/BIOCARTA_TCR_PATHWAY	50	32	378	378	393.364	0.282454	393.364	0.282454
BMI	cortex.PEC	c2.cp.biocarta.v7.5.1.entrez/BIOCARTA_TEL_PATHWAY	17	10	45	45	40.7742	0.65147	40.7742	0.65147
BMI	cortex.PEC	c2.cp.biocarta.v7.5.1.entrez/BIOCARTA_TFF_PATHWAY	25	14	91	91	105.01	0.149556	105.01	0.149556
BMI	cortex.PEC	c2.cp.biocarta.v7.5.1.entrez/BIOCARTA_TID_PATHWAY	36	10	45	45	36.2451	0.820957	36.2451	0.820957
BMI	cortex.PEC	c2.cp.biocarta.v7.5.1.entrez/BIOCARTA_TNFR1_PATHWAY	36	20	190	190	234.182	0.0159779	234.182	0.0159779
BMI	cortex.PEC	c2.cp.biocarta.v7.5.1.entrez/BIOCARTA_TNFR2_PATHWAY	17	12	66	66	78.9185	0.132295	78.9185	0.132295
BMI	cortex.PEC	c2.cp.biocarta.v7.5.1.entrez/BIOCARTA_TOLL_PATHWAY	25	12	66	66	50.2144	0.925431	50.2144	0.925431
BMI	cortex.PEC	c2.cp.biocarta.v7.5.1.entrez/BIOCARTA_TPO_PATHWAY	24	15	105	104	121.782	0.125689	121.741	0.112747
BMI	cortex.PEC	c2.cp.biocarta.v7.5.1.entrez/BIOCARTA_TRKA_PATHWAY	14	10	45	45	64.1205	0.0319368	64.1205	0.0319368
BMI	cortex.PEC	c2.cp.biocarta.v7.5.1.entrez/BIOCARTA_VDR_PATHWAY	26	14	91	90	96.8958	0.31664	96.743	0.294607
BMI	cortex.PEC	c2.cp.biocarta.v7.5.1.entrez/BIOCARTA_VEGF_PATHWAY	27	18	153	153	134.972	0.849809	134.972	0.849809
BMI	cortex.PEC	c2.cp.biocarta.v7.5.1.entrez/BIOCARTA_VIP_PATHWAY	32	18	91	91	88.5864	0.552096	88.5864	0.552096
BMI	cortex.PEC	c2.cp.kegg.v7.5.1.entrez/KEGG_ABC_TRANSPORTERS	60	25	300	296	364.767	0.00618408	358.396	0.00753729
BMI	cortex.PEC	c2.cp.kegg.v7.5.1.entrez/KEGG_ACUTE_MYELOID_LEUKEMIA	61	30	435	432	476.619	0.0821405	476.188	0.0697828
BMI	cortex.PEC	c2.cp.kegg.v7.5.1.entrez/KEGG_ADHERENS_JUNCTION	84	44	903	900	843.132	0.922974	841.694	0.917634
BMI	cortex.PEC	c2.cp.kegg.v7.5.1.entrez/KEGG_ADIPOCYTOKINE_SIGNALING_PATHWAY	83	43	903	903	827.465	0.965141	827.465	0.965141
BMI	cortex.PEC	c2.cp.kegg.v7.5.1.entrez/KEGG_ALANINE_ASPARTATE_AND_GLUTAMATE_METABOLISM	32	21	210	210	241.527	0.066853	241.527	0.066853
BMI	cortex.PEC	c2.cp.kegg.v7.5.1.entrez/KEGG_ALDOSTERONE_REGULATED_SODIUM_REABSORPTION	44	24	276	274	289.811	0.27207	288.698	0.259357
BMI	cortex.PEC	c2.cp.kegg.v7.5.1.entrez/KEGG_ALLOGRAFT_REJECTION	153	10	45	38	40.0675	0.680548	33.7446	0.666523
BMI	cortex.PEC	c2.cp.kegg.v7.5.1.entrez/KEGG_ALZHEIMERS_DISEASE	195	97	4186	4174	4177.31	0.534969	4160.14	0.557452
BMI	cortex.PEC	c2.cp.kegg.v7.5.1.entrez/KEGG_AMINOACYL_TRNA_BIOSYNTHESIS	52	33	528	527	560.282	0.160046	560.208	0.153251
BMI	cortex.PEC	c2.cp.kegg.v7.5.1.entrez/KEGG_AMINO_SUGAR_AND_NUCLEOTIDE_SUGAR_METABOLISM	45	34	561	559	535.127	0.777754	534.379	0.766524
BMI	cortex.PEC	c2.cp.kegg.v7.5.1.entrez/KEGG_AMYOTROPHIC_LATERAL_SCLEROSIS_ALS	64	30	435	433	392.63	0.928287	387.253	0.944089
BMI	cortex.PEC	c2.cp.kegg.v7.5.1.entrez/KEGG_ANTIGEN_PROCESSING_AND_PRESENTATION	282	32	496	474	519.455	0.225315	496.841	0.226085
BMI	cortex.PEC	c2.cp.kegg.v7.5.1.entrez/KEGG_APOPTOSIS	98	51	1275	1265	1276.09	0.486142	1269.29	0.460813
BMI	cortex.PEC	c2.cp.kegg.v7.5.1.entrez/KEGG_ARACHIDONIC_ACID_METABOLISM	64	33	465	463	457.817	0.585068	457.274	0.56632
BMI	cortex.PEC	c2.cp.kegg.v7.5.1.entrez/KEGG_ARGININE_AND_PROLINE_METABOLISM	57	33	465	464	463.342	0.512988	463.34	0.499917
BMI	cortex.PEC	c2.cp.kegg.v7.5.1.entrez/KEGG_ARRHYTHMOGENIC_RIGHT_VENTRICULAR_CARDIOMYOPATHY_ARVC	81	47	1035	1030	1016.8	0.650927	1012.14	0.648457
BMI	cortex.PEC	c2.cp.kegg.v7.5.1.entrez/KEGG_AUTOIMMUNE_THYROID_DISEASE	161	12	66	59	51.4526	0.905606	45.1297	0.90835
BMI	cortex.PEC	c2.cp.kegg.v7.5.1.entrez/KEGG_AXON_GUIDANCE	137	91	4095	4086	4202.78	0.117411	4178.82	0.152346
BMI	cortex.PEC	c2.cp.kegg.v7.5.1.entrez/KEGG_BASAL_CELL_CARCINOMA	56	30	435	434	416.898	0.725665	415.635	0.728958
BMI	cortex.PEC	c2.cp.kegg.v7.5.1.entrez/KEGG_BASAL_TRANSCRIPTION_FACTORS	46	18	153	152	133.673	0.867911	132.771	0.867461
BMI	cortex.PEC	c2.cp.kegg.v7.5.1.entrez/KEGG_BASE_EXCISION_REPAIR	33	22	231	231	204.75	0.892428	204.75	0.892428
BMI	cortex.PEC	c2.cp.kegg.v7.5.1.entrez/KEGG_B_CELL_RECEPTOR_SIGNALING_PATHWAY	85	45	990	988	1013.86	0.292245	1012.18	0.289565
BMI	cortex.PEC	c2.cp.kegg.v7.5.1.entrez/KEGG_BETA_ALANINE_METABOLISM	22	17	136	136	159.579	0.0815926	159.579	0.0815926
BMI	cortex.PEC	c2.cp.kegg.v7.5.1.entrez/KEGG_BIOSYNTHESIS_OF_UNSATURATED_FATTY_ACIDS	23	17	136	133	143.597	0.311157	132.177	0.503856
BMI	cortex.PEC	c2.cp.kegg.v7.5.1.entrez/KEGG_BLADDER_CANCER	43	23	253	253	276.521	0.148169	276.521	0.148169
BMI	cortex.PEC	c2.cp.kegg.v7.5.1.entrez/KEGG_BUTANOATE_METABOLISM	34	22	231	230	254.344	0.139564	254.223	0.130748
BMI	cortex.PEC	c2.cp.kegg.v7.5.1.entrez/KEGG_CALCIUM_SIGNALING_PATHWAY	192	125	7260	7241	7303.96	0.355821	7269.98	0.402815
BMI	cortex.PEC	c2.cp.kegg.v7.5.1.entrez/KEGG_CARDIAC_MUSCLE_CONTRACTION	82	36	595	592	596.861	0.470816	594.689	0.461208
BMI	cortex.PEC	c2.cp.kegg.v7.5.1.entrez/KEGG_CELL_ADHESION_MOLECULES_CAMS	252	67	2211	2194	2128.29	0.894284	2113.91	0.887616
BMI	cortex.PEC	c2.cp.kegg.v7.5.1.entrez/KEGG_CELL_CYCLE	130	79	3081	3076	3004.27	0.835764	2997.48	0.841625
BMI	cortex.PEC	c2.cp.kegg.v7.5.1.entrez/KEGG_CHEMOKINE_SIGNALING_PATHWAY	206	87	3570	3558	3605.39	0.335295	3581.05	0.389505
BMI	cortex.PEC	c2.cp.kegg.v7.5.1.entrez/KEGG_CHRONIC_MYELOID_LEUKEMIA	75	45	990	988	976.413	0.614761	974.449	0.614567
BMI	cortex.PEC	c2.cp.kegg.v7.5.1.entrez/KEGG_CITRATE_CYCLE_TCA_CYCLE	34	23	253	253	235.076	0.784256	235.076	0.784256
BMI	cortex.PEC	c2.cp.kegg.v7.5.1.entrez/KEGG_COLORECTAL_CANCER	63	33	528	527	630.563	0.00138378	630.059	0.00131255
BMI	cortex.PEC	c2.cp.kegg.v7.5.1.entrez/KEGG_COMPLEMENT_AND_COAGULATION_CASCADES	95	33	528	523	552.207	0.225344	551.559	0.187278
BMI	cortex.PEC	c2.cp.kegg.v7.5.1.entrez/KEGG_CYSTEINE_AND_METHIONINE_METABOLISM	34	22	231	228	206.922	0.870837	204.357	0.86789
BMI	cortex.PEC	c2.cp.kegg.v7.5.1.entrez/KEGG_CYTOKINE_CYTOKINE_RECEPTOR_INTERACTION	297	88	3655	3628	3612.67	0.68764	3579.09	0.71529
BMI	cortex.PEC	c2.cp.kegg.v7.5.1.entrez/KEGG_CYTOSOLIC_DNA_SENSING_PATHWAY	62	27	351	350	332.598	0.752311	328.988	0.783867
BMI	cortex.PEC	c2.cp.kegg.v7.5.1.entrez/KEGG_DILATED_CARDIOMYOPATHY	103	54	1378	1375	1366.18	0.584343	1361.57	0.596492
BMI	cortex.PEC	c2.cp.kegg.v7.5.1.entrez/KEGG_DNA_REPLICATION	39	27	351	350	341.015	0.638802	338.711	0.657663
BMI	cortex.PEC	c2.cp.kegg.v7.5.1.entrez/KEGG_DORSO_VENTRAL_AXIS_FORMATION	31	16	120	120	123.365	0.398151	123.365	0.398151
BMI	cortex.PEC	c2.cp.kegg.v7.5.1.entrez/KEGG_DRUG_METABOLISM_CYTOCHROME_P450	87	32	465	450	562.751	0.00123769	509.481	0.027209
BMI	cortex.PEC	c2.cp.kegg.v7.5.1.entrez/KEGG_DRUG_METABOLISM_OTHER_ENZYMES	63	21	190	189	186.47	0.558809	186.315	0.541584
BMI	cortex.PEC	c2.cp.kegg.v7.5.1.entrez/KEGG_ECM_RECEPTOR_INTERACTION	111	60	1770	1765	1758.77	0.570635	1755.72	0.557767
BMI	cortex.PEC	c2.cp.kegg.v7.5.1.entrez/KEGG_ENDOCYTOSIS	254	116	6670	6663	6688.64	0.433671	6684.33	0.42451
BMI	cortex.PEC	c2.cp.kegg.v7.5.1.entrez/KEGG_ENDOMETRIAL_CANCER	53	31	465	465	501.612	0.116604	501.612	0.116604
BMI	cortex.PEC	c2.cp.kegg.v7.5.1.entrez/KEGG_EPITHELIAL_CELL_SIGNALING_IN_HELICOBACTER_PYLORI_INFECTION	78	41	820	818	789.418	0.772848	784.041	0.798128
BMI	cortex.PEC	c2.cp.kegg.v7.5.1.entrez/KEGG_ERBB_SIGNALING_PATHWAY	91	61	1830	1828	1880.88	0.19923	1878.92	0.198943
BMI	cortex.PEC	c2.cp.kegg.v7.5.1.entrez/KEGG_ETHER_LIPID_METABOLISM	34	19	153	153	142.225	0.723306	142.225	0.723306
BMI	cortex.PEC	c2.cp.kegg.v7.5.1.entrez/KEGG_FATTY_ACID_METABOLISM	44	35	561	559	576.853	0.312513	574.711	0.313685
BMI	cortex.PEC	c2.cp.kegg.v7.5.1.entrez/KEGG_FC_EPSILON_RI_SIGNALING_PATHWAY	90	43	861	859	918.527	0.084948	913.15	0.0974974
BMI	cortex.PEC	c2.cp.kegg.v7.5.1.entrez/KEGG_FC_GAMMA_R_MEDIATED_PHAGOCYTOSIS	106	63	1953	1945	1923.66	0.677679	1915.08	0.681374
BMI	cortex.PEC	c2.cp.kegg.v7.5.1.entrez/KEGG_FOCAL_ADHESION	221	134	8778	8759	8990.69	0.0550798	8979.75	0.0485527
BMI	cortex.PEC	c2.cp.kegg.v7.5.1.entrez/KEGG_FRUCTOSE_AND_MANNOSE_METABOLISM	36	25	300	300	284.021	0.737926	284.021	0.737926
BMI	cortex.PEC	c2.cp.kegg.v7.5.1.entrez/KEGG_GALACTOSE_METABOLISM	29	18	153	153	156.809	0.399744	156.809	0.399744
BMI	cortex.PEC	c2.cp.kegg.v7.5.1.entrez/KEGG_GAP_JUNCTION	103	55	1431	1428	1402.32	0.700976	1398.16	0.708752
BMI	cortex.PEC	c2.cp.kegg.v7.5.1.entrez/KEGG_GLIOMA	73	44	780	780	801.53	0.288763	801.53	0.288763
BMI	cortex.PEC	c2.cp.kegg.v7.5.1.entrez/KEGG_GLUTATHIONE_METABOLISM	55	35	595	580	639.523	0.100444	584.593	0.438782
BMI	cortex.PEC	c2.cp.kegg.v7.5.1.entrez/KEGG_GLYCEROLIPID_METABOLISM	60	32	496	496	508.758	0.336234	508.758	0.336234
BMI	cortex.PEC	c2.cp.kegg.v7.5.1.entrez/KEGG_GLYCEROPHOSPHOLIPID_METABOLISM	95	45	946	945	909.459	0.798355	908.996	0.794903
BMI	cortex.PEC	c2.cp.kegg.v7.5.1.entrez/KEGG_GLYCINE_SERINE_AND_THREONINE_METABOLISM	31	18	153	152	138.027	0.801547	137.007	0.802722
BMI	cortex.PEC	c2.cp.kegg.v7.5.1.entrez/KEGG_GLYCOLYSIS_GLUCONEOGENESIS	69	40	780	771	713.528	0.956947	702.07	0.963551
BMI	cortex.PEC	c2.cp.kegg.v7.5.1.entrez/KEGG_GLYCOSAMINOGLYCAN_BIOSYNTHESIS_CHONDROITIN_SULFATE	22	17	136	136	149.9	0.196047	149.9	0.196047
BMI	cortex.PEC	c2.cp.kegg.v7.5.1.entrez/KEGG_GLYCOSAMINOGLYCAN_BIOSYNTHESIS_HEPARAN_SULFATE	27	23	253	252	223.624	0.90828	223.624	0.900571
BMI	cortex.PEC	c2.cp.kegg.v7.5.1.entrez/KEGG_GLYCOSAMINOGLYCAN_DEGRADATION	25	13	78	77	53.0013	0.986522	53.0007	0.983269
BMI	cortex.PEC	c2.cp.kegg.v7.5.1.entrez/KEGG_GLYCOSPHINGOLIPID_BIOSYNTHESIS_GANGLIO_SERIES	19	12	66	65	63.2756	0.572288	62.6919	0.558115
BMI	cortex.PEC	c2.cp.kegg.v7.5.1.entrez/KEGG_GLYCOSPHINGOLIPID_BIOSYNTHESIS_GLOBO_SERIES	15	10	45	44	46.8963	0.394637	45.6775	0.402253
BMI	cortex.PEC	c2.cp.kegg.v7.5.1.entrez/KEGG_GLYCOSPHINGOLIPID_BIOSYNTHESIS_LACTO_AND_NEOLACTO_SERIES	27	17	136	135	124.719	0.7464	124.053	0.740302
BMI	cortex.PEC	c2.cp.kegg.v7.5.1.entrez/KEGG_GLYCOSYLPHOSPHATIDYLINOSITOL_GPI_ANCHOR_BIOSYNTHESIS	29	20	190	189	157.904	0.956813	156.793	0.957867
BMI	cortex.PEC	c2.cp.kegg.v7.5.1.entrez/KEGG_GLYOXYLATE_AND_DICARBOXYLATE_METABOLISM	17	13	78	78	83.5259	0.313665	83.5259	0.313665
BMI	cortex.PEC	c2.cp.kegg.v7.5.1.entrez/KEGG_GNRH_SIGNALING_PATHWAY	110	64	1711	1708	1709.72	0.504175	1698.61	0.559448
BMI	cortex.PEC	c2.cp.kegg.v7.5.1.entrez/KEGG_GRAFT_VERSUS_HOST_DISEASE	176	12	66	58	62.811	0.588567	51.1428	0.726104
BMI	cortex.PEC	c2.cp.kegg.v7.5.1.entrez/KEGG_HEDGEHOG_SIGNALING_PATHWAY	57	28	378	376	390.567	0.316942	389.18	0.308766
BMI	cortex.PEC	c2.cp.kegg.v7.5.1.entrez/KEGG_HEMATOPOIETIC_CELL_LINEAGE	114	37	666	663	667.148	0.480182	666.45	0.455065
BMI	cortex.PEC	c2.cp.kegg.v7.5.1.entrez/KEGG_HISTIDINE_METABOLISM	30	18	153	152	228.226	7.71809e-05	224.185	0.00012661
BMI	cortex.PEC	c2.cp.kegg.v7.5.1.entrez/KEGG_HOMOLOGOUS_RECOMBINATION	29	18	153	153	149.404	0.567107	149.404	0.567107
BMI	cortex.PEC	c2.cp.kegg.v7.5.1.entrez/KEGG_HUNTINGTONS_DISEASE	202	101	4753	4730	4683.56	0.760795	4663.69	0.751153
BMI	cortex.PEC	c2.cp.kegg.v7.5.1.entrez/KEGG_HYPERTROPHIC_CARDIOMYOPATHY_HCM	97	53	1326	1323	1274.96	0.839184	1270.34	0.847213
BMI	cortex.PEC	c2.cp.kegg.v7.5.1.entrez/KEGG_INOSITOL_PHOSPHATE_METABOLISM	55	39	741	740	800.713	0.0631941	800.675	0.0601842
BMI	cortex.PEC	c2.cp.kegg.v7.5.1.entrez/KEGG_INSULIN_SIGNALING_PATHWAY	158	85	3240	3232	3429.6	0.0101955	3418.55	0.0111472
BMI	cortex.PEC	c2.cp.kegg.v7.5.1.entrez/KEGG_INTESTINAL_IMMUNE_NETWORK_FOR_IGA_PRODUCTION	118	16	120	114	97.9773	0.929956	91.6654	0.938659
BMI	cortex.PEC	c2.cp.kegg.v7.5.1.entrez/KEGG_JAK_STAT_SIGNALING_PATHWAY	165	60	1770	1754	1772.76	0.477043	1754.66	0.49104
BMI	cortex.PEC	c2.cp.kegg.v7.5.1.entrez/KEGG_LEISHMANIA_INFECTION	157	38	703	692	708.681	0.432949	695.279	0.457825
BMI	cortex.PEC	c2.cp.kegg.v7.5.1.entrez/KEGG_LEUKOCYTE_TRANSENDOTHELIAL_MIGRATION	128	65	2016	2012	1990.95	0.650094	1984.87	0.662455
BMI	cortex.PEC	c2.cp.kegg.v7.5.1.entrez/KEGG_LIMONENE_AND_PINENE_DEGRADATION	11	10	45	45	40.8347	0.648951	40.8347	0.648951
BMI	cortex.PEC	c2.cp.kegg.v7.5.1.entrez/KEGG_LINOLEIC_ACID_METABOLISM	30	11	45	45	43.2824	0.544919	43.2824	0.544919
BMI	cortex.PEC	c2.cp.kegg.v7.5.1.entrez/KEGG_LONG_TERM_DEPRESSION	74	41	780	780	809.863	0.222587	809.863	0.222587
BMI	cortex.PEC	c2.cp.kegg.v7.5.1.entrez/KEGG_LONG_TERM_POTENTIATION	76	49	990	987	978.113	0.599949	977.373	0.580184
BMI	cortex.PEC	c2.cp.kegg.v7.5.1.entrez/KEGG_LYSINE_DEGRADATION	52	29	406	406	378.676	0.830902	378.676	0.830902
BMI	cortex.PEC	c2.cp.kegg.v7.5.1.entrez/KEGG_LYSOSOME	145	83	3403	3392	3411.01	0.458147	3394.94	0.48252
BMI	cortex.PEC	c2.cp.kegg.v7.5.1.entrez/KEGG_MAPK_SIGNALING_PATHWAY	308	156	11935	11914	12130.4	0.103393	12105	0.108343
BMI	cortex.PEC	c2.cp.kegg.v7.5.1.entrez/KEGG_MATURITY_ONSET_DIABETES_OF_THE_YOUNG	26	10	45	45	46.7235	0.401477	46.7235	0.401477
BMI	cortex.PEC	c2.cp.kegg.v7.5.1.entrez/KEGG_MELANOGENESIS	109	62	1653	1652	1625.44	0.680955	1624.48	0.680794
BMI	cortex.PEC	c2.cp.kegg.v7.5.1.entrez/KEGG_MELANOMA	72	38	703	703	764.103	0.0545491	764.103	0.0545491
BMI	cortex.PEC	c2.cp.kegg.v7.5.1.entrez/KEGG_METABOLISM_OF_XENOBIOTICS_BY_CYTOCHROME_P450	85	31	465	450	525.759	0.0265993	465.466	0.297402
BMI	cortex.PEC	c2.cp.kegg.v7.5.1.entrez/KEGG_MISMATCH_REPAIR	25	17	136	135	134.528	0.519592	134.023	0.507564
BMI	cortex.PEC	c2.cp.kegg.v7.5.1.entrez/KEGG_MTOR_SIGNALING_PATHWAY	53	31	465	462	508.668	0.0791056	505.726	0.0782105
BMI	cortex.PEC	c2.cp.kegg.v7.5.1.entrez/KEGG_NATURAL_KILLER_CELL_MEDIATED_CYTOTOXICITY	239	68	2278	2247	2287.14	0.442331	2252.57	0.462957
BMI	cortex.PEC	c2.cp.kegg.v7.5.1.entrez/KEGG_NEUROACTIVE_LIGAND_RECEPTOR_INTERACTION	292	143	10153	10120	10449.1	0.0195548	10425.3	0.0165984
BMI	cortex.PEC	c2.cp.kegg.v7.5.1.entrez/KEGG_NEUROTROPHIN_SIGNALING_PATHWAY	138	83	3081	3072	3154.88	0.173054	3138.68	0.196786
BMI	cortex.PEC	c2.cp.kegg.v7.5.1.entrez/KEGG_N_GLYCAN_BIOSYNTHESIS	50	32	465	465	509.408	0.0757915	509.408	0.0757915
BMI	cortex.PEC	c2.cp.kegg.v7.5.1.entrez/KEGG_NICOTINATE_AND_NICOTINAMIDE_METABOLISM	24	19	171	171	211.031	0.0201346	211.031	0.0201346
BMI	cortex.PEC	c2.cp.kegg.v7.5.1.entrez/KEGG_NITROGEN_METABOLISM	24	13	78	78	63.4668	0.883097	63.4668	0.883097
BMI	cortex.PEC	c2.cp.kegg.v7.5.1.entrez/KEGG_NOD_LIKE_RECEPTOR_SIGNALING_PATHWAY	73	36	630	627	668.874	0.137395	662.892	0.155391
BMI	cortex.PEC	c2.cp.kegg.v7.5.1.entrez/KEGG_NON_HOMOLOGOUS_END_JOINING	13	11	55	55	37.6854	0.964043	37.6854	0.964043
BMI	cortex.PEC	c2.cp.kegg.v7.5.1.entrez/KEGG_NON_SMALL_CELL_LUNG_CANCER	65	40	780	780	845.152	0.0523475	845.152	0.0523475
BMI	cortex.PEC	c2.cp.kegg.v7.5.1.entrez/KEGG_NOTCH_SIGNALING_PATHWAY	56	19	171	170	189.555	0.15746	189.117	0.150074
BMI	cortex.PEC	c2.cp.kegg.v7.5.1.entrez/KEGG_NUCLEOTIDE_EXCISION_REPAIR	55	32	496	491	510.242	0.319523	503.322	0.34046
BMI	cortex.PEC	c2.cp.kegg.v7.5.1.entrez/KEGG_O_GLYCAN_BIOSYNTHESIS	32	19	171	170	172.166	0.460589	172.053	0.441553
BMI	cortex.PEC	c2.cp.kegg.v7.5.1.entrez/KEGG_OLFACTORY_TRANSDUCTION	494	44	780	718	716.941	0.947891	609.744	0.998635
BMI	cortex.PEC	c2.cp.kegg.v7.5.1.entrez/KEGG_ONE_CARBON_POOL_BY_FOLATE	20	17	136	135	153.309	0.147311	151.127	0.162287
BMI	cortex.PEC	c2.cp.kegg.v7.5.1.entrez/KEGG_OOCYTE_MEIOSIS	121	70	2145	2141	2091.77	0.79082	2087.26	0.793342
BMI	cortex.PEC	c2.cp.kegg.v7.5.1.entrez/KEGG_OTHER_GLYCAN_DEGRADATION	24	14	91	91	96.3224	0.331313	96.3224	0.331313
BMI	cortex.PEC	c2.cp.kegg.v7.5.1.entrez/KEGG_OXIDATIVE_PHOSPHORYLATION	154	69	2278	2272	2310.97	0.309978	2292.66	0.376189
BMI	cortex.PEC	c2.cp.kegg.v7.5.1.entrez/KEGG_P53_SIGNALING_PATHWAY	70	44	946	945	885.077	0.92168	884.773	0.919318
BMI	cortex.PEC	c2.cp.kegg.v7.5.1.entrez/KEGG_PANCREATIC_CANCER	73	43	903	903	949.306	0.138485	949.306	0.138485
BMI	cortex.PEC	c2.cp.kegg.v7.5.1.entrez/KEGG_PANTOTHENATE_AND_COA_BIOSYNTHESIS	16	10	45	45	41.325	0.628401	41.325	0.628401
BMI	cortex.PEC	c2.cp.kegg.v7.5.1.entrez/KEGG_PARKINSONS_DISEASE	144	65	2016	2013	2025.21	0.438266	2017.49	0.467654
BMI	cortex.PEC	c2.cp.kegg.v7.5.1.entrez/KEGG_PATHOGENIC_ESCHERICHIA_COLI_INFECTION	73	41	741	738	819.724	0.0230827	815.566	0.0244496
BMI	cortex.PEC	c2.cp.kegg.v7.5.1.entrez/KEGG_PATHWAYS_IN_CANCER	343	196	19110	19083	19229.6	0.269557	19204.7	0.266036
BMI	cortex.PEC	c2.cp.kegg.v7.5.1.entrez/KEGG_PENTOSE_PHOSPHATE_PATHWAY	30	16	120	120	149.94	0.0333219	149.94	0.0333219
BMI	cortex.PEC	c2.cp.kegg.v7.5.1.entrez/KEGG_PEROXISOME	81	64	2016	2014	2048.35	0.302483	2046.69	0.300537
BMI	cortex.PEC	c2.cp.kegg.v7.5.1.entrez/KEGG_PHOSPHATIDYLINOSITOL_SIGNALING_SYSTEM	83	59	1485	1485	1506.09	0.345549	1506.09	0.345549
BMI	cortex.PEC	c2.cp.kegg.v7.5.1.entrez/KEGG_PORPHYRIN_AND_CHLOROPHYLL_METABOLISM	51	16	120	120	90.9176	0.977827	90.9176	0.977827
BMI	cortex.PEC	c2.cp.kegg.v7.5.1.entrez/KEGG_PPAR_SIGNALING_PATHWAY	77	44	903	903	877.089	0.725722	877.089	0.725722
BMI	cortex.PEC	c2.cp.kegg.v7.5.1.entrez/KEGG_PRIMARY_BILE_ACID_BIOSYNTHESIS	17	11	55	55	55.6546	0.449974	55.6546	0.449974
BMI	cortex.PEC	c2.cp.kegg.v7.5.1.entrez/KEGG_PRIMARY_IMMUNODEFICIENCY	56	16	120	119	142.446	0.0793178	137.428	0.118884
BMI	cortex.PEC	c2.cp.kegg.v7.5.1.entrez/KEGG_PRION_DISEASES	46	13	78	76	77.8905	0.482194	75.4161	0.497343
BMI	cortex.PEC	c2.cp.kegg.v7.5.1.entrez/KEGG_PROGESTERONE_MEDIATED_OOCYTE_MATURATION	91	52	1326	1322	1371.74	0.186442	1362	0.216776
BMI	cortex.PEC	c2.cp.kegg.v7.5.1.entrez/KEGG_PROPANOATE_METABOLISM	32	29	406	403	436.184	0.145179	433.618	0.141042
BMI	cortex.PEC	c2.cp.kegg.v7.5.1.entrez/KEGG_PROSTATE_CANCER	91	48	1128	1127	1119.62	0.564702	1115.44	0.59104
BMI	cortex.PEC	c2.cp.kegg.v7.5.1.entrez/KEGG_PROTEASOME	62	26	325	322	315.307	0.639756	313.95	0.615456
BMI	cortex.PEC	c2.cp.kegg.v7.5.1.entrez/KEGG_PROTEIN_EXPORT	24	19	171	171	155.35	0.798762	155.35	0.798762
BMI	cortex.PEC	c2.cp.kegg.v7.5.1.entrez/KEGG_PROXIMAL_TUBULE_BICARBONATE_RECLAMATION	24	15	105	104	81.9616	0.953205	81.4095	0.950489
BMI	cortex.PEC	c2.cp.kegg.v7.5.1.entrez/KEGG_PURINE_METABOLISM	179	117	6328	6309	6157.53	0.936149	6148.11	0.924887
BMI	cortex.PEC	c2.cp.kegg.v7.5.1.entrez/KEGG_PYRIMIDINE_METABOLISM	113	79	2775	2761	2916.98	0.0298422	2910.19	0.0237646
BMI	cortex.PEC	c2.cp.kegg.v7.5.1.entrez/KEGG_PYRUVATE_METABOLISM	43	29	406	402	425.825	0.239464	421.093	0.246232
BMI	cortex.PEC	c2.cp.kegg.v7.5.1.entrez/KEGG_REGULATION_OF_ACTIN_CYTOSKELETON	222	131	8385	8376	8531.02	0.130035	8508.01	0.153927
BMI	cortex.PEC	c2.cp.kegg.v7.5.1.entrez/KEGG_REGULATION_OF_AUTOPHAGY	34	14	91	91	93.2696	0.414418	93.2696	0.414418
BMI	cortex.PEC	c2.cp.kegg.v7.5.1.entrez/KEGG_RENAL_CELL_CARCINOMA	72	45	990	987	1040.28	0.130031	1032.34	0.153825
BMI	cortex.PEC	c2.cp.kegg.v7.5.1.entrez/KEGG_RETINOL_METABOLISM	78	25	231	228	242.011	0.296229	240.915	0.266042
BMI	cortex.PEC	c2.cp.kegg.v7.5.1.entrez/KEGG_RIBOSOME	109	46	1035	1029	987.278	0.853316	982.89	0.845483
BMI	cortex.PEC	c2.cp.kegg.v7.5.1.entrez/KEGG_RIG_I_LIKE_RECEPTOR_SIGNALING_PATHWAY	82	43	903	897	952.053	0.125147	942.509	0.141751
BMI	cortex.PEC	c2.cp.kegg.v7.5.1.entrez/KEGG_RNA_DEGRADATION	79	40	780	779	746.085	0.803585	746.08	0.796479
BMI	cortex.PEC	c2.cp.kegg.v7.5.1.entrez/KEGG_RNA_POLYMERASE	42	23	210	200	209.766	0.49158	203.225	0.423214
BMI	cortex.PEC	c2.cp.kegg.v7.5.1.entrez/KEGG_SELENOAMINO_ACID_METABOLISM	27	15	105	104	99.7529	0.626305	97.8346	0.651645
BMI	cortex.PEC	c2.cp.kegg.v7.5.1.entrez/KEGG_SMALL_CELL_LUNG_CANCER	97	55	1485	1483	1511.79	0.308227	1507.69	0.321662
BMI	cortex.PEC	c2.cp.kegg.v7.5.1.entrez/KEGG_SNARE_INTERACTIONS_IN_VESICULAR_TRANSPORT	40	27	351	350	357.754	0.390342	357.675	0.377081
BMI	cortex.PEC	c2.cp.kegg.v7.5.1.entrez/KEGG_SPHINGOLIPID_METABOLISM	50	27	351	350	324.165	0.84483	323.897	0.838153
BMI	cortex.PEC	c2.cp.kegg.v7.5.1.entrez/KEGG_SPLICEOSOME	189	76	2850	2847	2834.76	0.576653	2830.94	0.580994
BMI	cortex.PEC	c2.cp.kegg.v7.5.1.entrez/KEGG_STARCH_AND_SUCROSE_METABOLISM	70	23	253	252	256.929	0.419415	256.662	0.406695
BMI	cortex.PEC	c2.cp.kegg.v7.5.1.entrez/KEGG_STEROID_BIOSYNTHESIS	19	13	78	78	77.7533	0.486577	77.7533	0.486577
BMI	cortex.PEC	c2.cp.kegg.v7.5.1.entrez/KEGG_STEROID_HORMONE_BIOSYNTHESIS	77	19	171	167	180.228	0.29937	165.125	0.526491
BMI	cortex.PEC	c2.cp.kegg.v7.5.1.entrez/KEGG_SULFUR_METABOLISM	15	10	36	35	27.0684	0.858703	25.7915	0.871536
BMI	cortex.PEC	c2.cp.kegg.v7.5.1.entrez/KEGG_SYSTEMIC_LUPUS_ERYTHEMATOSUS	619	235	1225	975	1336	0.0142048	961.403	0.61571
BMI	cortex.PEC	c2.cp.kegg.v7.5.1.entrez/KEGG_TASTE_TRANSDUCTION	79	24	253	186	164.804	0.999996	132.712	0.998843
BMI	cortex.PEC	c2.cp.kegg.v7.5.1.entrez/KEGG_T_CELL_RECEPTOR_SIGNALING_PATHWAY	120	68	2278	2272	2362.28	0.106857	2350.18	0.12371
BMI	cortex.PEC	c2.cp.kegg.v7.5.1.entrez/KEGG_TERPENOID_BACKBONE_BIOSYNTHESIS	16	11	55	54	86.6224	0.00417177	85.5677	0.00400139
BMI	cortex.PEC	c2.cp.kegg.v7.5.1.entrez/KEGG_TGF_BETA_SIGNALING_PATHWAY	95	45	990	987	1006.66	0.349276	1004.98	0.338213
BMI	cortex.PEC	c2.cp.kegg.v7.5.1.entrez/KEGG_THYROID_CANCER	36	16	120	120	129.698	0.256983	129.698	0.256983
BMI	cortex.PEC	c2.cp.kegg.v7.5.1.entrez/KEGG_TIGHT_JUNCTION	150	83	3321	3317	3261.47	0.766288	3257.58	0.765992
BMI	cortex.PEC	c2.cp.kegg.v7.5.1.entrez/KEGG_TOLL_LIKE_RECEPTOR_SIGNALING_PATHWAY	115	50	1225	1219	1211.66	0.601429	1200.73	0.639951
BMI	cortex.PEC	c2.cp.kegg.v7.5.1.entrez/KEGG_TRYPTOPHAN_METABOLISM	42	27	351	351	346.24	0.561695	346.24	0.561695
BMI	cortex.PEC	c2.cp.kegg.v7.5.1.entrez/KEGG_TYPE_I_DIABETES_MELLITUS	165	15	105	98	123.003	0.11065	116.68	0.0959833
BMI	cortex.PEC	c2.cp.kegg.v7.5.1.entrez/KEGG_TYPE_II_DIABETES_MELLITUS	57	29	406	404	432.888	0.171868	426.714	0.209566
BMI	cortex.PEC	c2.cp.kegg.v7.5.1.entrez/KEGG_TYROSINE_METABOLISM	44	21	210	208	225.773	0.216667	224.517	0.20559
BMI	cortex.PEC	c2.cp.kegg.v7.5.1.entrez/KEGG_UBIQUITIN_MEDIATED_PROTEOLYSIS	143	91	4095	4089	4069.84	0.606879	4065.31	0.600666
BMI	cortex.PEC	c2.cp.kegg.v7.5.1.entrez/KEGG_VALINE_LEUCINE_AND_ISOLEUCINE_DEGRADATION	46	39	741	740	748.31	0.418169	747.004	0.421208
BMI	cortex.PEC	c2.cp.kegg.v7.5.1.entrez/KEGG_VASCULAR_SMOOTH_MUSCLE_CONTRACTION	128	72	2145	2140	2266.93	0.0330608	2256.43	0.0393249
BMI	cortex.PEC	c2.cp.kegg.v7.5.1.entrez/KEGG_VASOPRESSIN_REGULATED_WATER_REABSORPTION	46	20	190	190	197.21	0.344809	197.21	0.344809
BMI	cortex.PEC	c2.cp.kegg.v7.5.1.entrez/KEGG_VEGF_SIGNALING_PATHWAY	79	49	1128	1123	1174.81	0.162039	1168.63	0.167513
BMI	cortex.PEC	c2.cp.kegg.v7.5.1.entrez/KEGG_VIBRIO_CHOLERAE_INFECTION	66	34	528	526	459.689	0.985355	455.639	0.987889
BMI	cortex.PEC	c2.cp.kegg.v7.5.1.entrez/KEGG_VIRAL_MYOCARDITIS	182	37	630	622	631.478	0.475919	625.097	0.457575
BMI	cortex.PEC	c2.cp.kegg.v7.5.1.entrez/KEGG_WNT_SIGNALING_PATHWAY	160	90	4005	3997	4040.67	0.342799	4033.73	0.338345
BMI	cortex.PEC	c2.cp.reactome.v7.5.1.entrez/REACTOME_ABC_FAMILY_PROTEINS_MEDIATED_TRANSPORT	134	59	1711	1703	1735.04	0.337098	1730.99	0.312637
BMI	cortex.PEC	c2.cp.reactome.v7.5.1.entrez/REACTOME_ABC_TRANSPORTER_DISORDERS	104	46	1035	1030	1021.88	0.608315	1019.73	0.584114
BMI	cortex.PEC	c2.cp.reactome.v7.5.1.entrez/REACTOME_ABERRANT_REGULATION_OF_MITOTIC_EXIT_IN_CANCER_DUE_TO_RB1_DEFECTS	21	13	78	78	84.263	0.294019	84.263	0.294019
BMI	cortex.PEC	c2.cp.reactome.v7.5.1.entrez/REACTOME_ABORTIVE_ELONGATION_OF_HIV_1_TRANSCRIPT_IN_THE_ABSENCE_OF_TAT	29	17	136	135	128.536	0.662946	128.237	0.64726
BMI	cortex.PEC	c2.cp.reactome.v7.5.1.entrez/REACTOME_ACTIVATED_NOTCH1_TRANSMITS_SIGNAL_TO_THE_NUCLEUS	32	17	136	135	127.368	0.68943	126.93	0.677416
BMI	cortex.PEC	c2.cp.reactome.v7.5.1.entrez/REACTOME_ACTIVATED_PKN1_STIMULATES_TRANSCRIPTION_OF_AR_ANDROGEN_RECEPTOR_REGULATED_GENES_KLK2_AND_KLK3	406	204	406	225	515.481	0.000181608	197.079	0.910396
BMI	cortex.PEC	c2.cp.reactome.v7.5.1.entrez/REACTOME_ACTIVATED_TAK1_MEDIATES_P38_MAPK_ACTIVATION	28	14	91	90	99.5227	0.253954	99.3496	0.234714
BMI	cortex.PEC	c2.cp.reactome.v7.5.1.entrez/REACTOME_ACTIVATION_OF_AMPK_DOWNSTREAM_OF_NMDARS	37	19	153	150	156.677	0.402613	152.519	0.42737
BMI	cortex.PEC	c2.cp.reactome.v7.5.1.entrez/REACTOME_ACTIVATION_OF_ANTERIOR_HOX_GENES_IN_HINDBRAIN_DEVELOPMENT_DURING_EARLY_EMBRYOGENESIS	466	236	1830	1648	1866.67	0.269918	1547.96	0.961415
BMI	cortex.PEC	c2.cp.reactome.v7.5.1.entrez/REACTOME_ACTIVATION_OF_ATR_IN_RESPONSE_TO_REPLICATION_STRESS	40	24	276	276	258.339	0.770294	258.339	0.770294
BMI	cortex.PEC	c2.cp.reactome.v7.5.1.entrez/REACTOME_ACTIVATION_OF_BAD_AND_TRANSLOCATION_TO_MITOCHONDRIA	15	13	78	78	79.0932	0.444146	79.0932	0.444146
BMI	cortex.PEC	c2.cp.reactome.v7.5.1.entrez/REACTOME_ACTIVATION_OF_BH3_ONLY_PROTEINS	30	20	190	189	166.708	0.887423	164.538	0.90013
BMI	cortex.PEC	c2.cp.reactome.v7.5.1.entrez/REACTOME_ACTIVATION_OF_GENE_EXPRESSION_BY_SREBF_SREBP	43	30	435	433	423.499	0.644592	422.44	0.632737
BMI	cortex.PEC	c2.cp.reactome.v7.5.1.entrez/REACTOME_ACTIVATION_OF_IRF3_IRF7_MEDIATED_BY_TBK1_IKK_EPSILON	20	13	78	77	64.7125	0.859232	62.1043	0.891245
BMI	cortex.PEC	c2.cp.reactome.v7.5.1.entrez/REACTOME_ACTIVATION_OF_KAINATE_RECEPTORS_UPON_GLUTAMATE_BINDING	34	21	210	210	194.334	0.773845	194.334	0.773845
BMI	cortex.PEC	c2.cp.reactome.v7.5.1.entrez/REACTOME_ACTIVATION_OF_MATRIX_METALLOPROTEINASES	38	12	66	66	66.6486	0.454505	66.6486	0.454505
BMI	cortex.PEC	c2.cp.reactome.v7.5.1.entrez/REACTOME_ACTIVATION_OF_NMDA_RECEPTORS_AND_POSTSYNAPTIC_EVENTS	102	56	1485	1480	1495.83	0.416686	1490.91	0.415966
BMI	cortex.PEC	c2.cp.reactome.v7.5.1.entrez/REACTOME_ACTIVATION_OF_RAC1	13	10	45	45	60.8145	0.0579174	60.8145	0.0579174
BMI	cortex.PEC	c2.cp.reactome.v7.5.1.entrez/REACTOME_ACTIVATION_OF_SMO	19	10	45	44	52.7044	0.20065	51.6186	0.200546
BMI	cortex.PEC	c2.cp.reactome.v7.5.1.entrez/REACTOME_ACTIVATION_OF_THE_MRNA_UPON_BINDING_OF_THE_CAP_BINDING_COMPLEX_AND_EIFS_AND_SUBSEQUENT_BINDING_TO_43S	80	39	741	739	722.165	0.683	721.835	0.667352
BMI	cortex.PEC	c2.cp.reactome.v7.5.1.entrez/REACTOME_ACTIVATION_OF_THE_PRE_REPLICATIVE_COMPLEX	33	21	210	210	195.354	0.757802	195.354	0.757802
BMI	cortex.PEC	c2.cp.reactome.v7.5.1.entrez/REACTOME_ACYL_CHAIN_REMODELLING_OF_PC	28	14	91	91	142.789	0.000430107	142.789	0.000430107
BMI	cortex.PEC	c2.cp.reactome.v7.5.1.entrez/REACTOME_ACYL_CHAIN_REMODELLING_OF_PE	30	13	78	77	95.4193	0.0877017	95.1478	0.0786995
BMI	cortex.PEC	c2.cp.reactome.v7.5.1.entrez/REACTOME_ADAPTIVE_IMMUNE_SYSTEM	1083	451	101025	100786	101428	0.184915	101166	0.198834
BMI	cortex.PEC	c2.cp.reactome.v7.5.1.entrez/REACTOME_ADHERENS_JUNCTIONS_INTERACTIONS	37	25	276	274	277.649	0.460794	272.673	0.511278
BMI	cortex.PEC	c2.cp.reactome.v7.5.1.entrez/REACTOME_ADORA2B_MEDIATED_ANTI_INFLAMMATORY_CYTOKINES_PRODUCTION	137	57	1596	1592	1587.73	0.553609	1585.12	0.54392
BMI	cortex.PEC	c2.cp.reactome.v7.5.1.entrez/REACTOME_ADP_SIGNALLING_THROUGH_P2Y_PURINOCEPTOR_12	24	12	66	66	65.8413	0.482349	65.8413	0.482349
BMI	cortex.PEC	c2.cp.reactome.v7.5.1.entrez/REACTOME_ADP_SIGNALLING_THROUGH_P2Y_PURINOCEPTOR_1	26	14	91	88	98.5123	0.277147	94.8014	0.291162
BMI	cortex.PEC	c2.cp.reactome.v7.5.1.entrez/REACTOME_ADRENALINE_NORADRENALINE_INHIBITS_INSULIN_SECRETION	30	14	91	91	85.9618	0.629641	85.9618	0.629641
BMI	cortex.PEC	c2.cp.reactome.v7.5.1.entrez/REACTOME_AGGREPHAGY	52	25	276	272	261.331	0.728155	257	0.73454
BMI	cortex.PEC	c2.cp.reactome.v7.5.1.entrez/REACTOME_AKT_PHOSPHORYLATES_TARGETS_IN_THE_CYTOSOL	14	11	55	55	60.2332	0.292156	60.2332	0.292156
BMI	cortex.PEC	c2.cp.reactome.v7.5.1.entrez/REACTOME_ALK_MUTANTS_BIND_TKIS	13	10	45	45	54.1639	0.164421	54.1639	0.164421
BMI	cortex.PEC	c2.cp.reactome.v7.5.1.entrez/REACTOME_ALPHA_LINOLENIC_OMEGA3_AND_LINOLEIC_OMEGA6_ACID_METABOLISM	14	10	45	45	41.0267	0.640932	41.0267	0.640932
BMI	cortex.PEC	c2.cp.reactome.v7.5.1.entrez/REACTOME_AMINE_LIGAND_BINDING_RECEPTORS	43	24	276	275	249.394	0.87335	248	0.877508
BMI	cortex.PEC	c2.cp.reactome.v7.5.1.entrez/REACTOME_AMINO_ACIDS_REGULATE_MTORC1	63	33	528	527	453.54	0.991532	453.309	0.990971
BMI	cortex.PEC	c2.cp.reactome.v7.5.1.entrez/REACTOME_AMINO_ACID_TRANSPORT_ACROSS_THE_PLASMA_MEMBRANE	34	18	153	152	144.078	0.6851	143.619	0.674137
BMI	cortex.PEC	c2.cp.reactome.v7.5.1.entrez/REACTOME_AMYLOID_FIBER_FORMATION	451	228	1378	1198	1497.82	0.0128062	1179.73	0.641183
BMI	cortex.PEC	c2.cp.reactome.v7.5.1.entrez/REACTOME_ANCHORING_OF_THE_BASAL_BODY_TO_THE_PLASMA_MEMBRANE	107	73	2628	2624	2613.57	0.575401	2612.19	0.561202
BMI	cortex.PEC	c2.cp.reactome.v7.5.1.entrez/REACTOME_ANTIGEN_ACTIVATES_B_CELL_RECEPTOR_BCR_LEADING_TO_GENERATION_OF_SECOND_MESSENGERS	37	18	153	152	154.273	0.455933	152.731	0.468088
BMI	cortex.PEC	c2.cp.reactome.v7.5.1.entrez/REACTOME_ANTIGEN_PRESENTATION_FOLDING_ASSEMBLY_AND_PEPTIDE_LOADING_OF_CLASS_I_MHC	82	12	66	64	73.1537	0.254934	71.6002	0.240317
BMI	cortex.PEC	c2.cp.reactome.v7.5.1.entrez/REACTOME_ANTIGEN_PROCESSING_CROSS_PRESENTATION	192	58	1653	1643	1694.36	0.234221	1689.19	0.208961
BMI	cortex.PEC	c2.cp.reactome.v7.5.1.entrez/REACTOME_ANTIGEN_PROCESSING_UBIQUITINATION_PROTEASOME_DEGRADATION	350	202	20301	20257	20014.1	0.923225	19977.7	0.917826
BMI	cortex.PEC	c2.cp.reactome.v7.5.1.entrez/REACTOME_ANTI_INFLAMMATORY_RESPONSE_FAVOURING_LEISHMANIA_PARASITE_INFECTION	175	78	3003	2997	2888.55	0.931536	2882.72	0.931451
BMI	cortex.PEC	c2.cp.reactome.v7.5.1.entrez/REACTOME_ANTIMICROBIAL_PEPTIDES	120	17	105	105	114.352	0.250539	114.352	0.250539
BMI	cortex.PEC	c2.cp.reactome.v7.5.1.entrez/REACTOME_ANTIVIRAL_MECHANISM_BY_IFN_STIMULATED_GENES	85	58	1653	1649	1694.8	0.231911	1687.34	0.250112
BMI	cortex.PEC	c2.cp.reactome.v7.5.1.entrez/REACTOME_APC_C_CDC20_MEDIATED_DEGRADATION_OF_CYCLIN_B	25	15	105	105	94.5155	0.758868	94.5155	0.758868
BMI	cortex.PEC	c2.cp.reactome.v7.5.1.entrez/REACTOME_APC_C_CDH1_MEDIATED_DEGRADATION_OF_CDC20_AND_OTHER_APC_C_CDH1_TARGETED_PROTEINS_IN_LATE_MITOSIS_EARLY_G1	93	46	1035	1031	966.7	0.935845	965.183	0.928772
BMI	cortex.PEC	c2.cp.reactome.v7.5.1.entrez/REACTOME_APC_CDC20_MEDIATED_DEGRADATION_OF_NEK2A	27	17	136	136	134.306	0.524979	134.306	0.524979
BMI	cortex.PEC	c2.cp.reactome.v7.5.1.entrez/REACTOME_APC_C_MEDIATED_DEGRADATION_OF_CELL_CYCLE_PROTEINS	107	57	1596	1592	1565.26	0.703958	1563.74	0.688624
BMI	cortex.PEC	c2.cp.reactome.v7.5.1.entrez/REACTOME_APOPTOSIS	206	127	8001	7974	8249.63	0.0255443	8218.16	0.0274742
BMI	cortex.PEC	c2.cp.reactome.v7.5.1.entrez/REACTOME_APOPTOSIS_INDUCED_DNA_FRAGMENTATION	13	12	66	60	80.767	0.104314	72.8176	0.123901
BMI	cortex.PEC	c2.cp.reactome.v7.5.1.entrez/REACTOME_APOPTOTIC_CLEAVAGE_OF_CELLULAR_PROTEINS	43	26	325	324	319.197	0.580347	316.998	0.599029
BMI	cortex.PEC	c2.cp.reactome.v7.5.1.entrez/REACTOME_APOPTOTIC_EXECUTION_PHASE	57	39	741	734	769.888	0.224185	759.74	0.247793
BMI	cortex.PEC	c2.cp.reactome.v7.5.1.entrez/REACTOME_APOPTOTIC_FACTOR_MEDIATED_RESPONSE	22	16	120	120	157.198	0.0128053	157.198	0.0128053
BMI	cortex.PEC	c2.cp.reactome.v7.5.1.entrez/REACTOME_AQUAPORIN_MEDIATED_TRANSPORT	54	30	435	433	439.046	0.436701	433.924	0.478453
BMI	cortex.PEC	c2.cp.reactome.v7.5.1.entrez/REACTOME_ARACHIDONIC_ACID_METABOLISM	64	41	780	769	728.5	0.906046	721.225	0.890147
BMI	cortex.PEC	c2.cp.reactome.v7.5.1.entrez/REACTOME_ASPARAGINE_N_LINKED_GLYCOSYLATION	338	203	20100	20071	20106.4	0.485872	20082.3	0.476248
BMI	cortex.PEC	c2.cp.reactome.v7.5.1.entrez/REACTOME_ASSEMBLY_AND_CELL_SURFACE_PRESENTATION_OF_NMDA_RECEPTORS	47	26	300	297	322.448	0.178377	318.29	0.189246
BMI	cortex.PEC	c2.cp.reactome.v7.5.1.entrez/REACTOME_ASSEMBLY_OF_ACTIVE_LPL_AND_LIPC_LIPASE_COMPLEXES	21	11	55	54	37.9731	0.961164	37.805	0.953796
BMI	cortex.PEC	c2.cp.reactome.v7.5.1.entrez/REACTOME_ASSEMBLY_OF_COLLAGEN_FIBRILS_AND_OTHER_MULTIMERIC_STRUCTURES	70	35	595	591	573.217	0.73235	565.63	0.767087
BMI	cortex.PEC	c2.cp.reactome.v7.5.1.entrez/REACTOME_ASSEMBLY_OF_THE_HIV_VIRION	18	11	55	55	50.2118	0.657778	50.2118	0.657778
BMI	cortex.PEC	c2.cp.reactome.v7.5.1.entrez/REACTOME_ASSEMBLY_OF_THE_ORC_COMPLEX_AT_THE_ORIGIN_OF_REPLICATION	408	206	465	284	612.98	4.54939e-06	294.578	0.320482
BMI	cortex.PEC	c2.cp.reactome.v7.5.1.entrez/REACTOME_ASSOCIATION_OF_TRIC_CCT_WITH_TARGET_PROTEINS_DURING_BIOSYNTHESIS	46	22	231	231	250.844	0.176482	250.844	0.176482
BMI	cortex.PEC	c2.cp.reactome.v7.5.1.entrez/REACTOME_ASYMMETRIC_LOCALIZATION_OF_PCP_PROTEINS	84	42	861	858	861.479	0.488984	860.122	0.47318
BMI	cortex.PEC	c2.cp.reactome.v7.5.1.entrez/REACTOME_A_TETRASACCHARIDE_LINKER_SEQUENCE_IS_REQUIRED_FOR_GAG_SYNTHESIS	27	18	153	152	148.978	0.576823	148.836	0.557409
BMI	cortex.PEC	c2.cp.reactome.v7.5.1.entrez/REACTOME_ATF4_ACTIVATES_GENES_IN_RESPONSE_TO_ENDOPLASMIC_RETICULUM_STRESS	28	19	171	171	153.98	0.820279	153.98	0.820279
BMI	cortex.PEC	c2.cp.reactome.v7.5.1.entrez/REACTOME_ATTENUATION_PHASE	54	13	78	78	60.8701	0.924022	60.8701	0.924022
BMI	cortex.PEC	c2.cp.reactome.v7.5.1.entrez/REACTOME_AUF1_HNRNP_D0_BINDS_AND_DESTABILIZES_MRNA	82	33	528	525	487.047	0.898621	485.69	0.889545
BMI	cortex.PEC	c2.cp.reactome.v7.5.1.entrez/REACTOME_AURKA_ACTIVATION_BY_TPX2	82	46	1035	1033	1067.1	0.237902	1066.46	0.228766
BMI	cortex.PEC	c2.cp.reactome.v7.5.1.entrez/REACTOME_AUTOPHAGY	172	101	4950	4936	4927.43	0.587259	4911.15	0.596331
BMI	cortex.PEC	c2.cp.reactome.v7.5.1.entrez/REACTOME_BASE_EXCISION_REPAIR_AP_SITE_FORMATION	295	169	465	352	537.256	0.0113551	311.506	0.941043
BMI	cortex.PEC	c2.cp.reactome.v7.5.1.entrez/REACTOME_BASE_EXCISION_REPAIR	326	190	1326	1211	1383.32	0.133451	1154.46	0.875692
BMI	cortex.PEC	c2.cp.reactome.v7.5.1.entrez/REACTOME_BASIGIN_INTERACTIONS	26	15	105	104	101.998	0.564764	101.539	0.549995
BMI	cortex.PEC	c2.cp.reactome.v7.5.1.entrez/REACTOME_BBSOME_MEDIATED_CARGO_TARGETING_TO_CILIUM	24	18	153	152	141.27	0.742189	140.768	0.733133
BMI	cortex.PEC	c2.cp.reactome.v7.5.1.entrez/REACTOME_BETA_CATENIN_INDEPENDENT_WNT_SIGNALING	170	94	4371	4362	4247.75	0.907198	4240.42	0.904365
BMI	cortex.PEC	c2.cp.reactome.v7.5.1.entrez/REACTOME_BILE_ACID_AND_BILE_SALT_METABOLISM	51	29	406	403	413.342	0.389945	404.993	0.462729
BMI	cortex.PEC	c2.cp.reactome.v7.5.1.entrez/REACTOME_BINDING_AND_UPTAKE_OF_LIGANDS_BY_SCAVENGER_RECEPTORS	45	20	190	189	186.113	0.566123	185.141	0.565728
BMI	cortex.PEC	c2.cp.reactome.v7.5.1.entrez/REACTOME_BIOLOGICAL_OXIDATIONS	249	122	6903	6871	6985.4	0.240666	6915.41	0.350594
BMI	cortex.PEC	c2.cp.reactome.v7.5.1.entrez/REACTOME_BIOSYNTHESIS_OF_SPECIALIZED_PRORESOLVING_MEDIATORS_SPMS	22	15	105	105	95.8569	0.727036	95.8569	0.727036
BMI	cortex.PEC	c2.cp.reactome.v7.5.1.entrez/REACTOME_BIOSYNTHESIS_OF_THE_N_GLYCAN_PRECURSOR_DOLICHOL_LIPID_LINKED_OLIGOSACCHARIDE_LLO_AND_TRANSFER_TO_A_NASCENT_PROTEIN	90	56	1485	1483	1417.99	0.891818	1417.37	0.88707
BMI	cortex.PEC	c2.cp.reactome.v7.5.1.entrez/REACTOME_BLOOD_GROUP_SYSTEMS_BIOSYNTHESIS	26	16	105	104	104.492	0.495636	104.351	0.471888
BMI	cortex.PEC	c2.cp.reactome.v7.5.1.entrez/REACTOME_BMAL1_CLOCK_NPAS2_ACTIVATES_CIRCADIAN_GENE_EXPRESSION	28	15	105	105	121.403	0.130662	121.403	0.130662
BMI	cortex.PEC	c2.cp.reactome.v7.5.1.entrez/REACTOME_BRANCHED_CHAIN_AMINO_ACID_CATABOLISM	23	18	153	153	153.623	0.470635	153.623	0.470635
BMI	cortex.PEC	c2.cp.reactome.v7.5.1.entrez/REACTOME_BUDDING_AND_MATURATION_OF_HIV_VIRION	31	21	210	209	245.697	0.0460895	245.295	0.0432676
BMI	cortex.PEC	c2.cp.reactome.v7.5.1.entrez/REACTOME_BUTYRATE_RESPONSE_FACTOR_1_BRF1_BINDS_AND_DESTABILIZES_MRNA	20	15	105	105	80.4858	0.963893	80.4858	0.963893
BMI	cortex.PEC	c2.cp.reactome.v7.5.1.entrez/REACTOME_B_WICH_COMPLEX_POSITIVELY_REGULATES_RRNA_EXPRESSION	443	223	1128	944	1307.25	0.000156313	986.953	0.161281
BMI	cortex.PEC	c2.cp.reactome.v7.5.1.entrez/REACTOME_CA2_PATHWAY	65	40	780	779	716.601	0.948854	716.529	0.946309
BMI	cortex.PEC	c2.cp.reactome.v7.5.1.entrez/REACTOME_CA_DEPENDENT_EVENTS	41	25	300	299	244.372	0.991829	243.981	0.991278
BMI	cortex.PEC	c2.cp.reactome.v7.5.1.entrez/REACTOME_CALNEXIN_CALRETICULIN_CYCLE	33	17	136	135	169.579	0.0268791	166.194	0.0352223
BMI	cortex.PEC	c2.cp.reactome.v7.5.1.entrez/REACTOME_CAMK_IV_MEDIATED_PHOSPHORYLATION_OF_CREB	13	10	45	45	35.793	0.835045	35.793	0.835045
BMI	cortex.PEC	c2.cp.reactome.v7.5.1.entrez/REACTOME_CARBOXYTERMINAL_POST_TRANSLATIONAL_MODIFICATIONS_OF_TUBULIN	49	30	406	400	447.529	0.075833	440.338	0.0801253
BMI	cortex.PEC	c2.cp.reactome.v7.5.1.entrez/REACTOME_CARDIAC_CONDUCTION	136	76	2850	2835	2853.07	0.480274	2845.2	0.442696
BMI	cortex.PEC	c2.cp.reactome.v7.5.1.entrez/REACTOME_CARGO_CONCENTRATION_IN_THE_ER	38	19	171	170	160.609	0.704524	158.289	0.73037
BMI	cortex.PEC	c2.cp.reactome.v7.5.1.entrez/REACTOME_CARGO_RECOGNITION_FOR_CLATHRIN_MEDIATED_ENDOCYTOSIS	113	64	2016	2010	2022.18	0.457104	2016.62	0.454292
BMI	cortex.PEC	c2.cp.reactome.v7.5.1.entrez/REACTOME_CARGO_TRAFFICKING_TO_THE_PERICILIARY_MEMBRANE	53	40	780	778	743.927	0.818812	742.992	0.811702
BMI	cortex.PEC	c2.cp.reactome.v7.5.1.entrez/REACTOME_CASPASE_ACTIVATION_VIA_DEATH_RECEPTORS_IN_THE_PRESENCE_OF_LIGAND	17	14	91	88	106.428	0.128501	103.507	0.123815
BMI	cortex.PEC	c2.cp.reactome.v7.5.1.entrez/REACTOME_CASPASE_ACTIVATION_VIA_EXTRINSIC_APOPTOTIC_SIGNALLING_PATHWAY	28	22	231	227	269.771	0.0407261	266.84	0.0358317
BMI	cortex.PEC	c2.cp.reactome.v7.5.1.entrez/REACTOME_CASPASE_MEDIATED_CLEAVAGE_OF_CYTOSKELETAL_PROTEINS	14	10	45	45	50.0234	0.280715	50.0234	0.280715
BMI	cortex.PEC	c2.cp.reactome.v7.5.1.entrez/REACTOME_CD209_DC_SIGN_SIGNALING	21	12	66	66	68.7441	0.384577	68.7441	0.384577
BMI	cortex.PEC	c2.cp.reactome.v7.5.1.entrez/REACTOME_CD28_CO_STIMULATION	33	19	171	170	217.039	0.00987594	216.724	0.00892877
BMI	cortex.PEC	c2.cp.reactome.v7.5.1.entrez/REACTOME_CD28_DEPENDENT_PI3K_AKT_SIGNALING	22	13	78	77	90.2465	0.162024	89.9318	0.148729
BMI	cortex.PEC	c2.cp.reactome.v7.5.1.entrez/REACTOME_CDC42_GTPASE_CYCLE	168	111	6105	6095	6019.79	0.778969	6004.47	0.793329
BMI	cortex.PEC	c2.cp.reactome.v7.5.1.entrez/REACTOME_CDT1_ASSOCIATION_WITH_THE_CDC6_ORC_ORIGIN_COMPLEX	77	35	595	591	619.369	0.236917	617.124	0.221166
BMI	cortex.PEC	c2.cp.reactome.v7.5.1.entrez/REACTOME_CELL_CELL_COMMUNICATION	142	84	3403	3396	3365.54	0.672821	3358.51	0.673085
BMI	cortex.PEC	c2.cp.reactome.v7.5.1.entrez/REACTOME_CELL_CELL_JUNCTION_ORGANIZATION	72	45	946	943	942.356	0.527326	937.132	0.547776
BMI	cortex.PEC	c2.cp.reactome.v7.5.1.entrez/REACTOME_CELL_CYCLE_CHECKPOINTS	557	325	17578	17465	17574.6	0.505876	17392.7	0.649466
BMI	cortex.PEC	c2.cp.reactome.v7.5.1.entrez/REACTOME_CELL_CYCLE	1120	621	97461	97113	97110.5	0.786196	96577.4	0.888007
BMI	cortex.PEC	c2.cp.reactome.v7.5.1.entrez/REACTOME_CELL_CYCLE_MITOTIC	960	537	63903	63626	63623.5	0.782606	63180.7	0.894216
BMI	cortex.PEC	c2.cp.reactome.v7.5.1.entrez/REACTOME_CELL_DEATH_SIGNALLING_VIA_NRAGE_NRIF_AND_NADE	81	50	1225	1224	1279.53	0.135858	1279.39	0.132123
BMI	cortex.PEC	c2.cp.reactome.v7.5.1.entrez/REACTOME_CELL_EXTRACELLULAR_MATRIX_INTERACTIONS	22	14	78	78	79.3013	0.437644	79.3013	0.437644
BMI	cortex.PEC	c2.cp.reactome.v7.5.1.entrez/REACTOME_CELL_JUNCTION_ORGANIZATION	101	63	1891	1886	1913.98	0.35087	1907.73	0.358216
BMI	cortex.PEC	c2.cp.reactome.v7.5.1.entrez/REACTOME_CELL_SURFACE_INTERACTIONS_AT_THE_VASCULAR_WALL	155	72	2556	2535	2645.26	0.106855	2636.28	0.078801
BMI	cortex.PEC	c2.cp.reactome.v7.5.1.entrez/REACTOME_CELLULAR_HEXOSE_TRANSPORT	22	10	45	45	42.8478	0.563542	42.8478	0.563542
BMI	cortex.PEC	c2.cp.reactome.v7.5.1.entrez/REACTOME_CELLULAR_RESPONSES_TO_STIMULI	1248	632	103740	103287	103948	0.323299	103302	0.486137
BMI	cortex.PEC	c2.cp.reactome.v7.5.1.entrez/REACTOME_CELLULAR_RESPONSE_TO_CHEMICAL_STRESS	196	98	4753	4739	4728.51	0.596675	4716.94	0.58709
BMI	cortex.PEC	c2.cp.reactome.v7.5.1.entrez/REACTOME_CELLULAR_RESPONSE_TO_HEAT_STRESS	133	64	2016	2013	2126.15	0.043209	2122.97	0.0433496
BMI	cortex.PEC	c2.cp.reactome.v7.5.1.entrez/REACTOME_CELLULAR_RESPONSE_TO_HYPOXIA	93	44	946	940	888.561	0.908706	886.034	0.895047
BMI	cortex.PEC	c2.cp.reactome.v7.5.1.entrez/REACTOME_CELLULAR_RESPONSE_TO_STARVATION	187	86	3655	3644	3633.06	0.598437	3623.2	0.593396
BMI	cortex.PEC	c2.cp.reactome.v7.5.1.entrez/REACTOME_CELLULAR_SENESCENCE	554	281	5565	5297	5837.51	0.00541183	5388.17	0.187492
BMI	cortex.PEC	c2.cp.reactome.v7.5.1.entrez/REACTOME_CGMP_EFFECTS	16	15	105	104	92.9802	0.79301	92.8218	0.775788
BMI	cortex.PEC	c2.cp.reactome.v7.5.1.entrez/REACTOME_CHAPERONE_MEDIATED_AUTOPHAGY	23	13	78	78	61.5723	0.914113	61.5723	0.914113
BMI	cortex.PEC	c2.cp.reactome.v7.5.1.entrez/REACTOME_CHEMOKINE_RECEPTORS_BIND_CHEMOKINES	63	11	36	32	26.7529	0.868577	24.0216	0.843633
BMI	cortex.PEC	c2.cp.reactome.v7.5.1.entrez/REACTOME_CHK1_CHK2_CDS1_MEDIATED_INACTIVATION_OF_CYCLIN_B_CDK1_COMPLEX	13	11	55	55	50.0262	0.664663	50.0262	0.664663
BMI	cortex.PEC	c2.cp.reactome.v7.5.1.entrez/REACTOME_CHOLESTEROL_BIOSYNTHESIS	27	19	171	170	154.345	0.814671	153.291	0.816271
BMI	cortex.PEC	c2.cp.reactome.v7.5.1.entrez/REACTOME_CHONDROITIN_SULFATE_BIOSYNTHESIS	21	14	91	91	82.9753	0.713438	82.9753	0.713438
BMI	cortex.PEC	c2.cp.reactome.v7.5.1.entrez/REACTOME_CHONDROITIN_SULFATE_DERMATAN_SULFATE_METABOLISM	55	35	595	593	559.07	0.851727	558.923	0.838832
BMI	cortex.PEC	c2.cp.reactome.v7.5.1.entrez/REACTOME_CHROMATIN_MODIFYING_ENZYMES	662	324	9730	9480	9695.61	0.595629	9322.09	0.874597
BMI	cortex.PEC	c2.cp.reactome.v7.5.1.entrez/REACTOME_CHROMOSOME_MAINTENANCE	383	226	3741	3622	3931.65	0.014802	3691.82	0.205285
BMI	cortex.PEC	c2.cp.reactome.v7.5.1.entrez/REACTOME_CILIUM_ASSEMBLY	228	153	11476	11453	11248	0.934546	11233.2	0.927447
BMI	cortex.PEC	c2.cp.reactome.v7.5.1.entrez/REACTOME_CIRCADIAN_CLOCK	71	32	496	495	501.747	0.419602	501.746	0.407255
BMI	cortex.PEC	c2.cp.reactome.v7.5.1.entrez/REACTOME_CITRIC_ACID_CYCLE_TCA_CYCLE	24	19	171	171	155.661	0.793694	155.661	0.793694
BMI	cortex.PEC	c2.cp.reactome.v7.5.1.entrez/REACTOME_CLASS_A_1_RHODOPSIN_LIKE_RECEPTORS	347	141	9591	9570	9873.51	0.0214385	9846.79	0.0234887
BMI	cortex.PEC	c2.cp.reactome.v7.5.1.entrez/REACTOME_CLASS_B_2_SECRETIN_FAMILY_RECEPTORS	99	49	1176	1173	1288.71	0.011683	1287.85	0.0104025
BMI	cortex.PEC	c2.cp.reactome.v7.5.1.entrez/REACTOME_CLASS_C_3_METABOTROPIC_GLUTAMATE_PHEROMONE_RECEPTORS	71	21	210	132	166.186	0.988538	130.398	0.523086
BMI	cortex.PEC	c2.cp.reactome.v7.5.1.entrez/REACTOME_CLASS_I_MHC_MEDIATED_ANTIGEN_PROCESSING_PRESENTATION	488	237	27966	27903	27681.9	0.885462	27632.4	0.874184
BMI	cortex.PEC	c2.cp.reactome.v7.5.1.entrez/REACTOME_CLASS_I_PEROXISOMAL_MEMBRANE_PROTEIN_IMPORT	22	14	91	91	82.4136	0.728347	82.4136	0.728347
BMI	cortex.PEC	c2.cp.reactome.v7.5.1.entrez/REACTOME_CLATHRIN_MEDIATED_ENDOCYTOSIS	159	98	4656	4643	4744.16	0.180165	4727.1	0.190944
BMI	cortex.PEC	c2.cp.reactome.v7.5.1.entrez/REACTOME_CLEC7A_DECTIN_1_INDUCES_NFAT_ACTIVATION	13	10	45	45	57.3519	0.102434	57.3519	0.102434
BMI	cortex.PEC	c2.cp.reactome.v7.5.1.entrez/REACTOME_CLEC7A_DECTIN_1_SIGNALING	123	61	1830	1824	1801.07	0.680739	1798.04	0.663034
BMI	cortex.PEC	c2.cp.reactome.v7.5.1.entrez/REACTOME_COBALAMIN_CBL_VITAMIN_B12_TRANSPORT_AND_METABOLISM	22	13	78	78	80.0017	0.415971	80.0017	0.415971
BMI	cortex.PEC	c2.cp.reactome.v7.5.1.entrez/REACTOME_COLLAGEN_BIOSYNTHESIS_AND_MODIFYING_ENZYMES	74	43	903	896	868.324	0.791292	858.992	0.808058
BMI	cortex.PEC	c2.cp.reactome.v7.5.1.entrez/REACTOME_COLLAGEN_CHAIN_TRIMERIZATION	50	27	351	346	312.741	0.929851	304.504	0.947353
BMI	cortex.PEC	c2.cp.reactome.v7.5.1.entrez/REACTOME_COLLAGEN_DEGRADATION	75	31	465	460	436.366	0.825609	428.555	0.850644
BMI	cortex.PEC	c2.cp.reactome.v7.5.1.entrez/REACTOME_COLLAGEN_FORMATION	100	57	1596	1589	1566.86	0.693943	1557.53	0.70887
BMI	cortex.PEC	c2.cp.reactome.v7.5.1.entrez/REACTOME_COMMON_PATHWAY_OF_FIBRIN_CLOT_FORMATION	23	11	55	55	54.7806	0.482974	54.7806	0.482974
BMI	cortex.PEC	c2.cp.reactome.v7.5.1.entrez/REACTOME_COMPLEMENT_CASCADE	89	19	171	167	213.541	0.0150558	213.197	0.00908779
BMI	cortex.PEC	c2.cp.reactome.v7.5.1.entrez/REACTOME_COMPLEX_I_BIOGENESIS	71	35	595	595	631.072	0.14813	631.072	0.14813
BMI	cortex.PEC	c2.cp.reactome.v7.5.1.entrez/REACTOME_CONDENSATION_OF_PROPHASE_CHROMOSOMES	414	212	666	485	791.935	0.000533301	473.533	0.636705
BMI	cortex.PEC	c2.cp.reactome.v7.5.1.entrez/REACTOME_CONSTITUTIVE_SIGNALING_BY_ABERRANT_PI3K_IN_CANCER	82	38	703	703	706.383	0.457057	706.383	0.457057
BMI	cortex.PEC	c2.cp.reactome.v7.5.1.entrez/REACTOME_CONSTITUTIVE_SIGNALING_BY_AKT1_E17K_IN_CANCER	26	15	105	102	97.8232	0.677496	94.8809	0.678516
BMI	cortex.PEC	c2.cp.reactome.v7.5.1.entrez/REACTOME_CONSTITUTIVE_SIGNALING_BY_EGFRVIII	15	11	55	55	62.6408	0.223568	62.6408	0.223568
BMI	cortex.PEC	c2.cp.reactome.v7.5.1.entrez/REACTOME_CONSTITUTIVE_SIGNALING_BY_LIGAND_RESPONSIVE_EGFR_CANCER_VARIANTS	19	13	78	78	98.9315	0.0550122	98.9315	0.0550122
BMI	cortex.PEC	c2.cp.reactome.v7.5.1.entrez/REACTOME_CONVERSION_FROM_APC_C_CDC20_TO_APC_C_CDH1_IN_LATE_ANAPHASE	21	12	66	66	72.7212	0.266366	72.7212	0.266366
BMI	cortex.PEC	c2.cp.reactome.v7.5.1.entrez/REACTOME_COOPERATION_OF_PDCL_PHLP1_AND_TRIC_CCT_IN_G_PROTEIN_BETA_FOLDING	45	23	253	250	289.685	0.0562109	285.974	0.058554
BMI	cortex.PEC	c2.cp.reactome.v7.5.1.entrez/REACTOME_COOPERATION_OF_PREFOLDIN_AND_TRIC_CCT_IN_ACTIN_AND_TUBULIN_FOLDING	44	18	136	133	183.17	0.00435899	179.012	0.00481579
BMI	cortex.PEC	c2.cp.reactome.v7.5.1.entrez/REACTOME_COPI_DEPENDENT_GOLGI_TO_ER_RETROGRADE_TRAFFIC	111	67	2145	2132	2101.25	0.746137	2072.81	0.817199
BMI	cortex.PEC	c2.cp.reactome.v7.5.1.entrez/REACTOME_COPII_MEDIATED_VESICLE_TRANSPORT	74	44	946	944	988.365	0.164761	987.647	0.157516
BMI	cortex.PEC	c2.cp.reactome.v7.5.1.entrez/REACTOME_COPI_INDEPENDENT_GOLGI_TO_ER_RETROGRADE_TRAFFIC	57	35	561	558	603.974	0.101802	599.816	0.107195
BMI	cortex.PEC	c2.cp.reactome.v7.5.1.entrez/REACTOME_COPI_MEDIATED_ANTEROGRADE_TRANSPORT	109	67	2145	2136	2129.61	0.589153	2123.6	0.571395
BMI	cortex.PEC	c2.cp.reactome.v7.5.1.entrez/REACTOME_COSTIMULATION_BY_THE_CD28_FAMILY	125	33	528	525	551.89	0.228194	550.475	0.213513
BMI	cortex.PEC	c2.cp.reactome.v7.5.1.entrez/REACTOME_CREB1_PHOSPHORYLATION_THROUGH_NMDA_RECEPTOR_MEDIATED_ACTIVATION_OF_RAS_SIGNALING	29	18	153	153	148.212	0.594217	148.212	0.594217
BMI	cortex.PEC	c2.cp.reactome.v7.5.1.entrez/REACTOME_CRISTAE_FORMATION	32	14	91	91	104.381	0.159642	104.381	0.159642
BMI	cortex.PEC	c2.cp.reactome.v7.5.1.entrez/REACTOME_CRMPS_IN_SEMA3A_SIGNALING	17	12	66	66	49.3679	0.937192	49.3679	0.937192
BMI	cortex.PEC	c2.cp.reactome.v7.5.1.entrez/REACTOME_CROSSLINKING_OF_COLLAGEN_FIBRILS	18	10	45	45	60.8158	0.0579042	60.8158	0.0579042
BMI	cortex.PEC	c2.cp.reactome.v7.5.1.entrez/REACTOME_CROSS_PRESENTATION_OF_SOLUBLE_EXOGENOUS_ANTIGENS_ENDOSOMES	76	30	435	432	422.262	0.66037	420.905	0.63983
BMI	cortex.PEC	c2.cp.reactome.v7.5.1.entrez/REACTOME_CTLA4_INHIBITORY_SIGNALING	22	12	66	66	67.5911	0.422564	67.5911	0.422564
BMI	cortex.PEC	c2.cp.reactome.v7.5.1.entrez/REACTOME_C_TYPE_LECTIN_RECEPTORS_CLRS	167	77	2926	2918	2922.7	0.513758	2919.21	0.490201
BMI	cortex.PEC	c2.cp.reactome.v7.5.1.entrez/REACTOME_CYCLIN_A_B1_B2_ASSOCIATED_EVENTS_DURING_G2_M_TRANSITION	27	15	105	104	112.575	0.288969	112.293	0.272144
BMI	cortex.PEC	c2.cp.reactome.v7.5.1.entrez/REACTOME_CYCLIN_A_CDK2_ASSOCIATED_EVENTS_AT_S_PHASE_ENTRY	105	56	1540	1536	1512.17	0.688842	1509.12	0.682917
BMI	cortex.PEC	c2.cp.reactome.v7.5.1.entrez/REACTOME_CYCLIN_D_ASSOCIATED_EVENTS_IN_G1	50	26	325	324	333.072	0.366888	333.059	0.352447
BMI	cortex.PEC	c2.cp.reactome.v7.5.1.entrez/REACTOME_CYTOCHROME_C_MEDIATED_APOPTOTIC_RESPONSE	14	10	45	45	66.1029	0.0218569	66.1029	0.0218569
BMI	cortex.PEC	c2.cp.reactome.v7.5.1.entrez/REACTOME_CYTOCHROME_P450_ARRANGED_BY_SUBSTRATE_TYPE	77	36	561	555	492.156	0.98324	484.586	0.985733
BMI	cortex.PEC	c2.cp.reactome.v7.5.1.entrez/REACTOME_CYTOKINE_SIGNALING_IN_IMMUNE_SYSTEM	1017	411	69378	69212	70231.9	0.0111591	70021.3	0.0150588
BMI	cortex.PEC	c2.cp.reactome.v7.5.1.entrez/REACTOME_CYTOPROTECTION_BY_HMOX1	156	71	2485	2476	2451.88	0.678102	2446.29	0.66073
BMI	cortex.PEC	c2.cp.reactome.v7.5.1.entrez/REACTOME_CYTOSOLIC_SENSORS_OF_PATHOGEN_ASSOCIATED_DNA	68	40	780	776	786.194	0.431213	778.406	0.468942
BMI	cortex.PEC	c2.cp.reactome.v7.5.1.entrez/REACTOME_CYTOSOLIC_SULFONATION_OF_SMALL_MOLECULES	26	17	120	118	108.137	0.773119	104.874	0.800798
BMI	cortex.PEC	c2.cp.reactome.v7.5.1.entrez/REACTOME_CYTOSOLIC_TRNA_AMINOACYLATION	30	16	120	120	153.283	0.0217475	153.283	0.0217475
BMI	cortex.PEC	c2.cp.reactome.v7.5.1.entrez/REACTOME_DAG_AND_IP3_SIGNALING	45	28	378	377	322.759	0.981767	322.369	0.980779
BMI	cortex.PEC	c2.cp.reactome.v7.5.1.entrez/REACTOME_DAP12_INTERACTIONS	74	24	276	268	305.325	0.108486	300.185	0.0858686
BMI	cortex.PEC	c2.cp.reactome.v7.5.1.entrez/REACTOME_DAP12_SIGNALING	38	18	153	147	163.05	0.274144	158.097	0.251353
BMI	cortex.PEC	c2.cp.reactome.v7.5.1.entrez/REACTOME_DARPP_32_EVENTS	27	13	78	78	90.1936	0.162969	90.1936	0.162969
BMI	cortex.PEC	c2.cp.reactome.v7.5.1.entrez/REACTOME_DDX58_IFIH1_MEDIATED_INDUCTION_OF_INTERFERON_ALPHA_BETA	93	44	946	944	941.965	0.53091	941.756	0.51449
BMI	cortex.PEC	c2.cp.reactome.v7.5.1.entrez/REACTOME_DEACTIVATION_OF_THE_BETA_CATENIN_TRANSACTIVATING_COMPLEX	44	17	136	136	128.603	0.661403	128.603	0.661403
BMI	cortex.PEC	c2.cp.reactome.v7.5.1.entrez/REACTOME_DEADENYLATION_DEPENDENT_MRNA_DECAY	78	41	820	820	790.646	0.763366	790.646	0.763366
BMI	cortex.PEC	c2.cp.reactome.v7.5.1.entrez/REACTOME_DEADENYLATION_OF_MRNA	33	18	153	153	147.791	0.603715	147.791	0.603715
BMI	cortex.PEC	c2.cp.reactome.v7.5.1.entrez/REACTOME_DEATH_RECEPTOR_SIGNALLING	156	87	3741	3735	3824.1	0.168191	3822.64	0.15533
BMI	cortex.PEC	c2.cp.reactome.v7.5.1.entrez/REACTOME_DECTIN_1_MEDIATED_NONCANONICAL_NF_KB_SIGNALING	79	36	630	627	616.863	0.638284	615.506	0.620857
BMI	cortex.PEC	c2.cp.reactome.v7.5.1.entrez/REACTOME_DEFECTIVE_B4GALT7_CAUSES_EDS_PROGEROID_TYPE	21	13	78	78	76.2455	0.535073	76.2455	0.535073
BMI	cortex.PEC	c2.cp.reactome.v7.5.1.entrez/REACTOME_DEFECTIVE_CFTR_CAUSES_CYSTIC_FIBROSIS	85	36	630	626	636.759	0.417414	635.043	0.392358
BMI	cortex.PEC	c2.cp.reactome.v7.5.1.entrez/REACTOME_DEFECTIVE_EXT2_CAUSES_EXOSTOSES_2	14	10	45	45	42.3428	0.58516	42.3428	0.58516
BMI	cortex.PEC	c2.cp.reactome.v7.5.1.entrez/REACTOME_DEFECTIVE_INTRINSIC_PATHWAY_FOR_APOPTOSIS	25	11	55	55	67.0632	0.127566	67.0632	0.127566
BMI	cortex.PEC	c2.cp.reactome.v7.5.1.entrez/REACTOME_DEFECTS_IN_COBALAMIN_B12_METABOLISM	14	11	55	55	44.0848	0.854082	44.0848	0.854082
BMI	cortex.PEC	c2.cp.reactome.v7.5.1.entrez/REACTOME_DEFECTS_IN_VITAMIN_AND_COFACTOR_METABOLISM	23	17	136	136	124.177	0.75742	124.177	0.75742
BMI	cortex.PEC	c2.cp.reactome.v7.5.1.entrez/REACTOME_DEGRADATION_OF_AXIN	74	34	561	558	555.512	0.557428	554.155	0.538001
BMI	cortex.PEC	c2.cp.reactome.v7.5.1.entrez/REACTOME_DEGRADATION_OF_BETA_CATENIN_BY_THE_DESTRUCTION_COMPLEX	105	48	1128	1123	1104.14	0.688625	1100.93	0.675363
BMI	cortex.PEC	c2.cp.reactome.v7.5.1.entrez/REACTOME_DEGRADATION_OF_CYSTEINE_AND_HOMOCYSTEINE	15	11	55	52	60.3021	0.290038	59.3066	0.226591
BMI	cortex.PEC	c2.cp.reactome.v7.5.1.entrez/REACTOME_DEGRADATION_OF_DVL	75	34	561	557	534.621	0.782369	533.183	0.75927
BMI	cortex.PEC	c2.cp.reactome.v7.5.1.entrez/REACTOME_DEGRADATION_OF_GLI1_BY_THE_PROTEASOME	78	34	561	558	554.949	0.564098	553.592	0.544717
BMI	cortex.PEC	c2.cp.reactome.v7.5.1.entrez/REACTOME_DEGRADATION_OF_THE_EXTRACELLULAR_MATRIX	154	75	2775	2767	2685.88	0.884995	2670.46	0.9039
BMI	cortex.PEC	c2.cp.reactome.v7.5.1.entrez/REACTOME_DEPOLYMERISATION_OF_THE_NUCLEAR_LAMINA	16	13	78	78	72.0256	0.669079	72.0256	0.669079
BMI	cortex.PEC	c2.cp.reactome.v7.5.1.entrez/REACTOME_DEPOSITION_OF_NEW_CENPA_CONTAINING_NUCLEOSOMES_AT_THE_CENTROMERE	305	179	820	707	932.629	0.00368714	706.88	0.494201
BMI	cortex.PEC	c2.cp.reactome.v7.5.1.entrez/REACTOME_DETOXIFICATION_OF_REACTIVE_OXYGEN_SPECIES	41	27	351	348	349.926	0.506152	347.964	0.490467
BMI	cortex.PEC	c2.cp.reactome.v7.5.1.entrez/REACTOME_DEUBIQUITINATION	433	200	13530	13448	13546.8	0.457663	13419.7	0.566878
BMI	cortex.PEC	c2.cp.reactome.v7.5.1.entrez/REACTOME_DEVELOPMENTAL_BIOLOGY	1651	724	149331	148885	149561	0.336823	148944	0.456135
BMI	cortex.PEC	c2.cp.reactome.v7.5.1.entrez/REACTOME_DISASSEMBLY_OF_THE_DESTRUCTION_COMPLEX_AND_RECRUITMENT_OF_AXIN_TO_THE_MEMBRANE	33	17	136	135	127.123	0.694897	126.85	0.679223
BMI	cortex.PEC	c2.cp.reactome.v7.5.1.entrez/REACTOME_DISEASES_ASSOCIATED_WITH_GLYCOSAMINOGLYCAN_METABOLISM	42	28	378	374	350.546	0.841188	345.46	0.852396
BMI	cortex.PEC	c2.cp.reactome.v7.5.1.entrez/REACTOME_DISEASES_ASSOCIATED_WITH_GLYCOSYLATION_PRECURSOR_BIOSYNTHESIS	25	12	66	66	62.8001	0.588951	62.8001	0.588951
BMI	cortex.PEC	c2.cp.reactome.v7.5.1.entrez/REACTOME_DISEASES_ASSOCIATED_WITH_N_GLYCOSYLATION_OF_PROTEINS	20	10	45	45	41.3761	0.626249	41.3761	0.626249
BMI	cortex.PEC	c2.cp.reactome.v7.5.1.entrez/REACTOME_DISEASES_ASSOCIATED_WITH_O_GLYCOSYLATION_OF_PROTEINS	81	34	561	559	571.474	0.370454	567.526	0.392188
BMI	cortex.PEC	c2.cp.reactome.v7.5.1.entrez/REACTOME_DISEASES_OF_CARBOHYDRATE_METABOLISM	37	23	253	252	217.851	0.946456	217.012	0.945976
BMI	cortex.PEC	c2.cp.reactome.v7.5.1.entrez/REACTOME_DISEASES_OF_DNA_REPAIR	34	26	325	324	319.505	0.575572	319.001	0.56796
BMI	cortex.PEC	c2.cp.reactome.v7.5.1.entrez/REACTOME_DISEASES_OF_GLYCOSYLATION	167	84	3486	3475	3467.02	0.586971	3456.04	0.587017
BMI	cortex.PEC	c2.cp.reactome.v7.5.1.entrez/REACTOME_DISEASES_OF_IMMUNE_SYSTEM	33	17	136	132	149.162	0.207878	145.853	0.193477
BMI	cortex.PEC	c2.cp.reactome.v7.5.1.entrez/REACTOME_DISEASES_OF_METABOLISM	284	145	10440	10421	10416.5	0.562765	10397.7	0.56242
BMI	cortex.PEC	c2.cp.reactome.v7.5.1.entrez/REACTOME_DISEASES_OF_MITOTIC_CELL_CYCLE	45	20	190	190	201.32	0.27305	201.32	0.27305
BMI	cortex.PEC	c2.cp.reactome.v7.5.1.entrez/REACTOME_DISEASES_OF_PROGRAMMED_CELL_DEATH	442	225	1225	1044	1317.27	0.0334309	998.864	0.838358
BMI	cortex.PEC	c2.cp.reactome.v7.5.1.entrez/REACTOME_DISEASES_OF_SIGNAL_TRANSDUCTION_BY_GROWTH_FACTOR_RECEPTORS_AND_SECOND_MESSENGERS	475	254	31878	31822	32117.2	0.171662	32059.4	0.173229
BMI	cortex.PEC	c2.cp.reactome.v7.5.1.entrez/REACTOME_DISORDERS_OF_TRANSMEMBRANE_TRANSPORTERS	210	99	4851	4841	4867.59	0.43055	4859.54	0.422708
BMI	cortex.PEC	c2.cp.reactome.v7.5.1.entrez/REACTOME_DNA_DAMAGE_BYPASS	49	32	496	496	503.887	0.393493	503.887	0.393493
BMI	cortex.PEC	c2.cp.reactome.v7.5.1.entrez/REACTOME_DNA_DAMAGE_RECOGNITION_IN_GG_NER	50	23	253	252	274.618	0.167427	273.954	0.163457
BMI	cortex.PEC	c2.cp.reactome.v7.5.1.entrez/REACTOME_DNA_DAMAGE_TELOMERE_STRESS_INDUCED_SENESCENCE	313	179	820	640	907.147	0.0180214	576.197	0.966188
BMI	cortex.PEC	c2.cp.reactome.v7.5.1.entrez/REACTOME_DNA_DOUBLE_STRAND_BREAK_REPAIR	415	255	6670	6576	6816.29	0.103261	6675.83	0.191632
BMI	cortex.PEC	c2.cp.reactome.v7.5.1.entrez/REACTOME_DNA_DOUBLE_STRAND_BREAK_RESPONSE	320	182	990	906	1008.72	0.332457	888.396	0.655632
BMI	cortex.PEC	c2.cp.reactome.v7.5.1.entrez/REACTOME_DNA_METHYLATION	403	203	378	197	476.82	0.000411212	158.418	0.979976
BMI	cortex.PEC	c2.cp.reactome.v7.5.1.entrez/REACTOME_DNA_REPAIR	609	370	26106	25942	26620	0.0126154	26325.5	0.0466489
BMI	cortex.PEC	c2.cp.reactome.v7.5.1.entrez/REACTOME_DNA_REPLICATION	550	282	5671	5481	5667.4	0.510992	5341.9	0.908832
BMI	cortex.PEC	c2.cp.reactome.v7.5.1.entrez/REACTOME_DNA_REPLICATION_PRE_INITIATION	505	256	3240	3055	3327.86	0.137859	3007.21	0.727755
BMI	cortex.PEC	c2.cp.reactome.v7.5.1.entrez/REACTOME_DNA_STRAND_ELONGATION	33	22	231	230	208.02	0.858922	206.64	0.863689
BMI	cortex.PEC	c2.cp.reactome.v7.5.1.entrez/REACTOME_DOPAMINE_NEUROTRANSMITTER_RELEASE_CYCLE	23	15	105	104	85.2203	0.921422	83.9793	0.925321
BMI	cortex.PEC	c2.cp.reactome.v7.5.1.entrez/REACTOME_DOWNREGULATION_OF_ERBB2_SIGNALING	30	18	153	153	154.489	0.451083	154.489	0.451083
BMI	cortex.PEC	c2.cp.reactome.v7.5.1.entrez/REACTOME_DOWNREGULATION_OF_SMAD2_3_SMAD4_TRANSCRIPTIONAL_ACTIVITY	29	10	45	44	36.6094	0.809159	36.6088	0.777786
BMI	cortex.PEC	c2.cp.reactome.v7.5.1.entrez/REACTOME_DOWNREGULATION_OF_TGF_BETA_RECEPTOR_SIGNALING	27	17	136	136	138.289	0.429216	138.289	0.429216
BMI	cortex.PEC	c2.cp.reactome.v7.5.1.entrez/REACTOME_DOWNSTREAM_SIGNALING_EVENTS_OF_B_CELL_RECEPTOR_BCR	102	54	1431	1426	1398.3	0.726934	1396.45	0.706987
BMI	cortex.PEC	c2.cp.reactome.v7.5.1.entrez/REACTOME_DOWNSTREAM_SIGNALING_OF_ACTIVATED_FGFR1	32	16	120	120	121.003	0.457167	121.003	0.457167
BMI	cortex.PEC	c2.cp.reactome.v7.5.1.entrez/REACTOME_DOWNSTREAM_SIGNALING_OF_ACTIVATED_FGFR2	30	15	105	105	108.586	0.385681	108.586	0.385681
BMI	cortex.PEC	c2.cp.reactome.v7.5.1.entrez/REACTOME_DOWNSTREAM_SIGNALING_OF_ACTIVATED_FGFR3	24	12	66	66	75.4686	0.199019	75.4686	0.199019
BMI	cortex.PEC	c2.cp.reactome.v7.5.1.entrez/REACTOME_DOWNSTREAM_SIGNALING_OF_ACTIVATED_FGFR4	26	13	78	78	101.936	0.0358054	101.936	0.0358054
BMI	cortex.PEC	c2.cp.reactome.v7.5.1.entrez/REACTOME_DOWNSTREAM_SIGNAL_TRANSDUCTION	30	18	153	152	156.42	0.408231	156.379	0.387085
BMI	cortex.PEC	c2.cp.reactome.v7.5.1.entrez/REACTOME_DUAL_INCISION_IN_GG_NER	49	30	435	434	430.973	0.545511	429.904	0.546499
BMI	cortex.PEC	c2.cp.reactome.v7.5.1.entrez/REACTOME_DUAL_INCISION_IN_TC_NER	76	49	1176	1170	1110.8	0.912488	1103.58	0.917131
BMI	cortex.PEC	c2.cp.reactome.v7.5.1.entrez/REACTOME_E2F_MEDIATED_REGULATION_OF_DNA_REPLICATION	23	13	78	78	73.78	0.614286	73.78	0.614286
BMI	cortex.PEC	c2.cp.reactome.v7.5.1.entrez/REACTOME_E3_UBIQUITIN_LIGASES_UBIQUITINATE_TARGET_PROTEINS	88	57	666	645	632.025	0.823528	604.313	0.872628
BMI	cortex.PEC	c2.cp.reactome.v7.5.1.entrez/REACTOME_EARLY_PHASE_OF_HIV_LIFE_CYCLE	15	12	66	66	55.2467	0.824679	55.2467	0.824679
BMI	cortex.PEC	c2.cp.reactome.v7.5.1.entrez/REACTOME_ECM_PROTEOGLYCANS	87	48	1128	1123	1145.73	0.350002	1138.96	0.363437
BMI	cortex.PEC	c2.cp.reactome.v7.5.1.entrez/REACTOME_EFFECTS_OF_PIP2_HYDROLYSIS	28	21	210	210	204.984	0.584768	204.984	0.584768
BMI	cortex.PEC	c2.cp.reactome.v7.5.1.entrez/REACTOME_EGFR_DOWNREGULATION	35	22	231	231	198.927	0.937732	198.927	0.937732
BMI	cortex.PEC	c2.cp.reactome.v7.5.1.entrez/REACTOME_EGR2_AND_SOX10_MEDIATED_INITIATION_OF_SCHWANN_CELL_MYELINATION	29	16	120	120	139.827	0.104204	139.827	0.104204
BMI	cortex.PEC	c2.cp.reactome.v7.5.1.entrez/REACTOME_ELASTIC_FIBRE_FORMATION	47	37	666	665	636.708	0.787078	636.2	0.783202
BMI	cortex.PEC	c2.cp.reactome.v7.5.1.entrez/REACTOME_ELEVATION_OF_CYTOSOLIC_CA2_LEVELS	18	14	91	85	82.5545	0.724637	73.9992	0.797128
BMI	cortex.PEC	c2.cp.reactome.v7.5.1.entrez/REACTOME_ENDOGENOUS_STEROLS	33	16	120	119	136.137	0.148965	135.45	0.143774
BMI	cortex.PEC	c2.cp.reactome.v7.5.1.entrez/REACTOME_ENDOSOMAL_SORTING_COMPLEX_REQUIRED_FOR_TRANSPORT_ESCRT	35	23	253	252	274.169	0.172209	273.767	0.165407
BMI	cortex.PEC	c2.cp.reactome.v7.5.1.entrez/REACTOME_ENERGY_DEPENDENT_REGULATION_OF_MTOR_BY_LKB1_AMPK	30	22	231	230	207.679	0.862704	206.508	0.865127
BMI	cortex.PEC	c2.cp.reactome.v7.5.1.entrez/REACTOME_EPHA_MEDIATED_GROWTH_CONE_COLLAPSE	29	21	210	209	211.808	0.452056	204.518	0.574621
BMI	cortex.PEC	c2.cp.reactome.v7.5.1.entrez/REACTOME_EPHB_MEDIATED_FORWARD_SIGNALING	48	33	496	495	492.396	0.537261	491.322	0.538228
BMI	cortex.PEC	c2.cp.reactome.v7.5.1.entrez/REACTOME_EPH_EPHRIN_MEDIATED_REPULSION_OF_CELLS	58	35	561	559	534.199	0.786183	526.661	0.83309
BMI	cortex.PEC	c2.cp.reactome.v7.5.1.entrez/REACTOME_EPH_EPHRIN_SIGNALING	101	66	2080	2073	2148.06	0.145878	2127.19	0.199133
BMI	cortex.PEC	c2.cp.reactome.v7.5.1.entrez/REACTOME_EPHRIN_SIGNALING	20	13	78	78	79.0044	0.446927	79.0044	0.446927
BMI	cortex.PEC	c2.cp.reactome.v7.5.1.entrez/REACTOME_EPIGENETIC_REGULATION_OF_GENE_EXPRESSION	517	254	3081	2893	3249.49	0.0171336	2920.63	0.355377
BMI	cortex.PEC	c2.cp.reactome.v7.5.1.entrez/REACTOME_ERBB2_REGULATES_CELL_MOTILITY	16	10	45	45	49.45	0.300058	49.45	0.300058
BMI	cortex.PEC	c2.cp.reactome.v7.5.1.entrez/REACTOME_ERCC6_CSB_AND_EHMT2_G9A_POSITIVELY_REGULATE_RRNA_EXPRESSION	425	213	703	519	804.455	0.00461949	484.154	0.861248
BMI	cortex.PEC	c2.cp.reactome.v7.5.1.entrez/REACTOME_ERK_MAPK_TARGETS	23	15	105	105	113.625	0.265872	113.625	0.265872
BMI	cortex.PEC	c2.cp.reactome.v7.5.1.entrez/REACTOME_ERKS_ARE_INACTIVATED	14	10	45	45	59.3583	0.07412	59.3583	0.07412
BMI	cortex.PEC	c2.cp.reactome.v7.5.1.entrez/REACTOME_ER_QUALITY_CONTROL_COMPARTMENT_ERQC	28	14	91	90	109.665	0.0889099	106.279	0.115831
BMI	cortex.PEC	c2.cp.reactome.v7.5.1.entrez/REACTOME_ER_TO_GOLGI_ANTEROGRADE_TRANSPORT	168	102	5050	5038	5040.29	0.535864	5028.24	0.536132
BMI	cortex.PEC	c2.cp.reactome.v7.5.1.entrez/REACTOME_ESR_MEDIATED_SIGNALING	573	294	7021	6835	7115.93	0.210951	6793.08	0.638159
BMI	cortex.PEC	c2.cp.reactome.v7.5.1.entrez/REACTOME_ESTROGEN_DEPENDENT_GENE_EXPRESSION	494	254	3081	2897	3264.58	0.010662	2943.78	0.267629
BMI	cortex.PEC	c2.cp.reactome.v7.5.1.entrez/REACTOME_ESTROGEN_DEPENDENT_NUCLEAR_EVENTS_DOWNSTREAM_OF_ESR_MEMBRANE_SIGNALING	27	13	78	78	80.3837	0.404308	80.3837	0.404308
BMI	cortex.PEC	c2.cp.reactome.v7.5.1.entrez/REACTOME_EUKARYOTIC_TRANSLATION_ELONGATION	116	48	1128	1122	1066.04	0.905762	1061.65	0.900325
BMI	cortex.PEC	c2.cp.reactome.v7.5.1.entrez/REACTOME_EUKARYOTIC_TRANSLATION_INITIATION	144	69	2346	2337	2253.14	0.913743	2238.45	0.926809
BMI	cortex.PEC	c2.cp.reactome.v7.5.1.entrez/REACTOME_EXPORT_OF_VIRAL_RIBONUCLEOPROTEINS_FROM_NUCLEUS	43	24	276	276	287.473	0.305031	287.473	0.305031
BMI	cortex.PEC	c2.cp.reactome.v7.5.1.entrez/REACTOME_EXTENSION_OF_TELOMERES	53	37	666	664	720.529	0.0703354	707.946	0.115359
BMI	cortex.PEC	c2.cp.reactome.v7.5.1.entrez/REACTOME_EXTRACELLULAR_MATRIX_ORGANIZATION	337	179	15931	15902	15622.3	0.958828	15591.1	0.960022
BMI	cortex.PEC	c2.cp.reactome.v7.5.1.entrez/REACTOME_EXTRA_NUCLEAR_ESTROGEN_SIGNALING	84	42	861	859	860.561	0.497816	858.518	0.498221
BMI	cortex.PEC	c2.cp.reactome.v7.5.1.entrez/REACTOME_FACTORS_INVOLVED_IN_MEGAKARYOCYTE_DEVELOPMENT_AND_PLATELET_PRODUCTION	292	121	3403	3376	3508.9	0.100508	3466.52	0.135663
BMI	cortex.PEC	c2.cp.reactome.v7.5.1.entrez/REACTOME_FANCONI_ANEMIA_PATHWAY	42	33	465	463	554.905	0.00256665	552.882	0.00252949
BMI	cortex.PEC	c2.cp.reactome.v7.5.1.entrez/REACTOME_FATTY_ACID_METABOLISM	200	134	8778	8746	8879.46	0.22129	8827.54	0.267732
BMI	cortex.PEC	c2.cp.reactome.v7.5.1.entrez/REACTOME_FATTY_ACYL_COA_BIOSYNTHESIS	52	28	378	378	381.162	0.444763	381.162	0.444763
BMI	cortex.PEC	c2.cp.reactome.v7.5.1.entrez/REACTOME_FC_EPSILON_RECEPTOR_FCERI_SIGNALING	157	85	3570	3561	3521.99	0.713228	3511.69	0.718755
BMI	cortex.PEC	c2.cp.reactome.v7.5.1.entrez/REACTOME_FCERI_MEDIATED_CA_2_MOBILIZATION	34	21	210	209	215.771	0.377708	213.729	0.396615
BMI	cortex.PEC	c2.cp.reactome.v7.5.1.entrez/REACTOME_FCERI_MEDIATED_MAPK_ACTIVATION	32	19	171	171	210.498	0.0213884	210.498	0.0213884
BMI	cortex.PEC	c2.cp.reactome.v7.5.1.entrez/REACTOME_FCERI_MEDIATED_NF_KB_ACTIVATION	102	49	1176	1170	1124.47	0.856463	1120.61	0.846603
BMI	cortex.PEC	c2.cp.reactome.v7.5.1.entrez/REACTOME_FCGAMMA_RECEPTOR_FCGR_DEPENDENT_PHAGOCYTOSIS	98	57	1540	1537	1649.89	0.0257782	1642.93	0.0300263
BMI	cortex.PEC	c2.cp.reactome.v7.5.1.entrez/REACTOME_FCGR3A_MEDIATED_IL10_SYNTHESIS	43	21	210	209	190.637	0.827097	190.515	0.815772
BMI	cortex.PEC	c2.cp.reactome.v7.5.1.entrez/REACTOME_FGFR1_MUTANT_RECEPTOR_ACTIVATION	32	19	171	170	185.726	0.208879	185.685	0.194427
BMI	cortex.PEC	c2.cp.reactome.v7.5.1.entrez/REACTOME_FGFR2_ALTERNATIVE_SPLICING	29	15	105	104	89.7206	0.856279	89.4214	0.845078
BMI	cortex.PEC	c2.cp.reactome.v7.5.1.entrez/REACTOME_FGFR2_MUTANT_RECEPTOR_ACTIVATION	34	17	136	135	145.139	0.28014	144.84	0.265907
BMI	cortex.PEC	c2.cp.reactome.v7.5.1.entrez/REACTOME_FLT3_SIGNALING	38	24	276	275	338.818	0.00583365	338.778	0.00520792
BMI	cortex.PEC	c2.cp.reactome.v7.5.1.entrez/REACTOME_FLT3_SIGNALING_IN_DISEASE	28	21	210	209	237.902	0.0905069	237.861	0.0832266
BMI	cortex.PEC	c2.cp.reactome.v7.5.1.entrez/REACTOME_FORMATION_OF_ATP_BY_CHEMIOSMOTIC_COUPLING	19	10	45	45	56.007	0.125852	56.007	0.125852
BMI	cortex.PEC	c2.cp.reactome.v7.5.1.entrez/REACTOME_FORMATION_OF_FIBRIN_CLOT_CLOTTING_CASCADE	41	23	253	251	253.729	0.475274	249.469	0.515426
BMI	cortex.PEC	c2.cp.reactome.v7.5.1.entrez/REACTOME_FORMATION_OF_INCISION_COMPLEX_IN_GG_NER	55	27	325	323	356.408	0.11118	351.386	0.133121
BMI	cortex.PEC	c2.cp.reactome.v7.5.1.entrez/REACTOME_FORMATION_OF_RNA_POL_II_ELONGATION_COMPLEX	74	39	741	738	740.08	0.502625	733.454	0.540305
BMI	cortex.PEC	c2.cp.reactome.v7.5.1.entrez/REACTOME_FORMATION_OF_SENESCENCE_ASSOCIATED_HETEROCHROMATIN_FOCI_SAHF	18	10	45	39	35.4779	0.844498	27.5285	0.915631
BMI	cortex.PEC	c2.cp.reactome.v7.5.1.entrez/REACTOME_FORMATION_OF_TC_NER_PRE_INCISION_COMPLEX	63	37	666	660	671.823	0.429615	665.01	0.438063
BMI	cortex.PEC	c2.cp.reactome.v7.5.1.entrez/REACTOME_FORMATION_OF_THE_BETA_CATENIN_TCF_TRANSACTIVATING_COMPLEX	433	217	861	680	985.962	0.00190939	667.56	0.626012
BMI	cortex.PEC	c2.cp.reactome.v7.5.1.entrez/REACTOME_FORMATION_OF_THE_CORNIFIED_ENVELOPE	145	32	496	464	539.993	0.0840243	512.987	0.0574611
BMI	cortex.PEC	c2.cp.reactome.v7.5.1.entrez/REACTOME_FORMATION_OF_THE_EARLY_ELONGATION_COMPLEX	46	24	276	274	258.333	0.77038	254.082	0.800596
BMI	cortex.PEC	c2.cp.reactome.v7.5.1.entrez/REACTOME_FORMATION_OF_TUBULIN_FOLDING_INTERMEDIATES_BY_CCT_TRIC	30	16	105	102	142.318	0.00899502	138.16	0.00996093
BMI	cortex.PEC	c2.cp.reactome.v7.5.1.entrez/REACTOME_FOXO_MEDIATED_TRANSCRIPTION	68	36	630	629	695.785	0.0350645	694.218	0.0361326
BMI	cortex.PEC	c2.cp.reactome.v7.5.1.entrez/REACTOME_FOXO_MEDIATED_TRANSCRIPTION_OF_OXIDATIVE_STRESS_METABOLIC_AND_NEURONAL_GENES	31	13	78	77	83.7756	0.306935	82.2081	0.321313
BMI	cortex.PEC	c2.cp.reactome.v7.5.1.entrez/REACTOME_FRS_MEDIATED_FGFR1_SIGNALING	24	11	55	55	58.6171	0.344257	58.6171	0.344257
BMI	cortex.PEC	c2.cp.reactome.v7.5.1.entrez/REACTOME_FRS_MEDIATED_FGFR2_SIGNALING	25	11	55	55	53.3855	0.536531	53.3855	0.536531
BMI	cortex.PEC	c2.cp.reactome.v7.5.1.entrez/REACTOME_G0_AND_EARLY_G1	27	16	120	120	117.692	0.542544	117.692	0.542544
BMI	cortex.PEC	c2.cp.reactome.v7.5.1.entrez/REACTOME_G1_S_DNA_DAMAGE_CHECKPOINTS	86	39	741	738	737.091	0.533632	735.733	0.516632
BMI	cortex.PEC	c2.cp.reactome.v7.5.1.entrez/REACTOME_G1_S_SPECIFIC_TRANSCRIPTION	29	20	190	190	212.995	0.121202	212.995	0.121202
BMI	cortex.PEC	c2.cp.reactome.v7.5.1.entrez/REACTOME_G2_M_CHECKPOINTS	429	241	5356	5264	5474.06	0.127375	5348.18	0.205383
BMI	cortex.PEC	c2.cp.reactome.v7.5.1.entrez/REACTOME_G2_M_DNA_DAMAGE_CHECKPOINT	338	198	1830	1743	1914.66	0.0823708	1794	0.193034
BMI	cortex.PEC	c2.cp.reactome.v7.5.1.entrez/REACTOME_GAB1_SIGNALOSOME	20	11	55	55	48.6707	0.713645	48.6707	0.713645
BMI	cortex.PEC	c2.cp.reactome.v7.5.1.entrez/REACTOME_GABA_B_RECEPTOR_ACTIVATION	52	26	325	324	317.662	0.604038	315.367	0.623981
BMI	cortex.PEC	c2.cp.reactome.v7.5.1.entrez/REACTOME_GABA_RECEPTOR_ACTIVATION	70	34	561	552	530.912	0.814565	525.805	0.782612
BMI	cortex.PEC	c2.cp.reactome.v7.5.1.entrez/REACTOME_GABA_SYNTHESIS_RELEASE_REUPTAKE_AND_DEGRADATION	20	10	45	44	34.6412	0.868075	31.9022	0.91284
BMI	cortex.PEC	c2.cp.reactome.v7.5.1.entrez/REACTOME_G_ALPHA_12_13_SIGNALLING_EVENTS	85	54	1431	1430	1475	0.204218	1474.86	0.199708
BMI	cortex.PEC	c2.cp.reactome.v7.5.1.entrez/REACTOME_G_ALPHA_I_SIGNALLING_EVENTS	370	154	11781	11677	11737.9	0.609125	11677.4	0.497231
BMI	cortex.PEC	c2.cp.reactome.v7.5.1.entrez/REACTOME_G_ALPHA_Q_SIGNALLING_EVENTS	226	113	6328	6317	6287.74	0.637842	6274.54	0.645306
BMI	cortex.PEC	c2.cp.reactome.v7.5.1.entrez/REACTOME_G_ALPHA_S_SIGNALLING_EVENTS	149	66	2145	2141	2119.74	0.646892	2117.13	0.639062
BMI	cortex.PEC	c2.cp.reactome.v7.5.1.entrez/REACTOME_G_ALPHA_Z_SIGNALLING_EVENTS	51	29	406	406	361.129	0.946641	361.129	0.946641
BMI	cortex.PEC	c2.cp.reactome.v7.5.1.entrez/REACTOME_GAMMA_CARBOXYLATION_HYPUSINE_FORMATION_AND_ARYLSULFATASE_ACTIVATION	44	24	276	275	267.869	0.625933	265.391	0.650281
BMI	cortex.PEC	c2.cp.reactome.v7.5.1.entrez/REACTOME_GAP_FILLING_DNA_REPAIR_SYNTHESIS_AND_LIGATION_IN_GG_NER	26	19	171	171	150.852	0.864132	150.852	0.864132
BMI	cortex.PEC	c2.cp.reactome.v7.5.1.entrez/REACTOME_GAP_JUNCTION_ASSEMBLY	44	14	78	74	89.9979	0.166496	85.6133	0.167787
BMI	cortex.PEC	c2.cp.reactome.v7.5.1.entrez/REACTOME_GAP_JUNCTION_DEGRADATION	16	10	36	36	23.0952	0.952775	23.0952	0.952775
BMI	cortex.PEC	c2.cp.reactome.v7.5.1.entrez/REACTOME_GAP_JUNCTION_TRAFFICKING_AND_REGULATION	61	23	210	205	242.535	0.0612463	237.952	0.0570446
BMI	cortex.PEC	c2.cp.reactome.v7.5.1.entrez/REACTOME_GASTRIN_CREB_SIGNALLING_PATHWAY_VIA_PKC_AND_MAPK	20	12	66	66	90.8203	0.023117	90.8203	0.023117
BMI	cortex.PEC	c2.cp.reactome.v7.5.1.entrez/REACTOME_G_BETA_GAMMA_SIGNALLING_THROUGH_CDC42	21	12	66	66	77.0129	0.166724	77.0129	0.166724
BMI	cortex.PEC	c2.cp.reactome.v7.5.1.entrez/REACTOME_G_BETA_GAMMA_SIGNALLING_THROUGH_PI3KGAMMA	26	16	120	120	121.007	0.457065	121.007	0.457065
BMI	cortex.PEC	c2.cp.reactome.v7.5.1.entrez/REACTOME_GENE_AND_PROTEIN_EXPRESSION_BY_JAK_STAT_SIGNALING_AFTER_INTERLEUKIN_12_STIMULATION	42	25	300	299	293.212	0.599462	293.208	0.583589
BMI	cortex.PEC	c2.cp.reactome.v7.5.1.entrez/REACTOME_GENERATION_OF_SECOND_MESSENGER_MOLECULES	89	15	105	104	111.188	0.321082	110.196	0.320122
BMI	cortex.PEC	c2.cp.reactome.v7.5.1.entrez/REACTOME_GENE_SILENCING_BY_RNA	482	254	3081	2896	3128.6	0.270358	2807.74	0.877571
BMI	cortex.PEC	c2.cp.reactome.v7.5.1.entrez/REACTOME_GLOBAL_GENOME_NUCLEOTIDE_EXCISION_REPAIR_GG_NER	108	58	1596	1592	1647.81	0.179054	1641.54	0.189235
BMI	cortex.PEC	c2.cp.reactome.v7.5.1.entrez/REACTOME_GLUCAGON_LIKE_PEPTIDE_1_GLP1_REGULATES_INSULIN_SECRETION	43	19	171	171	166.695	0.578724	166.695	0.578724
BMI	cortex.PEC	c2.cp.reactome.v7.5.1.entrez/REACTOME_GLUCAGON_SIGNALING_IN_METABOLIC_REGULATION	34	17	136	136	112.886	0.926306	112.886	0.926306
BMI	cortex.PEC	c2.cp.reactome.v7.5.1.entrez/REACTOME_GLUCAGON_TYPE_LIGAND_RECEPTORS	34	16	120	120	111.609	0.69551	111.609	0.69551
BMI	cortex.PEC	c2.cp.reactome.v7.5.1.entrez/REACTOME_GLUCONEOGENESIS	42	22	231	227	263.076	0.0722816	259.371	0.0689807
BMI	cortex.PEC	c2.cp.reactome.v7.5.1.entrez/REACTOME_GLUCOSE_METABOLISM	103	62	1891	1882	1978.37	0.0792387	1973.67	0.069253
BMI	cortex.PEC	c2.cp.reactome.v7.5.1.entrez/REACTOME_GLUTAMATE_AND_GLUTAMINE_METABOLISM	14	10	45	45	42.7085	0.569508	42.7085	0.569508
BMI	cortex.PEC	c2.cp.reactome.v7.5.1.entrez/REACTOME_GLUTAMATE_NEUROTRANSMITTER_RELEASE_CYCLE	25	16	120	120	124.103	0.380261	124.103	0.380261
BMI	cortex.PEC	c2.cp.reactome.v7.5.1.entrez/REACTOME_GLUTATHIONE_CONJUGATION	39	28	351	338	382.054	0.12218	330.882	0.598709
BMI	cortex.PEC	c2.cp.reactome.v7.5.1.entrez/REACTOME_GLYCEROPHOSPHOLIPID_BIOSYNTHESIS	161	85	3570	3561	3471.25	0.879346	3464.77	0.873437
BMI	cortex.PEC	c2.cp.reactome.v7.5.1.entrez/REACTOME_GLYCOGEN_BREAKDOWN_GLYCOGENOLYSIS	19	12	66	66	60.4849	0.668439	60.4849	0.668439
BMI	cortex.PEC	c2.cp.reactome.v7.5.1.entrez/REACTOME_GLYCOGEN_METABOLISM	31	22	231	231	234.407	0.42515	234.407	0.42515
BMI	cortex.PEC	c2.cp.reactome.v7.5.1.entrez/REACTOME_GLYCOGEN_STORAGE_DISEASES	17	11	55	55	40.3714	0.930154	40.3714	0.930154
BMI	cortex.PEC	c2.cp.reactome.v7.5.1.entrez/REACTOME_GLYCOGEN_SYNTHESIS	16	13	78	78	65.4395	0.844036	65.4395	0.844036
BMI	cortex.PEC	c2.cp.reactome.v7.5.1.entrez/REACTOME_GLYCOLYSIS	78	50	1225	1219	1241.95	0.361562	1237.6	0.348899
BMI	cortex.PEC	c2.cp.reactome.v7.5.1.entrez/REACTOME_GLYCOSAMINOGLYCAN_METABOLISM	131	88	3828	3820	3816.44	0.549595	3810.18	0.541743
BMI	cortex.PEC	c2.cp.reactome.v7.5.1.entrez/REACTOME_GLYCOSPHINGOLIPID_METABOLISM	56	30	435	434	386.4	0.954541	386.399	0.951139
BMI	cortex.PEC	c2.cp.reactome.v7.5.1.entrez/REACTOME_GLYOXYLATE_METABOLISM_AND_GLYCINE_DEGRADATION	32	22	231	231	208.383	0.854833	208.383	0.854833
BMI	cortex.PEC	c2.cp.reactome.v7.5.1.entrez/REACTOME_GOLGI_ASSOCIATED_VESICLE_BIOGENESIS	57	35	595	594	604.903	0.380264	604.411	0.374625
BMI	cortex.PEC	c2.cp.reactome.v7.5.1.entrez/REACTOME_GOLGI_CISTERNAE_PERICENTRIOLAR_STACK_REORGANIZATION	14	10	45	45	51.2579	0.241685	51.2579	0.241685
BMI	cortex.PEC	c2.cp.reactome.v7.5.1.entrez/REACTOME_GOLGI_TO_ER_RETROGRADE_TRANSPORT	145	92	4095	4081	4098.22	0.482859	4069.59	0.54737
BMI	cortex.PEC	c2.cp.reactome.v7.5.1.entrez/REACTOME_GPCR_LIGAND_BINDING	516	210	21528	21419	22262.8	0.00022819	22195.6	0.00010325
BMI	cortex.PEC	c2.cp.reactome.v7.5.1.entrez/REACTOME_G_PROTEIN_ACTIVATION	25	15	105	102	128.503	0.0594107	124.792	0.0622457
BMI	cortex.PEC	c2.cp.reactome.v7.5.1.entrez/REACTOME_G_PROTEIN_BETA_GAMMA_SIGNALLING	34	21	210	210	230.89	0.153947	230.89	0.153947
BMI	cortex.PEC	c2.cp.reactome.v7.5.1.entrez/REACTOME_G_PROTEIN_MEDIATED_EVENTS	59	35	595	593	513.412	0.993115	512.009	0.992831
BMI	cortex.PEC	c2.cp.reactome.v7.5.1.entrez/REACTOME_GPVI_MEDIATED_ACTIVATION_CASCADE	52	18	153	153	124.105	0.958209	124.105	0.958209
BMI	cortex.PEC	c2.cp.reactome.v7.5.1.entrez/REACTOME_GRB2_EVENTS_IN_ERBB2_SIGNALING	17	11	55	55	58.2291	0.357416	58.2291	0.357416
BMI	cortex.PEC	c2.cp.reactome.v7.5.1.entrez/REACTOME_GROWTH_HORMONE_RECEPTOR_SIGNALING	27	12	66	65	63.7671	0.555019	63.7263	0.521469
BMI	cortex.PEC	c2.cp.reactome.v7.5.1.entrez/REACTOME_HATS_ACETYLATE_HISTONES	514	256	2556	2320	2799.82	0.000455557	2435.71	0.0463786
BMI	cortex.PEC	c2.cp.reactome.v7.5.1.entrez/REACTOME_HCMV_EARLY_EVENTS	513	257	2556	2316	2505.36	0.759196	2136.59	0.996507
BMI	cortex.PEC	c2.cp.reactome.v7.5.1.entrez/REACTOME_HCMV_INFECTION	540	275	4005	3762	3978.92	0.612004	3604.47	0.966705
BMI	cortex.PEC	c2.cp.reactome.v7.5.1.entrez/REACTOME_HCMV_LATE_EVENTS	484	251	2211	1974	2223.09	0.424048	1858.52	0.968866
BMI	cortex.PEC	c2.cp.reactome.v7.5.1.entrez/REACTOME_HDACS_DEACETYLATE_HISTONES	462	227	903	668	1036.38	0.00129926	672.339	0.445642
BMI	cortex.PEC	c2.cp.reactome.v7.5.1.entrez/REACTOME_HDMS_DEMETHYLATE_HISTONES	369	179	325	277	326.97	0.458878	260.193	0.758209
BMI	cortex.PEC	c2.cp.reactome.v7.5.1.entrez/REACTOME_HDR_THROUGH_HOMOLOGOUS_RECOMBINATION_HRR	73	52	1225	1223	1190.82	0.752844	1188.79	0.753242
BMI	cortex.PEC	c2.cp.reactome.v7.5.1.entrez/REACTOME_HDR_THROUGH_SINGLE_STRAND_ANNEALING_SSA	40	30	435	434	450.684	0.291841	450.5	0.282422
BMI	cortex.PEC	c2.cp.reactome.v7.5.1.entrez/REACTOME_HEDGEHOG_LIGAND_BIOGENESIS	83	38	703	699	687.853	0.651393	686.137	0.628659
BMI	cortex.PEC	c2.cp.reactome.v7.5.1.entrez/REACTOME_HEDGEHOG_OFF_STATE	135	71	2415	2406	2535.52	0.043106	2526.05	0.0434273
BMI	cortex.PEC	c2.cp.reactome.v7.5.1.entrez/REACTOME_HEDGEHOG_ON_STATE	106	52	1326	1322	1321.24	0.531708	1318.8	0.519678
BMI	cortex.PEC	c2.cp.reactome.v7.5.1.entrez/REACTOME_HEME_BIOSYNTHESIS	15	12	66	66	49.2998	0.938076	49.2998	0.938076
BMI	cortex.PEC	c2.cp.reactome.v7.5.1.entrez/REACTOME_HEME_SIGNALING	53	21	210	210	206.768	0.550118	206.768	0.550118
BMI	cortex.PEC	c2.cp.reactome.v7.5.1.entrez/REACTOME_HEMOSTASIS	799	396	63903	63752	63870.2	0.535858	63694.9	0.562837
BMI	cortex.PEC	c2.cp.reactome.v7.5.1.entrez/REACTOME_HEPARAN_SULFATE_HEPARIN_HS_GAG_METABOLISM	58	39	741	739	753.843	0.36355	753.701	0.345614
BMI	cortex.PEC	c2.cp.reactome.v7.5.1.entrez/REACTOME_HIV_ELONGATION_ARREST_AND_RECOVERY	42	24	276	274	286.472	0.319712	283.798	0.329217
BMI	cortex.PEC	c2.cp.reactome.v7.5.1.entrez/REACTOME_HIV_INFECTION	283	154	11781	11756	11622.9	0.848484	11594.1	0.854549
BMI	cortex.PEC	c2.cp.reactome.v7.5.1.entrez/REACTOME_HIV_LIFE_CYCLE	173	106	5565	5554	5586.11	0.41835	5571.86	0.430309
BMI	cortex.PEC	c2.cp.reactome.v7.5.1.entrez/REACTOME_HIV_TRANSCRIPTION_ELONGATION	59	31	465	462	445.942	0.729649	439.316	0.76938
BMI	cortex.PEC	c2.cp.reactome.v7.5.1.entrez/REACTOME_HIV_TRANSCRIPTION_INITIATION	58	27	351	347	319.877	0.88218	314.561	0.893702
BMI	cortex.PEC	c2.cp.reactome.v7.5.1.entrez/REACTOME_HOMOLOGOUS_DNA_PAIRING_AND_STRAND_EXCHANGE	45	32	496	495	483.02	0.653415	482.836	0.643781
BMI	cortex.PEC	c2.cp.reactome.v7.5.1.entrez/REACTOME_HOMOLOGY_DIRECTED_REPAIR	384	231	4186	4096	4339.19	0.0483013	4200.28	0.125092
BMI	cortex.PEC	c2.cp.reactome.v7.5.1.entrez/REACTOME_HOST_INTERACTIONS_OF_HIV_FACTORS	161	85	3570	3563	3563.03	0.529769	3553.31	0.542602
BMI	cortex.PEC	c2.cp.reactome.v7.5.1.entrez/REACTOME_HSF1_ACTIVATION	58	15	105	104	96.8185	0.703197	96.8148	0.67855
BMI	cortex.PEC	c2.cp.reactome.v7.5.1.entrez/REACTOME_HSF1_DEPENDENT_TRANSACTIVATION	65	20	190	189	202.41	0.255497	202.305	0.241025
BMI	cortex.PEC	c2.cp.reactome.v7.5.1.entrez/REACTOME_HS_GAG_BIOSYNTHESIS	32	24	276	275	283.583	0.363853	283.583	0.348048
BMI	cortex.PEC	c2.cp.reactome.v7.5.1.entrez/REACTOME_HS_GAG_DEGRADATION	23	13	78	78	98.3338	0.0597202	98.3338	0.0597202
BMI	cortex.PEC	c2.cp.reactome.v7.5.1.entrez/REACTOME_HSP90_CHAPERONE_CYCLE_FOR_STEROID_HORMONE_RECEPTORS_SHR_IN_THE_PRESENCE_OF_LIGAND	83	30	406	403	397.571	0.60813	393.412	0.624337
BMI	cortex.PEC	c2.cp.reactome.v7.5.1.entrez/REACTOME_HYALURONAN_METABOLISM	20	10	45	45	43.4199	0.53903	43.4199	0.53903
BMI	cortex.PEC	c2.cp.reactome.v7.5.1.entrez/REACTOME_IKK_COMPLEX_RECRUITMENT_MEDIATED_BY_RIP1	28	17	136	133	155.997	0.115523	152.611	0.117352
BMI	cortex.PEC	c2.cp.reactome.v7.5.1.entrez/REACTOME_IMMUNOREGULATORY_INTERACTIONS_BETWEEN_A_LYMPHOID_AND_A_NON_LYMPHOID_CELL	278	52	1326	1290	1277.77	0.825156	1235.48	0.858988
BMI	cortex.PEC	c2.cp.reactome.v7.5.1.entrez/REACTOME_INACTIVATION_OF_CSF3_G_CSF_SIGNALING	25	12	66	65	65.8268	0.482853	65.786	0.449424
BMI	cortex.PEC	c2.cp.reactome.v7.5.1.entrez/REACTOME_INFECTION_WITH_MYCOBACTERIUM_TUBERCULOSIS	35	18	153	153	153.802	0.46658	153.802	0.46658
BMI	cortex.PEC	c2.cp.reactome.v7.5.1.entrez/REACTOME_INFECTIOUS_DISEASE	1376	688	125751	125296	124887	0.957726	124220	0.984375
BMI	cortex.PEC	c2.cp.reactome.v7.5.1.entrez/REACTOME_INFLAMMASOMES	22	14	91	91	83.2318	0.706527	83.2318	0.706527
BMI	cortex.PEC	c2.cp.reactome.v7.5.1.entrez/REACTOME_INFLUENZA_INFECTION	191	93	4278	4265	4154.23	0.910519	4147.94	0.898309
BMI	cortex.PEC	c2.cp.reactome.v7.5.1.entrez/REACTOME_INHIBITION_OF_DNA_RECOMBINATION_AT_TELOMERE	309	174	595	481	698.473	0.00211499	472.425	0.60126
BMI	cortex.PEC	c2.cp.reactome.v7.5.1.entrez/REACTOME_INHIBITION_OF_THE_PROTEOLYTIC_ACTIVITY_OF_APC_C_REQUIRED_FOR_THE_ONSET_OF_ANAPHASE_BY_MITOTIC_SPINDLE_CHECKPOINT_COMPONENTS	22	14	91	91	96.414	0.328948	96.414	0.328948
BMI	cortex.PEC	c2.cp.reactome.v7.5.1.entrez/REACTOME_INITIATION_OF_NUCLEAR_ENVELOPE_NE_REFORMATION	20	13	78	78	96.3547	0.0777542	96.3547	0.0777542
BMI	cortex.PEC	c2.cp.reactome.v7.5.1.entrez/REACTOME_INLB_MEDIATED_ENTRY_OF_LISTERIA_MONOCYTOGENES_INTO_HOST_CELL	16	11	55	55	49.4171	0.686975	49.4171	0.686975
BMI	cortex.PEC	c2.cp.reactome.v7.5.1.entrez/REACTOME_INNATE_IMMUNE_SYSTEM	1309	586	169653	169347	169827	0.382182	169461	0.421886
BMI	cortex.PEC	c2.cp.reactome.v7.5.1.entrez/REACTOME_INOSITOL_PHOSPHATE_METABOLISM	55	36	630	628	665.483	0.158618	665.283	0.146725
BMI	cortex.PEC	c2.cp.reactome.v7.5.1.entrez/REACTOME_INSERTION_OF_TAIL_ANCHORED_PROTEINS_INTO_THE_ENDOPLASMIC_RETICULUM_MEMBRANE	31	15	105	105	107.998	0.400953	107.998	0.400953
BMI	cortex.PEC	c2.cp.reactome.v7.5.1.entrez/REACTOME_INSULIN_PROCESSING	30	19	171	171	170.349	0.499665	170.349	0.499665
BMI	cortex.PEC	c2.cp.reactome.v7.5.1.entrez/REACTOME_INSULIN_RECEPTOR_RECYCLING	35	15	105	105	91.2241	0.828729	91.2241	0.828729
BMI	cortex.PEC	c2.cp.reactome.v7.5.1.entrez/REACTOME_INSULIN_RECEPTOR_SIGNALLING_CASCADE	56	31	465	465	482.001	0.283448	482.001	0.283448
BMI	cortex.PEC	c2.cp.reactome.v7.5.1.entrez/REACTOME_INTEGRATION_OF_ENERGY_METABOLISM	123	60	1770	1764	1746.64	0.649213	1739.97	0.65367
BMI	cortex.PEC	c2.cp.reactome.v7.5.1.entrez/REACTOME_INTEGRIN_CELL_SURFACE_INTERACTIONS	87	49	1176	1164	1122.64	0.865126	1109.29	0.872485
BMI	cortex.PEC	c2.cp.reactome.v7.5.1.entrez/REACTOME_INTEGRIN_SIGNALING	27	17	136	136	138.842	0.41625	138.842	0.41625
BMI	cortex.PEC	c2.cp.reactome.v7.5.1.entrez/REACTOME_INTERACTION_BETWEEN_L1_AND_ANKYRINS	35	20	171	167	183.153	0.248876	182.463	0.19558
BMI	cortex.PEC	c2.cp.reactome.v7.5.1.entrez/REACTOME_INTERACTIONS_OF_REV_WITH_HOST_CELLULAR_PROTEINS	38	29	406	406	399.325	0.58399	399.325	0.58399
BMI	cortex.PEC	c2.cp.reactome.v7.5.1.entrez/REACTOME_INTERACTIONS_OF_VPR_WITH_HOST_CELLULAR_PROTEINS	38	26	325	325	318.683	0.58831	318.683	0.58831
BMI	cortex.PEC	c2.cp.reactome.v7.5.1.entrez/REACTOME_INTERCONVERSION_OF_NUCLEOTIDE_DI_AND_TRIPHOSPHATES	32	24	276	273	276.572	0.478989	276.366	0.431735
BMI	cortex.PEC	c2.cp.reactome.v7.5.1.entrez/REACTOME_INTERFERON_ALPHA_BETA_SIGNALING	117	34	561	550	558.802	0.518267	541.232	0.597026
BMI	cortex.PEC	c2.cp.reactome.v7.5.1.entrez/REACTOME_INTERFERON_GAMMA_SIGNALING	216	43	903	891	930.871	0.253071	913.038	0.296818
BMI	cortex.PEC	c2.cp.reactome.v7.5.1.entrez/REACTOME_INTERFERON_SIGNALING	336	110	5995	5962	6186.34	0.0413483	6144.57	0.0483303
BMI	cortex.PEC	c2.cp.reactome.v7.5.1.entrez/REACTOME_INTERLEUKIN_10_SIGNALING	58	20	153	150	135.136	0.847418	133.486	0.829449
BMI	cortex.PEC	c2.cp.reactome.v7.5.1.entrez/REACTOME_INTERLEUKIN_12_FAMILY_SIGNALING	61	37	666	663	698.354	0.186541	697.059	0.174124
BMI	cortex.PEC	c2.cp.reactome.v7.5.1.entrez/REACTOME_INTERLEUKIN_12_SIGNALING	51	31	465	464	464.399	0.499146	464.395	0.486106
BMI	cortex.PEC	c2.cp.reactome.v7.5.1.entrez/REACTOME_INTERLEUKIN_17_SIGNALING	77	41	820	816	836.586	0.336049	830.421	0.355177
BMI	cortex.PEC	c2.cp.reactome.v7.5.1.entrez/REACTOME_INTERLEUKIN_1_FAMILY_SIGNALING	173	79	3081	3063	3184.7	0.094269	3167.12	0.0927489
BMI	cortex.PEC	c2.cp.reactome.v7.5.1.entrez/REACTOME_INTERLEUKIN_1_SIGNALING	131	59	1711	1704	1780.14	0.119451	1773.68	0.11719
BMI	cortex.PEC	c2.cp.reactome.v7.5.1.entrez/REACTOME_INTERLEUKIN_20_FAMILY_SIGNALING	26	11	55	53	48.4811	0.720286	48.0034	0.668629
BMI	cortex.PEC	c2.cp.reactome.v7.5.1.entrez/REACTOME_INTERLEUKIN_2_FAMILY_SIGNALING	46	19	171	169	176.628	0.368055	176.15	0.337348
BMI	cortex.PEC	c2.cp.reactome.v7.5.1.entrez/REACTOME_INTERLEUKIN_35_SIGNALLING	12	10	45	44	55.831	0.129203	55.3941	0.116445
BMI	cortex.PEC	c2.cp.reactome.v7.5.1.entrez/REACTOME_INTERLEUKIN_37_SIGNALING	24	12	66	66	65.2569	0.502714	65.2569	0.502714
BMI	cortex.PEC	c2.cp.reactome.v7.5.1.entrez/REACTOME_INTERLEUKIN_3_INTERLEUKIN_5_AND_GM_CSF_SIGNALING	51	23	253	252	295.54	0.0340981	295.499	0.031059
BMI	cortex.PEC	c2.cp.reactome.v7.5.1.entrez/REACTOME_INTERLEUKIN_4_AND_INTERLEUKIN_13_SIGNALING	118	49	1176	1173	1203.21	0.284177	1199.45	0.289217
BMI	cortex.PEC	c2.cp.reactome.v7.5.1.entrez/REACTOME_INTERLEUKIN_6_FAMILY_SIGNALING	24	10	45	45	39.829	0.690205	39.829	0.690205
BMI	cortex.PEC	c2.cp.reactome.v7.5.1.entrez/REACTOME_INTERLEUKIN_7_SIGNALING	142	55	171	163	157.484	0.762613	144.649	0.846126
BMI	cortex.PEC	c2.cp.reactome.v7.5.1.entrez/REACTOME_INTRACELLULAR_SIGNALING_BY_SECOND_MESSENGERS	364	177	15576	15546	15465.5	0.733587	15435	0.734818
BMI	cortex.PEC	c2.cp.reactome.v7.5.1.entrez/REACTOME_INTRAFLAGELLAR_TRANSPORT	60	45	946	942	852.901	0.986076	848.549	0.986556
BMI	cortex.PEC	c2.cp.reactome.v7.5.1.entrez/REACTOME_INTRA_GOLGI_AND_RETROGRADE_GOLGI_TO_ER_TRAFFIC	224	144	10153	10130	10413.4	0.034642	10377.5	0.0418708
BMI	cortex.PEC	c2.cp.reactome.v7.5.1.entrez/REACTOME_INTRA_GOLGI_TRAFFIC	47	36	630	627	627.861	0.51657	626.357	0.499732
BMI	cortex.PEC	c2.cp.reactome.v7.5.1.entrez/REACTOME_INTRINSIC_PATHWAY_FOR_APOPTOSIS	57	39	741	737	772.968	0.201574	767.858	0.208944
BMI	cortex.PEC	c2.cp.reactome.v7.5.1.entrez/REACTOME_INTRINSIC_PATHWAY_OF_FIBRIN_CLOT_FORMATION	25	14	91	89	101.315	0.215787	97.0557	0.26235
BMI	cortex.PEC	c2.cp.reactome.v7.5.1.entrez/REACTOME_INWARDLY_RECTIFYING_K_CHANNELS	43	22	231	229	249.479	0.19253	246.745	0.200556
BMI	cortex.PEC	c2.cp.reactome.v7.5.1.entrez/REACTOME_ION_CHANNEL_TRANSPORT	210	114	6441	6424	6407.59	0.613718	6396.07	0.595168
BMI	cortex.PEC	c2.cp.reactome.v7.5.1.entrez/REACTOME_ION_HOMEOSTASIS	60	39	741	737	691.279	0.903919	690.4	0.889312
BMI	cortex.PEC	c2.cp.reactome.v7.5.1.entrez/REACTOME_ION_TRANSPORT_BY_P_TYPE_ATPASES	61	38	703	701	751.949	0.0978355	748.923	0.102126
BMI	cortex.PEC	c2.cp.reactome.v7.5.1.entrez/REACTOME_IRE1ALPHA_ACTIVATES_CHAPERONES	54	36	630	629	598.133	0.814473	598.096	0.807067
BMI	cortex.PEC	c2.cp.reactome.v7.5.1.entrez/REACTOME_IRF3_MEDIATED_INDUCTION_OF_TYPE_I_IFN	13	11	55	55	41.0072	0.919647	41.0072	0.919647
BMI	cortex.PEC	c2.cp.reactome.v7.5.1.entrez/REACTOME_IRON_UPTAKE_AND_TRANSPORT	68	34	561	561	581.222	0.2688	581.222	0.2688
BMI	cortex.PEC	c2.cp.reactome.v7.5.1.entrez/REACTOME_IRS_MEDIATED_SIGNALLING	50	27	351	351	384.938	0.102617	384.938	0.102617
BMI	cortex.PEC	c2.cp.reactome.v7.5.1.entrez/REACTOME_JNK_C_JUN_KINASES_PHOSPHORYLATION_AND_ACTIVATION_MEDIATED_BY_ACTIVATED_HUMAN_TAK1	26	15	105	104	106.56	0.43916	106.387	0.416669
BMI	cortex.PEC	c2.cp.reactome.v7.5.1.entrez/REACTOME_KERATAN_SULFATE_BIOSYNTHESIS	28	21	210	207	233.035	0.131871	227.83	0.152972
BMI	cortex.PEC	c2.cp.reactome.v7.5.1.entrez/REACTOME_KERATAN_SULFATE_DEGRADATION	13	11	55	53	58.7823	0.338727	54.2427	0.426828
BMI	cortex.PEC	c2.cp.reactome.v7.5.1.entrez/REACTOME_KERATAN_SULFATE_KERATIN_METABOLISM	34	26	325	322	322.849	0.52328	317.644	0.558095
BMI	cortex.PEC	c2.cp.reactome.v7.5.1.entrez/REACTOME_KERATINIZATION	285	35	595	562	648.832	0.0623946	621.296	0.0418398
BMI	cortex.PEC	c2.cp.reactome.v7.5.1.entrez/REACTOME_KINESINS	69	38	666	657	655.655	0.605128	635.074	0.723507
BMI	cortex.PEC	c2.cp.reactome.v7.5.1.entrez/REACTOME_KSRP_KHSRP_BINDS_AND_DESTABILIZES_MRNA	18	14	91	91	66.7116	0.973851	66.7116	0.973851
BMI	cortex.PEC	c2.cp.reactome.v7.5.1.entrez/REACTOME_L1CAM_INTERACTIONS	138	75	2628	2618	2623.8	0.51946	2615.41	0.51061
BMI	cortex.PEC	c2.cp.reactome.v7.5.1.entrez/REACTOME_LAGGING_STRAND_SYNTHESIS	21	14	91	91	75.6284	0.877093	75.6284	0.877093
BMI	cortex.PEC	c2.cp.reactome.v7.5.1.entrez/REACTOME_LAMININ_INTERACTIONS	31	22	231	230	267.946	0.0479002	267.296	0.0461262
BMI	cortex.PEC	c2.cp.reactome.v7.5.1.entrez/REACTOME_LATE_ENDOSOMAL_MICROAUTOPHAGY	38	24	276	275	286.71	0.316195	286.308	0.307112
BMI	cortex.PEC	c2.cp.reactome.v7.5.1.entrez/REACTOME_LDL_CLEARANCE	20	12	66	66	50.2459	0.924965	50.2459	0.924965
BMI	cortex.PEC	c2.cp.reactome.v7.5.1.entrez/REACTOME_LEISHMANIA_INFECTION	267	132	8515	8502	8524.92	0.467677	8509.23	0.475863
BMI	cortex.PEC	c2.cp.reactome.v7.5.1.entrez/REACTOME_LISTERIA_MONOCYTOGENES_ENTRY_INTO_HOST_CELLS	21	14	91	91	77.8234	0.836018	77.8234	0.836018
BMI	cortex.PEC	c2.cp.reactome.v7.5.1.entrez/REACTOME_LONG_TERM_POTENTIATION	24	14	91	91	80.8783	0.767344	80.8783	0.767344
BMI	cortex.PEC	c2.cp.reactome.v7.5.1.entrez/REACTOME_LYSINE_CATABOLISM	12	10	45	45	45.8692	0.43594	45.8692	0.43594
BMI	cortex.PEC	c2.cp.reactome.v7.5.1.entrez/REACTOME_LYSOSOME_VESICLE_BIOGENESIS	35	28	378	376	403.392	0.176779	401.257	0.177389
BMI	cortex.PEC	c2.cp.reactome.v7.5.1.entrez/REACTOME_MAP2K_AND_MAPK_ACTIVATION	43	23	231	231	251.221	0.172219	251.221	0.172219
BMI	cortex.PEC	c2.cp.reactome.v7.5.1.entrez/REACTOME_MAPK6_MAPK4_SIGNALING	115	51	1275	1270	1243.32	0.732141	1235.68	0.749858
BMI	cortex.PEC	c2.cp.reactome.v7.5.1.entrez/REACTOME_MAPK_FAMILY_SIGNALING_CASCADES	366	186	17020	16995	17188.2	0.180835	17162.4	0.181811
BMI	cortex.PEC	c2.cp.reactome.v7.5.1.entrez/REACTOME_MAPK_TARGETS_NUCLEAR_EVENTS_MEDIATED_BY_MAP_KINASES	33	19	171	171	163.397	0.648471	163.397	0.648471
BMI	cortex.PEC	c2.cp.reactome.v7.5.1.entrez/REACTOME_MATURATION_OF_SARS_COV_2_SPIKE_PROTEIN	30	21	210	209	192.376	0.803025	192.079	0.793385
BMI	cortex.PEC	c2.cp.reactome.v7.5.1.entrez/REACTOME_MECP2_REGULATES_NEURONAL_RECEPTORS_AND_CHANNELS	19	10	45	45	33.368	0.8996	33.368	0.8996
BMI	cortex.PEC	c2.cp.reactome.v7.5.1.entrez/REACTOME_MEIOSIS	467	234	1711	1528	1821.84	0.0309701	1500	0.690585
BMI	cortex.PEC	c2.cp.reactome.v7.5.1.entrez/REACTOME_MEIOTIC_RECOMBINATION	433	219	946	764	1105.49	0.000237962	785.691	0.285441
BMI	cortex.PEC	c2.cp.reactome.v7.5.1.entrez/REACTOME_MEIOTIC_SYNAPSIS	313	176	703	589	754.787	0.0859298	526.998	0.968163
BMI	cortex.PEC	c2.cp.reactome.v7.5.1.entrez/REACTOME_MEMBRANE_TRAFFICKING	682	426	89253	89122	89821.4	0.0894711	89630.2	0.114492
BMI	cortex.PEC	c2.cp.reactome.v7.5.1.entrez/REACTOME_METABOLIC_DISORDERS_OF_BIOLOGICAL_OXIDATION_ENZYMES	43	18	153	152	173.344	0.124489	172.541	0.121661
BMI	cortex.PEC	c2.cp.reactome.v7.5.1.entrez/REACTOME_METABOLISM_OF_AMINO_ACIDS_AND_DERIVATIVES	425	237	27495	27442	27498.8	0.492469	27413.1	0.54793
BMI	cortex.PEC	c2.cp.reactome.v7.5.1.entrez/REACTOME_METABOLISM_OF_CARBOHYDRATES	323	208	21321	21289	21528.9	0.157012	21506.1	0.146412
BMI	cortex.PEC	c2.cp.reactome.v7.5.1.entrez/REACTOME_METABOLISM_OF_COFACTORS	22	15	105	105	147.04	0.00427448	147.04	0.00427448
BMI	cortex.PEC	c2.cp.reactome.v7.5.1.entrez/REACTOME_METABOLISM_OF_FAT_SOLUBLE_VITAMINS	58	28	378	377	360.659	0.731137	353.873	0.798337
BMI	cortex.PEC	c2.cp.reactome.v7.5.1.entrez/REACTOME_METABOLISM_OF_FOLATE_AND_PTERINES	20	15	105	104	106.744	0.434216	104.562	0.466069
BMI	cortex.PEC	c2.cp.reactome.v7.5.1.entrez/REACTOME_METABOLISM_OF_LIPIDS	834	496	122265	122056	122144	0.596298	121922	0.606651
BMI	cortex.PEC	c2.cp.reactome.v7.5.1.entrez/REACTOME_METABOLISM_OF_NITRIC_OXIDE_NOS3_ACTIVATION_AND_REGULATION	24	12	66	66	75.3896	0.200779	75.3896	0.200779
BMI	cortex.PEC	c2.cp.reactome.v7.5.1.entrez/REACTOME_METABOLISM_OF_NUCLEOTIDES	101	75	2775	2772	2777.92	0.480789	2777.72	0.465858
BMI	cortex.PEC	c2.cp.reactome.v7.5.1.entrez/REACTOME_METABOLISM_OF_POLYAMINES	77	36	630	625	593.743	0.846808	587.291	0.857659
BMI	cortex.PEC	c2.cp.reactome.v7.5.1.entrez/REACTOME_METABOLISM_OF_PORPHYRINS	30	18	153	153	129.539	0.915898	129.539	0.915898
BMI	cortex.PEC	c2.cp.reactome.v7.5.1.entrez/REACTOME_METABOLISM_OF_RNA	838	429	90951	90776	91023.9	0.431546	90818.2	0.459966
BMI	cortex.PEC	c2.cp.reactome.v7.5.1.entrez/REACTOME_METABOLISM_OF_STEROID_HORMONES	39	20	190	190	178.248	0.719502	178.248	0.719502
BMI	cortex.PEC	c2.cp.reactome.v7.5.1.entrez/REACTOME_METABOLISM_OF_STEROIDS	166	99	4851	4843	4682.91	0.957273	4672.29	0.959819
BMI	cortex.PEC	c2.cp.reactome.v7.5.1.entrez/REACTOME_METABOLISM_OF_VITAMINS_AND_COFACTORS	211	129	8256	8242	8254.02	0.504075	8240.7	0.501983
BMI	cortex.PEC	c2.cp.reactome.v7.5.1.entrez/REACTOME_METABOLISM_OF_WATER_SOLUBLE_VITAMINS_AND_COFACTORS	132	87	3741	3736	3755.96	0.428398	3752.52	0.421308
BMI	cortex.PEC	c2.cp.reactome.v7.5.1.entrez/REACTOME_MET_ACTIVATES_PTK2_SIGNALING	37	25	300	299	284.173	0.73582	283.466	0.732108
BMI	cortex.PEC	c2.cp.reactome.v7.5.1.entrez/REACTOME_METAL_ION_SLC_TRANSPORTERS	33	16	120	120	123.33	0.399	123.33	0.399
BMI	cortex.PEC	c2.cp.reactome.v7.5.1.entrez/REACTOME_METALLOPROTEASE_DUBS	66	29	153	144	181.269	0.058958	166.634	0.0953608
BMI	cortex.PEC	c2.cp.reactome.v7.5.1.entrez/REACTOME_MET_PROMOTES_CELL_MOTILITY	48	33	528	526	528.027	0.491485	527.255	0.476389
BMI	cortex.PEC	c2.cp.reactome.v7.5.1.entrez/REACTOME_MHC_CLASS_II_ANTIGEN_PRESENTATION	212	76	2775	2755	2779.95	0.469988	2749.77	0.524515
BMI	cortex.PEC	c2.cp.reactome.v7.5.1.entrez/REACTOME_MICRORNA_MIRNA_BIOGENESIS	26	14	91	90	87.5735	0.58225	87.2743	0.561751
BMI	cortex.PEC	c2.cp.reactome.v7.5.1.entrez/REACTOME_MISCELLANEOUS_TRANSPORT_AND_BINDING_EVENTS	29	16	120	119	130.953	0.232912	119.97	0.457827
BMI	cortex.PEC	c2.cp.reactome.v7.5.1.entrez/REACTOME_MISMATCH_REPAIR	15	13	78	77	91.6979	0.137627	91.1938	0.128572
BMI	cortex.PEC	c2.cp.reactome.v7.5.1.entrez/REACTOME_MITOCHONDRIAL_BIOGENESIS	102	47	1081	1078	1074.91	0.546523	1073.41	0.53369
BMI	cortex.PEC	c2.cp.reactome.v7.5.1.entrez/REACTOME_MITOCHONDRIAL_CALCIUM_ION_TRANSPORT	27	15	105	104	110.369	0.340841	109.864	0.328065
BMI	cortex.PEC	c2.cp.reactome.v7.5.1.entrez/REACTOME_MITOCHONDRIAL_FATTY_ACID_BETA_OXIDATION	37	32	496	494	493.931	0.517791	492.602	0.5093
BMI	cortex.PEC	c2.cp.reactome.v7.5.1.entrez/REACTOME_MITOCHONDRIAL_FATTY_ACID_BETA_OXIDATION_OF_SATURATED_FATTY_ACIDS	11	10	45	44	52.641	0.202339	51.3346	0.208275
BMI	cortex.PEC	c2.cp.reactome.v7.5.1.entrez/REACTOME_MITOCHONDRIAL_IRON_SULFUR_CLUSTER_BIOGENESIS	13	11	55	55	36.7606	0.972218	36.7606	0.972218
BMI	cortex.PEC	c2.cp.reactome.v7.5.1.entrez/REACTOME_MITOCHONDRIAL_PROTEIN_IMPORT	74	41	820	819	826.547	0.429485	819.37	0.489785
BMI	cortex.PEC	c2.cp.reactome.v7.5.1.entrez/REACTOME_MITOCHONDRIAL_TRANSLATION	104	63	1953	1948	1975.15	0.358038	1972.36	0.344819
BMI	cortex.PEC	c2.cp.reactome.v7.5.1.entrez/REACTOME_MITOCHONDRIAL_TRNA_AMINOACYLATION	26	19	171	171	181.634	0.274447	181.634	0.274447
BMI	cortex.PEC	c2.cp.reactome.v7.5.1.entrez/REACTOME_MITOPHAGY	37	21	210	208	174.847	0.963156	166.831	0.98367
BMI	cortex.PEC	c2.cp.reactome.v7.5.1.entrez/REACTOME_MITOTIC_G1_PHASE_AND_G1_S_TRANSITION	170	95	4465	4457	4531.96	0.238183	4526.35	0.230311
BMI	cortex.PEC	c2.cp.reactome.v7.5.1.entrez/REACTOME_MITOTIC_G2_G2_M_PHASES	241	130	7875	7853	7905.35	0.402531	7879.54	0.414148
BMI	cortex.PEC	c2.cp.reactome.v7.5.1.entrez/REACTOME_MITOTIC_METAPHASE_AND_ANAPHASE	267	157	12090	12062	11928.9	0.84996	11888.4	0.868418
BMI	cortex.PEC	c2.cp.reactome.v7.5.1.entrez/REACTOME_MITOTIC_PROMETAPHASE	230	140	9453	9433	9270.22	0.90875	9239.82	0.920922
BMI	cortex.PEC	c2.cp.reactome.v7.5.1.entrez/REACTOME_MITOTIC_PROPHASE	487	265	4005	3820	4045.23	0.324395	3725.35	0.860892
BMI	cortex.PEC	c2.cp.reactome.v7.5.1.entrez/REACTOME_MITOTIC_SPINDLE_CHECKPOINT	115	77	2926	2920	2920.43	0.525591	2905.8	0.570388
BMI	cortex.PEC	c2.cp.reactome.v7.5.1.entrez/REACTOME_MOLECULES_ASSOCIATED_WITH_ELASTIC_FIBRES	40	30	435	434	422.264	0.660353	421.755	0.654279
BMI	cortex.PEC	c2.cp.reactome.v7.5.1.entrez/REACTOME_M_PHASE	807	445	35778	35537	35488.3	0.860719	35106.4	0.94729
BMI	cortex.PEC	c2.cp.reactome.v7.5.1.entrez/REACTOME_MRNA_CAPPING	37	21	210	208	189.079	0.847095	184.827	0.874575
BMI	cortex.PEC	c2.cp.reactome.v7.5.1.entrez/REACTOME_MRNA_DECAY_BY_3_TO_5_EXORIBONUCLEASE	23	13	78	78	63.2081	0.887706	63.2081	0.887706
BMI	cortex.PEC	c2.cp.reactome.v7.5.1.entrez/REACTOME_MRNA_DECAY_BY_5_TO_3_EXORIBONUCLEASE	22	10	45	45	44.7608	0.482008	44.7608	0.482008
BMI	cortex.PEC	c2.cp.reactome.v7.5.1.entrez/REACTOME_MRNA_SPLICING	227	109	5886	5875	5783.8	0.826722	5767.08	0.840272
BMI	cortex.PEC	c2.cp.reactome.v7.5.1.entrez/REACTOME_MRNA_SPLICING_MINOR_PATHWAY	59	32	496	495	420.546	0.993925	420.247	0.993536
BMI	cortex.PEC	c2.cp.reactome.v7.5.1.entrez/REACTOME_MTORC1_MEDIATED_SIGNALLING	24	18	153	151	143.459	0.698076	142.905	0.668542
BMI	cortex.PEC	c2.cp.reactome.v7.5.1.entrez/REACTOME_MTOR_SIGNALLING	42	32	496	493	476.527	0.727509	474.802	0.71414
BMI	cortex.PEC	c2.cp.reactome.v7.5.1.entrez/REACTOME_MUSCLE_CONTRACTION	204	116	6670	6646	6631.65	0.628117	6606.38	0.632527
BMI	cortex.PEC	c2.cp.reactome.v7.5.1.entrez/REACTOME_MYD88_INDEPENDENT_TLR4_CASCADE	113	62	1891	1886	1966.83	0.109765	1958.88	0.11851
BMI	cortex.PEC	c2.cp.reactome.v7.5.1.entrez/REACTOME_MYOGENESIS	29	17	136	135	125.057	0.739395	124.64	0.727924
BMI	cortex.PEC	c2.cp.reactome.v7.5.1.entrez/REACTOME_NCAM1_INTERACTIONS	43	23	253	251	259.633	0.373762	258.752	0.354873
BMI	cortex.PEC	c2.cp.reactome.v7.5.1.entrez/REACTOME_NCAM_SIGNALING_FOR_NEURITE_OUT_GROWTH	64	40	780	778	772.673	0.567179	771.793	0.556012
BMI	cortex.PEC	c2.cp.reactome.v7.5.1.entrez/REACTOME_NEDDYLATION	264	150	11175	11137	10885.7	0.974286	10849.8	0.9736
BMI	cortex.PEC	c2.cp.reactome.v7.5.1.entrez/REACTOME_NEF_MEDIATES_DOWN_MODULATION_OF_CELL_SURFACE_RECEPTORS_BY_RECRUITING_THEM_TO_CLATHRIN_ADAPTERS	32	13	78	78	65.6697	0.839031	65.6697	0.839031
BMI	cortex.PEC	c2.cp.reactome.v7.5.1.entrez/REACTOME_NEGATIVE_EPIGENETIC_REGULATION_OF_RRNA_EXPRESSION	463	229	1431	1248	1555.31	0.0115438	1230.89	0.629524
BMI	cortex.PEC	c2.cp.reactome.v7.5.1.entrez/REACTOME_NEGATIVE_REGULATION_OF_FGFR1_SIGNALING	34	16	120	120	120.237	0.476732	120.237	0.476732
BMI	cortex.PEC	c2.cp.reactome.v7.5.1.entrez/REACTOME_NEGATIVE_REGULATION_OF_FGFR2_SIGNALING	34	16	120	120	118.676	0.517024	118.676	0.517024
BMI	cortex.PEC	c2.cp.reactome.v7.5.1.entrez/REACTOME_NEGATIVE_REGULATION_OF_FGFR3_SIGNALING	28	13	78	78	75.0043	0.575115	75.0043	0.575115
BMI	cortex.PEC	c2.cp.reactome.v7.5.1.entrez/REACTOME_NEGATIVE_REGULATION_OF_FGFR4_SIGNALING	30	14	91	91	85.3427	0.647531	85.3427	0.647531
BMI	cortex.PEC	c2.cp.reactome.v7.5.1.entrez/REACTOME_NEGATIVE_REGULATION_OF_FLT3	15	10	45	45	40.4098	0.666545	40.4098	0.666545
BMI	cortex.PEC	c2.cp.reactome.v7.5.1.entrez/REACTOME_NEGATIVE_REGULATION_OF_MAPK_PATHWAY	45	27	351	351	329.815	0.78552	329.815	0.78552
BMI	cortex.PEC	c2.cp.reactome.v7.5.1.entrez/REACTOME_NEGATIVE_REGULATION_OF_MET_ACTIVITY	22	17	136	136	131.118	0.602213	131.118	0.602213
BMI	cortex.PEC	c2.cp.reactome.v7.5.1.entrez/REACTOME_NEGATIVE_REGULATION_OF_NMDA_RECEPTOR_MEDIATED_NEURONAL_TRANSMISSION	22	16	120	120	114.27	0.630326	114.27	0.630326
BMI	cortex.PEC	c2.cp.reactome.v7.5.1.entrez/REACTOME_NEGATIVE_REGULATION_OF_NOTCH4_SIGNALING	78	34	561	558	585.536	0.229069	584.179	0.214301
BMI	cortex.PEC	c2.cp.reactome.v7.5.1.entrez/REACTOME_NEGATIVE_REGULATION_OF_THE_PI3K_AKT_NETWORK	124	60	1770	1768	1799.02	0.309871	1798.62	0.300422
BMI	cortex.PEC	c2.cp.reactome.v7.5.1.entrez/REACTOME_NEGATIVE_REGULATORS_OF_DDX58_IFIH1_SIGNALING	37	21	210	210	215.809	0.377013	215.809	0.377013
BMI	cortex.PEC	c2.cp.reactome.v7.5.1.entrez/REACTOME_NEPHRIN_FAMILY_INTERACTIONS	24	13	78	78	80.1474	0.41151	80.1474	0.41151
BMI	cortex.PEC	c2.cp.reactome.v7.5.1.entrez/REACTOME_NERVOUS_SYSTEM_DEVELOPMENT	652	355	62128	62025	62152.3	0.471798	62015.4	0.51013
BMI	cortex.PEC	c2.cp.reactome.v7.5.1.entrez/REACTOME_NETRIN_1_SIGNALING	52	35	595	593	649.971	0.0586602	644.594	0.0699706
BMI	cortex.PEC	c2.cp.reactome.v7.5.1.entrez/REACTOME_NEUREXINS_AND_NEUROLIGINS	59	29	406	405	385.137	0.764727	385.13	0.753768
BMI	cortex.PEC	c2.cp.reactome.v7.5.1.entrez/REACTOME_NEURONAL_SYSTEM	444	232	26565	26492	26737.3	0.226933	26649.7	0.246152
BMI	cortex.PEC	c2.cp.reactome.v7.5.1.entrez/REACTOME_NEUROTRANSMITTER_RECEPTORS_AND_POSTSYNAPTIC_SIGNAL_TRANSMISSION	224	122	7260	7237	7458.56	0.050657	7440.56	0.0462957
BMI	cortex.PEC	c2.cp.reactome.v7.5.1.entrez/REACTOME_NEUROTRANSMITTER_RELEASE_CYCLE	51	28	378	376	345.931	0.880327	341.951	0.895572
BMI	cortex.PEC	c2.cp.reactome.v7.5.1.entrez/REACTOME_NEUTROPHIL_DEGRANULATION	601	306	46360	46277	46226.8	0.668413	46118.6	0.69815
BMI	cortex.PEC	c2.cp.reactome.v7.5.1.entrez/REACTOME_N_GLYCAN_ANTENNAE_ELONGATION	15	10	45	45	36.1225	0.824837	36.1225	0.824837
BMI	cortex.PEC	c2.cp.reactome.v7.5.1.entrez/REACTOME_N_GLYCAN_ANTENNAE_ELONGATION_IN_THE_MEDIAL_TRANS_GOLGI	26	17	136	136	131.662	0.589141	131.662	0.589141
BMI	cortex.PEC	c2.cp.reactome.v7.5.1.entrez/REACTOME_N_GLYCAN_TRIMMING_IN_THE_ER_AND_CALNEXIN_CALRETICULIN_CYCLE	42	23	253	252	289.493	0.0571028	286.107	0.0687668
BMI	cortex.PEC	c2.cp.reactome.v7.5.1.entrez/REACTOME_NICOTINAMIDE_SALVAGING	21	13	78	77	68.9056	0.759466	68.1224	0.75509
BMI	cortex.PEC	c2.cp.reactome.v7.5.1.entrez/REACTOME_NICOTINATE_METABOLISM	33	23	253	252	211.814	0.971991	211.03	0.971564
BMI	cortex.PEC	c2.cp.reactome.v7.5.1.entrez/REACTOME_NITRIC_OXIDE_STIMULATES_GUANYLATE_CYCLASE	22	19	171	170	167.195	0.567962	167.036	0.549919
BMI	cortex.PEC	c2.cp.reactome.v7.5.1.entrez/REACTOME_NOD1_2_SIGNALING_PATHWAY	40	22	231	227	232.992	0.450899	226.836	0.49058
BMI	cortex.PEC	c2.cp.reactome.v7.5.1.entrez/REACTOME_NONHOMOLOGOUS_END_JOINING_NHEJ	309	180	903	819	935.815	0.21809	815.487	0.528082
BMI	cortex.PEC	c2.cp.reactome.v7.5.1.entrez/REACTOME_NON_INTEGRIN_MEMBRANE_ECM_INTERACTIONS	74	38	703	702	708.692	0.432834	707.985	0.429734
BMI	cortex.PEC	c2.cp.reactome.v7.5.1.entrez/REACTOME_NONSENSE_MEDIATED_DECAY_NMD	143	64	2016	2008	1976.64	0.730201	1970.68	0.719733
BMI	cortex.PEC	c2.cp.reactome.v7.5.1.entrez/REACTOME_NOREPINEPHRINE_NEUROTRANSMITTER_RELEASE_CYCLE	19	10	45	45	32.8521	0.910865	32.8521	0.910865
BMI	cortex.PEC	c2.cp.reactome.v7.5.1.entrez/REACTOME_NOTCH1_INTRACELLULAR_DOMAIN_REGULATES_TRANSCRIPTION	52	21	210	209	226.527	0.206522	226.527	0.193025
BMI	cortex.PEC	c2.cp.reactome.v7.5.1.entrez/REACTOME_NOTCH2_ACTIVATION_AND_TRANSMISSION_OF_SIGNAL_TO_THE_NUCLEUS	24	11	55	55	61.3614	0.258608	61.3614	0.258608
BMI	cortex.PEC	c2.cp.reactome.v7.5.1.entrez/REACTOME_NOTCH3_ACTIVATION_AND_TRANSMISSION_OF_SIGNAL_TO_THE_NUCLEUS	26	13	78	78	66.515	0.819878	66.515	0.819878
BMI	cortex.PEC	c2.cp.reactome.v7.5.1.entrez/REACTOME_NOTCH3_INTRACELLULAR_DOMAIN_REGULATES_TRANSCRIPTION	27	12	66	66	83.5022	0.0717034	83.5022	0.0717034
BMI	cortex.PEC	c2.cp.reactome.v7.5.1.entrez/REACTOME_NOTCH_HLH_TRANSCRIPTION_PATHWAY	39	10	45	45	69.9295	0.0100576	69.9295	0.0100576
BMI	cortex.PEC	c2.cp.reactome.v7.5.1.entrez/REACTOME_NR1H2_AND_NR1H3_MEDIATED_SIGNALING	57	27	351	349	352.417	0.468685	351.2	0.456877
BMI	cortex.PEC	c2.cp.reactome.v7.5.1.entrez/REACTOME_NR1H3_NR1H2_REGULATE_GENE_EXPRESSION_LINKED_TO_CHOLESTEROL_TRANSPORT_AND_EFFLUX	46	23	253	251	260.422	0.360787	259.205	0.347547
BMI	cortex.PEC	c2.cp.reactome.v7.5.1.entrez/REACTOME_NRAGE_SIGNALS_DEATH_THROUGH_JNK	63	40	780	779	819.361	0.159364	819.219	0.154164
BMI	cortex.PEC	c2.cp.reactome.v7.5.1.entrez/REACTOME_NS1_MEDIATED_EFFECTS_ON_HOST_PATHWAYS	43	31	465	465	474.212	0.373747	474.212	0.373747
BMI	cortex.PEC	c2.cp.reactome.v7.5.1.entrez/REACTOME_NUCLEAR_ENVELOPE_BREAKDOWN	55	42	861	860	843.663	0.657086	842.866	0.655352
BMI	cortex.PEC	c2.cp.reactome.v7.5.1.entrez/REACTOME_NUCLEAR_ENVELOPE_NE_REASSEMBLY	83	52	1275	1270	1229.2	0.817227	1224.21	0.817658
BMI	cortex.PEC	c2.cp.reactome.v7.5.1.entrez/REACTOME_NUCLEAR_EVENTS_KINASE_AND_TRANSCRIPTION_FACTOR_ACTIVATION	63	24	276	276	266.938	0.641159	266.938	0.641159
BMI	cortex.PEC	c2.cp.reactome.v7.5.1.entrez/REACTOME_NUCLEAR_IMPORT_OF_REV_PROTEIN	35	26	325	325	314.482	0.652055	314.482	0.652055
BMI	cortex.PEC	c2.cp.reactome.v7.5.1.entrez/REACTOME_NUCLEAR_PORE_COMPLEX_NPC_DISASSEMBLY	37	27	351	351	383.341	0.113138	383.341	0.113138
BMI	cortex.PEC	c2.cp.reactome.v7.5.1.entrez/REACTOME_NUCLEAR_RECEPTOR_TRANSCRIPTION_PATHWAY	58	19	171	171	173.323	0.436014	173.323	0.436014
BMI	cortex.PEC	c2.cp.reactome.v7.5.1.entrez/REACTOME_NUCLEAR_SIGNALING_BY_ERBB4	34	18	153	153	161.269	0.307684	161.269	0.307684
BMI	cortex.PEC	c2.cp.reactome.v7.5.1.entrez/REACTOME_NUCLEOTIDE_BINDING_DOMAIN_LEUCINE_RICH_REPEAT_CONTAINING_RECEPTOR_NLR_SIGNALING_PATHWAYS	61	36	630	626	617.169	0.635006	611.014	0.658393
BMI	cortex.PEC	c2.cp.reactome.v7.5.1.entrez/REACTOME_NUCLEOTIDE_BIOSYNTHESIS	15	11	55	55	40.9312	0.920957	40.9312	0.920957
BMI	cortex.PEC	c2.cp.reactome.v7.5.1.entrez/REACTOME_NUCLEOTIDE_CATABOLISM	35	27	351	351	352.786	0.463176	352.786	0.463176
BMI	cortex.PEC	c2.cp.reactome.v7.5.1.entrez/REACTOME_NUCLEOTIDE_EXCISION_REPAIR	137	80	3081	3071	3148.72	0.193539	3138.86	0.192676
BMI	cortex.PEC	c2.cp.reactome.v7.5.1.entrez/REACTOME_NUCLEOTIDE_SALVAGE	23	17	136	136	140.779	0.371917	140.779	0.371917
BMI	cortex.PEC	c2.cp.reactome.v7.5.1.entrez/REACTOME_O_GLYCOSYLATION_OF_TSR_DOMAIN_CONTAINING_PROTEINS	41	23	253	252	232.17	0.821966	228.375	0.854793
BMI	cortex.PEC	c2.cp.reactome.v7.5.1.entrez/REACTOME_O_LINKED_GLYCOSYLATION	119	61	1830	1827	1811.54	0.616058	1807.48	0.622885
BMI	cortex.PEC	c2.cp.reactome.v7.5.1.entrez/REACTOME_O_LINKED_GLYCOSYLATION_OF_MUCINS	68	34	561	559	560.857	0.493767	560.59	0.473114
BMI	cortex.PEC	c2.cp.reactome.v7.5.1.entrez/REACTOME_ONCOGENE_INDUCED_SENESCENCE	35	19	171	170	165.933	0.595067	165.92	0.574102
BMI	cortex.PEC	c2.cp.reactome.v7.5.1.entrez/REACTOME_ONCOGENIC_MAPK_SIGNALING	90	58	1596	1591	1569.75	0.67556	1553.6	0.74425
BMI	cortex.PEC	c2.cp.reactome.v7.5.1.entrez/REACTOME_OPIOID_SIGNALLING	97	58	1653	1647	1546.96	0.969503	1541.46	0.969119
BMI	cortex.PEC	c2.cp.reactome.v7.5.1.entrez/REACTOME_ORC1_REMOVAL_FROM_CHROMATIN	89	44	946	942	987.921	0.167231	985.677	0.157108
BMI	cortex.PEC	c2.cp.reactome.v7.5.1.entrez/REACTOME_ORGANELLE_BIOGENESIS_AND_MAINTENANCE	330	200	19701	19662	19204	0.994165	19181.4	0.992656
BMI	cortex.PEC	c2.cp.reactome.v7.5.1.entrez/REACTOME_OTHER_INTERLEUKIN_SIGNALING	26	17	136	136	129.165	0.648399	129.165	0.648399
BMI	cortex.PEC	c2.cp.reactome.v7.5.1.entrez/REACTOME_OTHER_SEMAPHORIN_INTERACTIONS	21	13	78	78	79.127	0.443088	79.127	0.443088
BMI	cortex.PEC	c2.cp.reactome.v7.5.1.entrez/REACTOME_OVARIAN_TUMOR_DOMAIN_PROTEASES	42	24	276	276	285.371	0.336242	285.371	0.336242
BMI	cortex.PEC	c2.cp.reactome.v7.5.1.entrez/REACTOME_OXIDATIVE_STRESS_INDUCED_SENESCENCE	474	242	2211	2028	2377.43	0.00709182	2056.09	0.326526
BMI	cortex.PEC	c2.cp.reactome.v7.5.1.entrez/REACTOME_P75_NTR_RECEPTOR_MEDIATED_SIGNALLING	103	63	1953	1952	1987.46	0.288166	1987.31	0.283501
BMI	cortex.PEC	c2.cp.reactome.v7.5.1.entrez/REACTOME_P75NTR_SIGNALS_VIA_NF_KB	17	10	45	45	39.3486	0.70937	39.3486	0.70937
BMI	cortex.PEC	c2.cp.reactome.v7.5.1.entrez/REACTOME_PARASITE_INFECTION	65	38	666	664	724.202	0.0583649	717.366	0.0742141
BMI	cortex.PEC	c2.cp.reactome.v7.5.1.entrez/REACTOME_PCNA_DEPENDENT_LONG_PATCH_BASE_EXCISION_REPAIR	22	15	105	105	70.4203	0.996168	70.4203	0.996168
BMI	cortex.PEC	c2.cp.reactome.v7.5.1.entrez/REACTOME_PCP_CE_PATHWAY	113	61	1830	1825	1775.23	0.816874	1771.13	0.81316
BMI	cortex.PEC	c2.cp.reactome.v7.5.1.entrez/REACTOME_PEPTIDE_HORMONE_METABOLISM	103	40	780	779	811.778	0.208762	811.766	0.20169
BMI	cortex.PEC	c2.cp.reactome.v7.5.1.entrez/REACTOME_PEPTIDE_LIGAND_BINDING_RECEPTORS	208	80	3003	2994	3070.44	0.19151	3064.15	0.181907
BMI	cortex.PEC	c2.cp.reactome.v7.5.1.entrez/REACTOME_PERK_REGULATES_GENE_EXPRESSION	33	21	210	210	214.903	0.393621	214.903	0.393621
BMI	cortex.PEC	c2.cp.reactome.v7.5.1.entrez/REACTOME_PEROXISOMAL_LIPID_METABOLISM	30	25	300	299	309.653	0.338306	309.652	0.323575
BMI	cortex.PEC	c2.cp.reactome.v7.5.1.entrez/REACTOME_PEROXISOMAL_PROTEIN_IMPORT	64	49	1176	1174	1198.98	0.31404	1193.42	0.340071
BMI	cortex.PEC	c2.cp.reactome.v7.5.1.entrez/REACTOME_PHASE_0_RAPID_DEPOLARISATION	34	19	171	165	183.909	0.236673	182.251	0.169839
BMI	cortex.PEC	c2.cp.reactome.v7.5.1.entrez/REACTOME_PHASE_4_RESTING_MEMBRANE_POTENTIAL	20	10	45	45	41.7652	0.609776	41.7652	0.609776
BMI	cortex.PEC	c2.cp.reactome.v7.5.1.entrez/REACTOME_PHASE_I_FUNCTIONALIZATION_OF_COMPOUNDS	118	58	1540	1529	1497.24	0.778044	1486.99	0.774768
BMI	cortex.PEC	c2.cp.reactome.v7.5.1.entrez/REACTOME_PHASE_II_CONJUGATION_OF_COMPOUNDS	124	60	1653	1636	1678.87	0.323033	1620.8	0.600593
BMI	cortex.PEC	c2.cp.reactome.v7.5.1.entrez/REACTOME_PHOSPHOLIPID_METABOLISM	247	142	10011	9992	10074.3	0.325986	10055.2	0.326158
BMI	cortex.PEC	c2.cp.reactome.v7.5.1.entrez/REACTOME_PHOSPHORYLATION_OF_THE_APC_C	21	13	78	78	70.4553	0.715953	70.4553	0.715953
BMI	cortex.PEC	c2.cp.reactome.v7.5.1.entrez/REACTOME_PI3K_AKT_SIGNALING_IN_CANCER	109	54	1431	1428	1462.14	0.277475	1459.2	0.276913
BMI	cortex.PEC	c2.cp.reactome.v7.5.1.entrez/REACTOME_PI_3K_CASCADE_FGFR1	22	10	45	45	39.9724	0.684409	39.9724	0.684409
BMI	cortex.PEC	c2.cp.reactome.v7.5.1.entrez/REACTOME_PI_3K_CASCADE_FGFR2	23	10	45	45	42.3679	0.584086	42.3679	0.584086
BMI	cortex.PEC	c2.cp.reactome.v7.5.1.entrez/REACTOME_PI3K_EVENTS_IN_ERBB2_SIGNALING	17	12	66	66	61.3914	0.637749	61.3914	0.637749
BMI	cortex.PEC	c2.cp.reactome.v7.5.1.entrez/REACTOME_PI_METABOLISM	87	58	1653	1650	1755.98	0.0386492	1755.05	0.0357154
BMI	cortex.PEC	c2.cp.reactome.v7.5.1.entrez/REACTOME_PINK1_PRKN_MEDIATED_MITOPHAGY	24	17	136	135	123.762	0.765718	116.585	0.871834
BMI	cortex.PEC	c2.cp.reactome.v7.5.1.entrez/REACTOME_PIWI_INTERACTING_RNA_PIRNA_BIOGENESIS	31	19	171	170	164.264	0.630418	163.965	0.615999
BMI	cortex.PEC	c2.cp.reactome.v7.5.1.entrez/REACTOME_PKA_MEDIATED_PHOSPHORYLATION_OF_CREB	22	10	45	45	34.1718	0.880315	34.1718	0.880315
BMI	cortex.PEC	c2.cp.reactome.v7.5.1.entrez/REACTOME_PKMTS_METHYLATE_HISTONE_LYSINES	394	187	561	513	551.171	0.60843	484.394	0.813081
BMI	cortex.PEC	c2.cp.reactome.v7.5.1.entrez/REACTOME_PLASMA_LIPOPROTEIN_ASSEMBLY_REMODELING_AND_CLEARANCE	75	42	861	857	788.577	0.962508	787.774	0.955732
BMI	cortex.PEC	c2.cp.reactome.v7.5.1.entrez/REACTOME_PLASMA_LIPOPROTEIN_CLEARANCE	35	21	210	209	183.066	0.91023	182.574	0.906322
BMI	cortex.PEC	c2.cp.reactome.v7.5.1.entrez/REACTOME_PLASMA_LIPOPROTEIN_REMODELING	36	18	153	152	121.457	0.971656	121.289	0.968372
BMI	cortex.PEC	c2.cp.reactome.v7.5.1.entrez/REACTOME_PLATELET_ACTIVATION_SIGNALING_AND_AGGREGATION	305	157	12246	12220	12031.4	0.915464	11989.1	0.930815
BMI	cortex.PEC	c2.cp.reactome.v7.5.1.entrez/REACTOME_PLATELET_AGGREGATION_PLUG_FORMATION	40	21	210	210	234.046	0.122301	234.046	0.122301
BMI	cortex.PEC	c2.cp.reactome.v7.5.1.entrez/REACTOME_PLATELET_CALCIUM_HOMEOSTASIS	33	23	253	244	254.939	0.45398	237.671	0.602089
BMI	cortex.PEC	c2.cp.reactome.v7.5.1.entrez/REACTOME_PLATELET_HOMEOSTASIS	94	61	1830	1818	1782.42	0.783005	1764.82	0.810444
BMI	cortex.PEC	c2.cp.reactome.v7.5.1.entrez/REACTOME_POLO_LIKE_KINASE_MEDIATED_EVENTS	16	12	66	66	73.6876	0.241246	73.6876	0.241246
BMI	cortex.PEC	c2.cp.reactome.v7.5.1.entrez/REACTOME_POLYMERASE_SWITCHING_ON_THE_C_STRAND_OF_THE_TELOMERE	27	16	120	119	153.928	0.0199728	141.908	0.0746976
BMI	cortex.PEC	c2.cp.reactome.v7.5.1.entrez/REACTOME_POSITIVE_EPIGENETIC_REGULATION_OF_RRNA_EXPRESSION	466	231	1540	1356	1711.35	0.00138643	1391.05	0.248203
BMI	cortex.PEC	c2.cp.reactome.v7.5.1.entrez/REACTOME_POST_CHAPERONIN_TUBULIN_FOLDING_PATHWAY	27	14	78	75	108.457	0.0128705	104.299	0.0142729
BMI	cortex.PEC	c2.cp.reactome.v7.5.1.entrez/REACTOME_POSTMITOTIC_NUCLEAR_PORE_COMPLEX_NPC_REFORMATION	28	21	210	210	194.189	0.776081	194.189	0.776081
BMI	cortex.PEC	c2.cp.reactome.v7.5.1.entrez/REACTOME_POST_TRANSLATIONAL_MODIFICATION_SYNTHESIS_OF_GPI_ANCHORED_PROTEINS	115	52	1326	1301	1297.66	0.705847	1262.1	0.775527
BMI	cortex.PEC	c2.cp.reactome.v7.5.1.entrez/REACTOME_POST_TRANSLATIONAL_PROTEIN_MODIFICATION	1909	1020	373680	373014	372957	0.798475	372054	0.866898
BMI	cortex.PEC	c2.cp.reactome.v7.5.1.entrez/REACTOME_POTASSIUM_CHANNELS	114	62	1891	1876	1970.05	0.100487	1958.21	0.0911299
BMI	cortex.PEC	c2.cp.reactome.v7.5.1.entrez/REACTOME_POTENTIAL_THERAPEUTICS_FOR_SARS	99	47	1081	1075	1047.76	0.760542	1036.65	0.79467
BMI	cortex.PEC	c2.cp.reactome.v7.5.1.entrez/REACTOME_PRC2_METHYLATES_HISTONES_AND_DNA	414	209	561	380	683.598	0.000288115	365.196	0.698419
BMI	cortex.PEC	c2.cp.reactome.v7.5.1.entrez/REACTOME_PREGNENOLONE_BIOSYNTHESIS	12	11	55	55	52.6781	0.563849	52.6781	0.563849
BMI	cortex.PEC	c2.cp.reactome.v7.5.1.entrez/REACTOME_PRE_NOTCH_EXPRESSION_AND_PROCESSING	469	225	1225	1043	1290.89	0.0931656	971.279	0.944437
BMI	cortex.PEC	c2.cp.reactome.v7.5.1.entrez/REACTOME_PRESYNAPTIC_FUNCTION_OF_KAINATE_RECEPTORS	22	14	91	91	81.4336	0.753552	81.4336	0.753552
BMI	cortex.PEC	c2.cp.reactome.v7.5.1.entrez/REACTOME_PROCESSING_OF_CAPPED_INTRON_CONTAINING_PRE_MRNA	296	145	10440	10419	10388.9	0.636795	10366.8	0.639591
BMI	cortex.PEC	c2.cp.reactome.v7.5.1.entrez/REACTOME_PROCESSING_OF_CAPPED_INTRONLESS_PRE_MRNA	29	16	120	120	121.922	0.433932	121.922	0.433932
BMI	cortex.PEC	c2.cp.reactome.v7.5.1.entrez/REACTOME_PROCESSING_OF_DNA_DOUBLE_STRAND_BREAK_ENDS	341	200	1953	1867	1978.86	0.336282	1856.67	0.562938
BMI	cortex.PEC	c2.cp.reactome.v7.5.1.entrez/REACTOME_PROCESSING_OF_INTRONLESS_PRE_MRNAS	20	11	55	55	61.6132	0.251455	61.6132	0.251455
BMI	cortex.PEC	c2.cp.reactome.v7.5.1.entrez/REACTOME_PROCESSING_OF_SMDT1	19	11	55	55	72.4351	0.0575703	72.4351	0.0575703
BMI	cortex.PEC	c2.cp.reactome.v7.5.1.entrez/REACTOME_PROCESSIVE_SYNTHESIS_ON_THE_C_STRAND_OF_THE_TELOMERE	19	14	91	91	74.9528	0.888277	74.9528	0.888277
BMI	cortex.PEC	c2.cp.reactome.v7.5.1.entrez/REACTOME_PROCESSIVE_SYNTHESIS_ON_THE_LAGGING_STRAND	15	11	55	55	43.3175	0.872736	43.3175	0.872736
BMI	cortex.PEC	c2.cp.reactome.v7.5.1.entrez/REACTOME_PROGRAMMED_CELL_DEATH	243	143	10153	10117	10341.2	0.0939004	10306.9	0.0914983
BMI	cortex.PEC	c2.cp.reactome.v7.5.1.entrez/REACTOME_PROLONGED_ERK_ACTIVATION_EVENTS	14	10	45	44	55.6551	0.13262	53.7313	0.149316
BMI	cortex.PEC	c2.cp.reactome.v7.5.1.entrez/REACTOME_PROSTACYCLIN_SIGNALLING_THROUGH_PROSTACYCLIN_RECEPTOR	20	10	45	45	43.9472	0.5165	43.9472	0.5165
BMI	cortex.PEC	c2.cp.reactome.v7.5.1.entrez/REACTOME_PROTEIN_FOLDING	123	55	1431	1424	1497.87	0.106851	1489.47	0.111047
BMI	cortex.PEC	c2.cp.reactome.v7.5.1.entrez/REACTOME_PROTEIN_LOCALIZATION	185	114	6441	6435	6456.84	0.442228	6442.63	0.470853
BMI	cortex.PEC	c2.cp.reactome.v7.5.1.entrez/REACTOME_PROTEIN_METHYLATION	19	13	78	78	67.443	0.797481	67.443	0.797481
BMI	cortex.PEC	c2.cp.reactome.v7.5.1.entrez/REACTOME_PROTEIN_PROTEIN_INTERACTIONS_AT_SYNAPSES	100	43	903	899	875.077	0.741581	873.718	0.721117
BMI	cortex.PEC	c2.cp.reactome.v7.5.1.entrez/REACTOME_PROTEIN_UBIQUITINATION	111	70	1225	1204	1149.7	0.938239	1121.98	0.955172
BMI	cortex.PEC	c2.cp.reactome.v7.5.1.entrez/REACTOME_PTEN_REGULATION	181	85	3570	3560	3516.12	0.736608	3507.69	0.730744
BMI	cortex.PEC	c2.cp.reactome.v7.5.1.entrez/REACTOME_PURINE_CATABOLISM	17	13	78	78	86.4048	0.240993	86.4048	0.240993
BMI	cortex.PEC	c2.cp.reactome.v7.5.1.entrez/REACTOME_PURINERGIC_SIGNALING_IN_LEISHMANIASIS_INFECTION	27	17	136	135	110.9	0.943633	110.292	0.94126
BMI	cortex.PEC	c2.cp.reactome.v7.5.1.entrez/REACTOME_PYRIMIDINE_CATABOLISM	12	10	45	45	57.9486	0.0932258	57.9486	0.0932258
BMI	cortex.PEC	c2.cp.reactome.v7.5.1.entrez/REACTOME_PYRIMIDINE_SALVAGE	11	10	45	45	51.2597	0.241631	51.2597	0.241631
BMI	cortex.PEC	c2.cp.reactome.v7.5.1.entrez/REACTOME_PYROPTOSIS	29	17	136	134	114.65	0.907949	114.182	0.891539
BMI	cortex.PEC	c2.cp.reactome.v7.5.1.entrez/REACTOME_PYRUVATE_METABOLISM_AND_CITRIC_ACID_TCA_CYCLE	60	38	703	699	631.33	0.975151	628.433	0.973619
BMI	cortex.PEC	c2.cp.reactome.v7.5.1.entrez/REACTOME_PYRUVATE_METABOLISM	34	19	171	168	136.313	0.976331	133.747	0.975936
BMI	cortex.PEC	c2.cp.reactome.v7.5.1.entrez/REACTOME_RAB_GEFS_EXCHANGE_GTP_FOR_GDP_ON_RABS	97	68	2211	2207	2222.51	0.427495	2214.28	0.452467
BMI	cortex.PEC	c2.cp.reactome.v7.5.1.entrez/REACTOME_RAB_GERANYLGERANYLATION	67	40	780	779	759.684	0.692159	759.586	0.684051
BMI	cortex.PEC	c2.cp.reactome.v7.5.1.entrez/REACTOME_RA_BIOSYNTHESIS_PATHWAY	33	14	91	90	91.9933	0.451148	91.7752	0.428147
BMI	cortex.PEC	c2.cp.reactome.v7.5.1.entrez/REACTOME_RAB_REGULATION_OF_TRAFFICKING	131	85	3486	3481	3432.48	0.737704	3424.21	0.750589
BMI	cortex.PEC	c2.cp.reactome.v7.5.1.entrez/REACTOME_RAC1_GTPASE_CYCLE	197	127	8001	7992	8045.01	0.36222	8031.85	0.374517
BMI	cortex.PEC	c2.cp.reactome.v7.5.1.entrez/REACTOME_RAC2_GTPASE_CYCLE	95	54	1431	1431	1429.96	0.502749	1429.96	0.502749
BMI	cortex.PEC	c2.cp.reactome.v7.5.1.entrez/REACTOME_RAC3_GTPASE_CYCLE	100	60	1770	1769	1721.96	0.789197	1721.96	0.784286
BMI	cortex.PEC	c2.cp.reactome.v7.5.1.entrez/REACTOME_RAF_ACTIVATION	37	26	325	324	326.15	0.471627	326.088	0.456986
BMI	cortex.PEC	c2.cp.reactome.v7.5.1.entrez/REACTOME_RAF_INDEPENDENT_MAPK1_3_ACTIVATION	24	14	91	91	98.9417	0.267146	98.9417	0.267146
BMI	cortex.PEC	c2.cp.reactome.v7.5.1.entrez/REACTOME_RAP1_SIGNALLING	16	11	55	55	33.5999	0.989895	33.5999	0.989895
BMI	cortex.PEC	c2.cp.reactome.v7.5.1.entrez/REACTOME_RAS_ACTIVATION_UPON_CA2_INFLUX_THROUGH_NMDA_RECEPTOR	21	14	91	91	87.2957	0.590481	87.2957	0.590481
BMI	cortex.PEC	c2.cp.reactome.v7.5.1.entrez/REACTOME_RAS_PROCESSING	26	16	120	120	138.928	0.11402	138.928	0.11402
BMI	cortex.PEC	c2.cp.reactome.v7.5.1.entrez/REACTOME_RECOGNITION_AND_ASSOCIATION_OF_DNA_GLYCOSYLASE_WITH_SITE_CONTAINING_AN_AFFECTED_PURINE	288	163	300	187	378.966	0.00133066	153.216	0.96636
BMI	cortex.PEC	c2.cp.reactome.v7.5.1.entrez/REACTOME_RECOGNITION_OF_DNA_DAMAGE_BY_PCNA_CONTAINING_REPLICATION_COMPLEX	31	19	171	171	174.606	0.40919	174.606	0.40919
BMI	cortex.PEC	c2.cp.reactome.v7.5.1.entrez/REACTOME_RECRUITMENT_OF_MITOTIC_CENTROSOME_PROTEINS_AND_COMPLEXES	95	60	1596	1591	1620.18	0.330852	1615.31	0.329784
BMI	cortex.PEC	c2.cp.reactome.v7.5.1.entrez/REACTOME_RECRUITMENT_OF_NUMA_TO_MITOTIC_CENTROSOMES	111	65	1953	1943	1990.28	0.27313	1978.98	0.279494
BMI	cortex.PEC	c2.cp.reactome.v7.5.1.entrez/REACTOME_RECYCLING_PATHWAY_OF_L1	58	29	351	348	380.782	0.131623	376.624	0.139691
BMI	cortex.PEC	c2.cp.reactome.v7.5.1.entrez/REACTOME_REGULATED_NECROSIS	66	34	561	555	542.918	0.700475	541.528	0.650855
BMI	cortex.PEC	c2.cp.reactome.v7.5.1.entrez/REACTOME_REGULATION_OF_BETA_CELL_DEVELOPMENT	45	20	190	190	229.246	0.0272447	229.246	0.0272447
BMI	cortex.PEC	c2.cp.reactome.v7.5.1.entrez/REACTOME_REGULATION_OF_CHOLESTEROL_BIOSYNTHESIS_BY_SREBP_SREBF	56	38	703	701	685.898	0.670768	684.839	0.661714
BMI	cortex.PEC	c2.cp.reactome.v7.5.1.entrez/REACTOME_REGULATION_OF_EXPRESSION_OF_SLITS_AND_ROBOS	215	92	4186	4168	4038.28	0.948087	4014.35	0.955124
BMI	cortex.PEC	c2.cp.reactome.v7.5.1.entrez/REACTOME_REGULATION_OF_FZD_BY_UBIQUITINATION	21	14	91	91	88.0221	0.568916	88.0221	0.568916
BMI	cortex.PEC	c2.cp.reactome.v7.5.1.entrez/REACTOME_REGULATION_OF_GENE_EXPRESSION_IN_BETA_CELLS	22	12	66	66	71.9579	0.287268	71.9579	0.287268
BMI	cortex.PEC	c2.cp.reactome.v7.5.1.entrez/REACTOME_REGULATION_OF_GLUCOKINASE_BY_GLUCOKINASE_REGULATORY_PROTEIN	33	23	253	253	265.554	0.281413	265.554	0.281413
BMI	cortex.PEC	c2.cp.reactome.v7.5.1.entrez/REACTOME_REGULATION_OF_HMOX1_EXPRESSION_AND_ACTIVITY	91	39	741	738	717.473	0.725865	716.116	0.71156
BMI	cortex.PEC	c2.cp.reactome.v7.5.1.entrez/REACTOME_REGULATION_OF_HSF1_MEDIATED_HEAT_SHOCK_RESPONSE	112	52	1326	1325	1349.54	0.320131	1349.53	0.313261
BMI	cortex.PEC	c2.cp.reactome.v7.5.1.entrez/REACTOME_REGULATION_OF_INSULIN_LIKE_GROWTH_FACTOR_IGF_TRANSPORT_AND_UPTAKE_BY_INSULIN_LIKE_GROWTH_FACTOR_BINDING_PROTEINS_IGFBPS	128	64	2016	2013	2033.92	0.385163	2033.68	0.368708
BMI	cortex.PEC	c2.cp.reactome.v7.5.1.entrez/REACTOME_REGULATION_OF_INSULIN_SECRETION	81	38	703	699	721.988	0.301653	717.839	0.302512
BMI	cortex.PEC	c2.cp.reactome.v7.5.1.entrez/REACTOME_REGULATION_OF_KIT_SIGNALING	18	10	45	45	41.7456	0.610609	41.7456	0.610609
BMI	cortex.PEC	c2.cp.reactome.v7.5.1.entrez/REACTOME_REGULATION_OF_LIPID_METABOLISM_BY_PPARALPHA	129	72	2556	2550	2693.02	0.0292118	2688.48	0.0277878
BMI	cortex.PEC	c2.cp.reactome.v7.5.1.entrez/REACTOME_REGULATION_OF_MECP2_EXPRESSION_AND_ACTIVITY	36	15	105	105	109.391	0.365137	109.391	0.365137
BMI	cortex.PEC	c2.cp.reactome.v7.5.1.entrez/REACTOME_REGULATION_OF_MRNA_STABILITY_BY_PROTEINS_THAT_BIND_AU_RICH_ELEMENTS	118	56	1540	1535	1536.66	0.519231	1531.41	0.52107
BMI	cortex.PEC	c2.cp.reactome.v7.5.1.entrez/REACTOME_REGULATION_OF_PLK1_ACTIVITY_AT_G2_M_TRANSITION	97	57	1596	1593	1630.04	0.270888	1629.2	0.258398
BMI	cortex.PEC	c2.cp.reactome.v7.5.1.entrez/REACTOME_REGULATION_OF_PTEN_GENE_TRANSCRIPTION	72	34	561	560	561.749	0.483145	558.825	0.506065
BMI	cortex.PEC	c2.cp.reactome.v7.5.1.entrez/REACTOME_REGULATION_OF_PTEN_STABILITY_AND_ACTIVITY	100	47	1081	1075	1017.42	0.916322	1014.13	0.907242
BMI	cortex.PEC	c2.cp.reactome.v7.5.1.entrez/REACTOME_REGULATION_OF_RAS_BY_GAPS	88	41	820	815	825.568	0.43895	824.088	0.404866
BMI	cortex.PEC	c2.cp.reactome.v7.5.1.entrez/REACTOME_REGULATION_OF_RUNX2_EXPRESSION_AND_ACTIVITY	91	45	990	987	1064.7	0.0491383	1063.35	0.0454316
BMI	cortex.PEC	c2.cp.reactome.v7.5.1.entrez/REACTOME_REGULATION_OF_RUNX3_EXPRESSION_AND_ACTIVITY	74	36	630	627	617.982	0.626253	616.624	0.608642
BMI	cortex.PEC	c2.cp.reactome.v7.5.1.entrez/REACTOME_REGULATION_OF_SIGNALING_BY_CBL	24	14	91	91	100.237	0.238276	100.237	0.238276
BMI	cortex.PEC	c2.cp.reactome.v7.5.1.entrez/REACTOME_REGULATION_OF_TLR_BY_ENDOGENOUS_LIGAND	22	12	66	63	86.604	0.045377	84.0585	0.0393627
BMI	cortex.PEC	c2.cp.reactome.v7.5.1.entrez/REACTOME_REGULATION_OF_TNFR1_SIGNALING	44	17	136	134	136.839	0.463663	136.194	0.430948
BMI	cortex.PEC	c2.cp.reactome.v7.5.1.entrez/REACTOME_REGULATION_OF_TP53_ACTIVITY	187	92	4186	4180	4223.15	0.34015	4218.8	0.333484
BMI	cortex.PEC	c2.cp.reactome.v7.5.1.entrez/REACTOME_REGULATION_OF_TP53_ACTIVITY_THROUGH_ACETYLATION	31	15	105	105	124.557	0.093557	124.557	0.093557
BMI	cortex.PEC	c2.cp.reactome.v7.5.1.entrez/REACTOME_REGULATION_OF_TP53_ACTIVITY_THROUGH_METHYLATION	25	12	66	66	68.0216	0.408226	68.0216	0.408226
BMI	cortex.PEC	c2.cp.reactome.v7.5.1.entrez/REACTOME_REGULATION_OF_TP53_ACTIVITY_THROUGH_PHOSPHORYLATION	105	55	1485	1483	1535.15	0.178215	1534.73	0.170731
BMI	cortex.PEC	c2.cp.reactome.v7.5.1.entrez/REACTOME_REGULATION_OF_TP53_EXPRESSION_AND_DEGRADATION	44	24	276	275	266.515	0.648021	266.2	0.637134
BMI	cortex.PEC	c2.cp.reactome.v7.5.1.entrez/REACTOME_REPRODUCTION	493	242	2211	2026	2336.25	0.0315091	2012.59	0.579532
BMI	cortex.PEC	c2.cp.reactome.v7.5.1.entrez/REACTOME_RESOLUTION_OF_ABASIC_SITES_AP_SITES	41	27	351	350	317.972	0.89663	315.625	0.906412
BMI	cortex.PEC	c2.cp.reactome.v7.5.1.entrez/REACTOME_RESOLUTION_OF_AP_SITES_VIA_THE_MULTIPLE_NUCLEOTIDE_PATCH_REPLACEMENT_PATHWAY	28	18	153	152	123.745	0.960284	121.398	0.967854
BMI	cortex.PEC	c2.cp.reactome.v7.5.1.entrez/REACTOME_RESOLUTION_OF_D_LOOP_STRUCTURES	37	29	351	350	360.538	0.351279	358.688	0.362853
BMI	cortex.PEC	c2.cp.reactome.v7.5.1.entrez/REACTOME_RESOLUTION_OF_D_LOOP_STRUCTURES_THROUGH_SYNTHESIS_DEPENDENT_STRAND_ANNEALING_SDSA	26	21	210	210	200.492	0.669479	200.492	0.669479
BMI	cortex.PEC	c2.cp.reactome.v7.5.1.entrez/REACTOME_RESOLUTION_OF_SISTER_CHROMATID_COHESION	135	85	3486	3477	3435.54	0.725521	3417.01	0.762879
BMI	cortex.PEC	c2.cp.reactome.v7.5.1.entrez/REACTOME_RESPIRATORY_ELECTRON_TRANSPORT_ATP_SYNTHESIS_BY_CHEMIOSMOTIC_COUPLING_AND_HEAT_PRODUCTION_BY_UNCOUPLING_PROTEINS	145	75	2775	2773	2867.26	0.108626	2859.81	0.122483
BMI	cortex.PEC	c2.cp.reactome.v7.5.1.entrez/REACTOME_RESPIRATORY_ELECTRON_TRANSPORT	120	62	1891	1890	1949.33	0.171114	1942.27	0.19676
BMI	cortex.PEC	c2.cp.reactome.v7.5.1.entrez/REACTOME_RESPONSE_OF_EIF2AK1_HRI_TO_HEME_DEFICIENCY	15	10	45	45	27.3632	0.98241	27.3632	0.98241
BMI	cortex.PEC	c2.cp.reactome.v7.5.1.entrez/REACTOME_RESPONSE_OF_EIF2AK4_GCN2_TO_AMINO_ACID_DEFICIENCY	124	53	1378	1371	1371.55	0.54396	1363.31	0.553457
BMI	cortex.PEC	c2.cp.reactome.v7.5.1.entrez/REACTOME_RESPONSE_OF_MTB_TO_PHAGOCYTOSIS	30	16	120	120	123.084	0.40502	123.084	0.40502
BMI	cortex.PEC	c2.cp.reactome.v7.5.1.entrez/REACTOME_RESPONSE_TO_ELEVATED_PLATELET_CYTOSOLIC_CA2	155	82	3321	3316	3418.23	0.117079	3413.21	0.116946
BMI	cortex.PEC	c2.cp.reactome.v7.5.1.entrez/REACTOME_RETROGRADE_TRANSPORT_AT_THE_TRANS_GOLGI_NETWORK	56	39	741	739	739.337	0.510335	738.219	0.501192
BMI	cortex.PEC	c2.cp.reactome.v7.5.1.entrez/REACTOME_RET_SIGNALING	41	23	253	253	245.681	0.617465	245.681	0.617465
BMI	cortex.PEC	c2.cp.reactome.v7.5.1.entrez/REACTOME_RHOA_GTPASE_CYCLE	167	112	6216	6210	6245.58	0.39325	6239.32	0.394084
BMI	cortex.PEC	c2.cp.reactome.v7.5.1.entrez/REACTOME_RHOB_GTPASE_CYCLE	80	52	1326	1325	1338.86	0.396705	1338.14	0.394617
BMI	cortex.PEC	c2.cp.reactome.v7.5.1.entrez/REACTOME_RHOBTB1_GTPASE_CYCLE	23	16	120	120	144.575	0.0627924	144.575	0.0627924
BMI	cortex.PEC	c2.cp.reactome.v7.5.1.entrez/REACTOME_RHOBTB2_GTPASE_CYCLE	31	15	105	105	109.024	0.374445	109.024	0.374445
BMI	cortex.PEC	c2.cp.reactome.v7.5.1.entrez/REACTOME_RHOBTB_GTPASE_CYCLE	43	24	276	276	297.163	0.182224	297.163	0.182224
BMI	cortex.PEC	c2.cp.reactome.v7.5.1.entrez/REACTOME_RHOC_GTPASE_CYCLE	83	56	1540	1538	1540.68	0.490299	1539.52	0.484312
BMI	cortex.PEC	c2.cp.reactome.v7.5.1.entrez/REACTOME_RHOD_GTPASE_CYCLE	56	37	666	666	677.507	0.370043	677.507	0.370043
BMI	cortex.PEC	c2.cp.reactome.v7.5.1.entrez/REACTOME_RHOF_GTPASE_CYCLE	48	31	465	465	505.412	0.0950448	505.412	0.0950448
BMI	cortex.PEC	c2.cp.reactome.v7.5.1.entrez/REACTOME_RHOG_GTPASE_CYCLE	77	49	1176	1176	1169.55	0.54753	1169.55	0.54753
BMI	cortex.PEC	c2.cp.reactome.v7.5.1.entrez/REACTOME_RHO_GTPASE_CYCLE	499	316	49455	49391	49967.5	0.0519525	49883.6	0.0588631
BMI	cortex.PEC	c2.cp.reactome.v7.5.1.entrez/REACTOME_RHO_GTPASE_EFFECTORS	685	382	20910	20697	20884.4	0.548545	20514.9	0.814436
BMI	cortex.PEC	c2.cp.reactome.v7.5.1.entrez/REACTOME_RHO_GTPASES_ACTIVATE_CIT	19	14	91	91	103.347	0.177288	103.347	0.177288
BMI	cortex.PEC	c2.cp.reactome.v7.5.1.entrez/REACTOME_RHO_GTPASES_ACTIVATE_FORMINS	151	95	4278	4265	4347.03	0.226782	4323.52	0.261738
BMI	cortex.PEC	c2.cp.reactome.v7.5.1.entrez/REACTOME_RHO_GTPASES_ACTIVATE_IQGAPS	41	21	171	168	185.382	0.213975	181.224	0.229814
BMI	cortex.PEC	c2.cp.reactome.v7.5.1.entrez/REACTOME_RHO_GTPASES_ACTIVATE_NADPH_OXIDASES	27	13	78	78	75.0344	0.574145	75.0344	0.574145
BMI	cortex.PEC	c2.cp.reactome.v7.5.1.entrez/REACTOME_RHO_GTPASES_ACTIVATE_PAKS	25	16	120	120	126.304	0.328924	126.304	0.328924
BMI	cortex.PEC	c2.cp.reactome.v7.5.1.entrez/REACTOME_RHO_GTPASES_ACTIVATE_PKNS	433	226	1275	1094	1438.3	0.000909673	1119.89	0.286549
BMI	cortex.PEC	c2.cp.reactome.v7.5.1.entrez/REACTOME_RHO_GTPASES_ACTIVATE_ROCKS	20	17	136	136	145.33	0.276431	145.33	0.276431
BMI	cortex.PEC	c2.cp.reactome.v7.5.1.entrez/REACTOME_RHO_GTPASES_ACTIVATE_WASPS_AND_WAVES	42	26	300	299	358.049	0.0119412	354.328	0.0152629
BMI	cortex.PEC	c2.cp.reactome.v7.5.1.entrez/REACTOME_RHOH_GTPASE_CYCLE	38	30	435	435	427.404	0.593444	427.404	0.593444
BMI	cortex.PEC	c2.cp.reactome.v7.5.1.entrez/REACTOME_RHOJ_GTPASE_CYCLE	59	40	780	779	723.522	0.926331	723.522	0.922683
BMI	cortex.PEC	c2.cp.reactome.v7.5.1.entrez/REACTOME_RHOQ_GTPASE_CYCLE	63	45	990	989	918.729	0.948107	918.729	0.945643
BMI	cortex.PEC	c2.cp.reactome.v7.5.1.entrez/REACTOME_RHOU_GTPASE_CYCLE	43	29	406	406	373.357	0.87579	373.357	0.87579
BMI	cortex.PEC	c2.cp.reactome.v7.5.1.entrez/REACTOME_RHOV_GTPASE_CYCLE	37	32	496	495	512.943	0.29012	512.889	0.279959
BMI	cortex.PEC	c2.cp.reactome.v7.5.1.entrez/REACTOME_RIPK1_MEDIATED_REGULATED_NECROSIS	37	17	136	133	132.103	0.578489	131.185	0.52824
BMI	cortex.PEC	c2.cp.reactome.v7.5.1.entrez/REACTOME_RIP_MEDIATED_NFKB_ACTIVATION_VIA_ZBP1	19	10	45	45	42.9087	0.560931	42.9087	0.560931
BMI	cortex.PEC	c2.cp.reactome.v7.5.1.entrez/REACTOME_RMTS_METHYLATE_HISTONE_ARGININES	422	201	666	559	629.128	0.844043	465.34	0.998435
BMI	cortex.PEC	c2.cp.reactome.v7.5.1.entrez/REACTOME_RNA_POLYMERASE_III_CHAIN_ELONGATION	20	11	55	55	58.5599	0.346184	58.5599	0.346184
BMI	cortex.PEC	c2.cp.reactome.v7.5.1.entrez/REACTOME_RNA_POLYMERASE_III_TRANSCRIPTION	44	24	276	276	283.007	0.372941	283.007	0.372941
BMI	cortex.PEC	c2.cp.reactome.v7.5.1.entrez/REACTOME_RNA_POLYMERASE_III_TRANSCRIPTION_INITIATION_FROM_TYPE_1_PROMOTER	31	16	120	120	118.145	0.530792	118.145	0.530792
BMI	cortex.PEC	c2.cp.reactome.v7.5.1.entrez/REACTOME_RNA_POLYMERASE_III_TRANSCRIPTION_INITIATION_FROM_TYPE_3_PROMOTER	31	18	153	153	144.91	0.667343	144.91	0.667343
BMI	cortex.PEC	c2.cp.reactome.v7.5.1.entrez/REACTOME_RNA_POLYMERASE_III_TRANSCRIPTION_TERMINATION	25	13	78	78	87.4303	0.217852	87.4303	0.217852
BMI	cortex.PEC	c2.cp.reactome.v7.5.1.entrez/REACTOME_RNA_POLYMERASE_II_TRANSCRIBES_SNRNA_GENES	94	49	1176	1172	1147.28	0.72017	1143.22	0.7209
BMI	cortex.PEC	c2.cp.reactome.v7.5.1.entrez/REACTOME_RNA_POLYMERASE_II_TRANSCRIPTION	1894	993	334153	332292	332105	0.993961	330039	0.997185
BMI	cortex.PEC	c2.cp.reactome.v7.5.1.entrez/REACTOME_RNA_POLYMERASE_II_TRANSCRIPTION_TERMINATION	77	39	741	739	723.861	0.666886	723.364	0.652559
BMI	cortex.PEC	c2.cp.reactome.v7.5.1.entrez/REACTOME_RNA_POLYMERASE_I_PROMOTER_ESCAPE	444	220	990	807	1121.66	0.00217337	797.245	0.589866
BMI	cortex.PEC	c2.cp.reactome.v7.5.1.entrez/REACTOME_RNA_POLYMERASE_I_TRANSCRIPTION	475	234	1711	1525	1832.5	0.0206202	1506.19	0.629302
BMI	cortex.PEC	c2.cp.reactome.v7.5.1.entrez/REACTOME_RNA_POLYMERASE_I_TRANSCRIPTION_INITIATION	72	28	378	373	359.018	0.751084	351.106	0.786199
BMI	cortex.PEC	c2.cp.reactome.v7.5.1.entrez/REACTOME_RNA_POLYMERASE_I_TRANSCRIPTION_TERMINATION	45	18	153	151	152.671	0.49229	146.657	0.584679
BMI	cortex.PEC	c2.cp.reactome.v7.5.1.entrez/REACTOME_RND1_GTPASE_CYCLE	44	26	325	325	292.96	0.898704	292.96	0.898704
BMI	cortex.PEC	c2.cp.reactome.v7.5.1.entrez/REACTOME_RND2_GTPASE_CYCLE	46	30	435	434	474.297	0.0939863	473.789	0.0911383
BMI	cortex.PEC	c2.cp.reactome.v7.5.1.entrez/REACTOME_RND3_GTPASE_CYCLE	45	30	435	434	418.768	0.703552	418.738	0.692001
BMI	cortex.PEC	c2.cp.reactome.v7.5.1.entrez/REACTOME_ROLE_OF_PHOSPHOLIPIDS_IN_PHAGOCYTOSIS	30	17	136	135	117.139	0.877034	117.018	0.865647
BMI	cortex.PEC	c2.cp.reactome.v7.5.1.entrez/REACTOME_ROS_AND_RNS_PRODUCTION_IN_PHAGOCYTES	46	18	153	153	128.25	0.927935	128.25	0.927935
BMI	cortex.PEC	c2.cp.reactome.v7.5.1.entrez/REACTOME_RRNA_MODIFICATION_IN_THE_NUCLEUS_AND_CYTOSOL	78	45	990	989	926.081	0.926962	925.217	0.926627
BMI	cortex.PEC	c2.cp.reactome.v7.5.1.entrez/REACTOME_RRNA_PROCESSING	245	135	9045	9020	9107.85	0.318766	9084.72	0.313592
BMI	cortex.PEC	c2.cp.reactome.v7.5.1.entrez/REACTOME_RUNX1_INTERACTS_WITH_CO_FACTORS_WHOSE_PRECISE_EFFECT_ON_RUNX1_TARGETS_IS_NOT_KNOWN	51	18	153	153	163.771	0.261173	163.771	0.261173
BMI	cortex.PEC	c2.cp.reactome.v7.5.1.entrez/REACTOME_RUNX1_REGULATES_GENES_INVOLVED_IN_MEGAKARYOCYTE_DIFFERENTIATION_AND_PLATELET_FUNCTION	439	222	1081	899	1163.08	0.0412258	843.462	0.906909
BMI	cortex.PEC	c2.cp.reactome.v7.5.1.entrez/REACTOME_RUNX1_REGULATES_TRANSCRIPTION_OF_GENES_INVOLVED_IN_DIFFERENTIATION_OF_HSCS	490	241	2145	1961	2244.21	0.0665371	1924.45	0.717906
BMI	cortex.PEC	c2.cp.reactome.v7.5.1.entrez/REACTOME_RUNX2_REGULATES_BONE_DEVELOPMENT	32	16	120	120	126.206	0.331138	126.206	0.331138
BMI	cortex.PEC	c2.cp.reactome.v7.5.1.entrez/REACTOME_RUNX2_REGULATES_OSTEOBLAST_DIFFERENTIATION	25	13	78	78	78.7739	0.454173	78.7739	0.454173
BMI	cortex.PEC	c2.cp.reactome.v7.5.1.entrez/REACTOME_SARS_COV_1_INFECTION	53	33	528	527	570.708	0.096667	570.306	0.093512
BMI	cortex.PEC	c2.cp.reactome.v7.5.1.entrez/REACTOME_SARS_COV_2_INFECTION	76	49	1176	1173	1243.01	0.0853388	1241.89	0.0794067
BMI	cortex.PEC	c2.cp.reactome.v7.5.1.entrez/REACTOME_SARS_COV_INFECTIONS	173	95	4465	4453	4463.07	0.505332	4448.41	0.516605
BMI	cortex.PEC	c2.cp.reactome.v7.5.1.entrez/REACTOME_SCF_SKP2_MEDIATED_DEGRADATION_OF_P27_P21	79	36	630	627	672.574	0.116617	671.217	0.107642
BMI	cortex.PEC	c2.cp.reactome.v7.5.1.entrez/REACTOME_SEALING_OF_THE_NUCLEAR_ENVELOPE_NE_BY_ESCRT_III	37	20	171	167	194.053	0.109303	189.493	0.112075
BMI	cortex.PEC	c2.cp.reactome.v7.5.1.entrez/REACTOME_SELECTIVE_AUTOPHAGY	99	55	1431	1424	1410.8	0.643158	1398.24	0.681923
BMI	cortex.PEC	c2.cp.reactome.v7.5.1.entrez/REACTOME_SELENOAMINO_ACID_METABOLISM	141	68	2278	2272	2195.76	0.889425	2191.37	0.885051
BMI	cortex.PEC	c2.cp.reactome.v7.5.1.entrez/REACTOME_SEMA3A_PAK_DEPENDENT_AXON_REPULSION	18	12	66	66	64.5931	0.52598	64.5931	0.52598
BMI	cortex.PEC	c2.cp.reactome.v7.5.1.entrez/REACTOME_SEMA4D_INDUCED_CELL_MIGRATION_AND_GROWTH_CONE_COLLAPSE	21	15	105	105	89.5435	0.859333	89.5435	0.859333
BMI	cortex.PEC	c2.cp.reactome.v7.5.1.entrez/REACTOME_SEMA4D_IN_SEMAPHORIN_SIGNALING	25	17	136	136	116.154	0.889985	116.154	0.889985
BMI	cortex.PEC	c2.cp.reactome.v7.5.1.entrez/REACTOME_SEMAPHORIN_INTERACTIONS	68	43	903	902	897.889	0.541734	894.164	0.567228
BMI	cortex.PEC	c2.cp.reactome.v7.5.1.entrez/REACTOME_SENESCENCE_ASSOCIATED_SECRETORY_PHENOTYPE_SASP	458	233	1653	1471	1775.61	0.0181585	1457.19	0.596021
BMI	cortex.PEC	c2.cp.reactome.v7.5.1.entrez/REACTOME_SENSORY_PERCEPTION	368	135	8911	8844	8725.28	0.91863	8689.43	0.877791
BMI	cortex.PEC	c2.cp.reactome.v7.5.1.entrez/REACTOME_SENSORY_PERCEPTION_OF_TASTE	70	26	325	268	295.471	0.878783	269.538	0.462124
BMI	cortex.PEC	c2.cp.reactome.v7.5.1.entrez/REACTOME_SENSORY_PROCESSING_OF_SOUND_BY_OUTER_HAIR_CELLS_OF_THE_COCHLEA	61	34	528	527	515.521	0.64301	514.787	0.640038
BMI	cortex.PEC	c2.cp.reactome.v7.5.1.entrez/REACTOME_SENSORY_PROCESSING_OF_SOUND	85	45	946	943	948.882	0.467514	946.707	0.459937
BMI	cortex.PEC	c2.cp.reactome.v7.5.1.entrez/REACTOME_SEPARATION_OF_SISTER_CHROMATIDS	219	124	7503	7483	7388.66	0.824512	7354.81	0.852782
BMI	cortex.PEC	c2.cp.reactome.v7.5.1.entrez/REACTOME_SEROTONIN_NEUROTRANSMITTER_RELEASE_CYCLE	18	11	55	55	40.6704	0.925339	40.6704	0.925339
BMI	cortex.PEC	c2.cp.reactome.v7.5.1.entrez/REACTOME_SEROTONIN_RECEPTORS	13	10	45	45	49.8783	0.285539	49.8783	0.285539
BMI	cortex.PEC	c2.cp.reactome.v7.5.1.entrez/REACTOME_SHC1_EVENTS_IN_ERBB2_SIGNALING	24	16	120	120	141.795	0.0850124	141.795	0.0850124
BMI	cortex.PEC	c2.cp.reactome.v7.5.1.entrez/REACTOME_SHC_MEDIATED_CASCADE_FGFR1	22	10	45	45	44.2218	0.504813	44.2218	0.504813
BMI	cortex.PEC	c2.cp.reactome.v7.5.1.entrez/REACTOME_SIALIC_ACID_METABOLISM	40	24	276	275	258.127	0.773151	257.543	0.767957
BMI	cortex.PEC	c2.cp.reactome.v7.5.1.entrez/REACTOME_SIGNAL_AMPLIFICATION	35	17	136	133	141.018	0.366584	137.307	0.3813
BMI	cortex.PEC	c2.cp.reactome.v7.5.1.entrez/REACTOME_SIGNALING_BY_ALK	29	11	55	55	57.5222	0.38198	57.5222	0.38198
BMI	cortex.PEC	c2.cp.reactome.v7.5.1.entrez/REACTOME_SIGNALING_BY_ALK_IN_CANCER	58	39	741	738	824.973	0.0169559	823.564	0.0152456
BMI	cortex.PEC	c2.cp.reactome.v7.5.1.entrez/REACTOME_SIGNALING_BY_BMP	30	15	105	105	99.3936	0.635989	99.3936	0.635989
BMI	cortex.PEC	c2.cp.reactome.v7.5.1.entrez/REACTOME_SIGNALING_BY_BRAF_AND_RAF1_FUSIONS	71	48	1081	1076	1075.18	0.54418	1059.03	0.638118
BMI	cortex.PEC	c2.cp.reactome.v7.5.1.entrez/REACTOME_SIGNALING_BY_CSF3_G_CSF	30	15	105	104	97.0209	0.698081	96.9801	0.674235
BMI	cortex.PEC	c2.cp.reactome.v7.5.1.entrez/REACTOME_SIGNALING_BY_CYTOSOLIC_FGFR1_FUSION_MUTANTS	19	15	105	104	121.304	0.131979	121.263	0.118571
BMI	cortex.PEC	c2.cp.reactome.v7.5.1.entrez/REACTOME_SIGNALING_BY_EGFR	54	35	595	595	591.237	0.535848	591.237	0.535848
BMI	cortex.PEC	c2.cp.reactome.v7.5.1.entrez/REACTOME_SIGNALING_BY_EGFR_IN_CANCER	28	16	120	120	138.589	0.117899	138.589	0.117899
BMI	cortex.PEC	c2.cp.reactome.v7.5.1.entrez/REACTOME_SIGNALING_BY_ERBB2_ECD_MUTANTS	16	12	66	66	73.8119	0.238126	73.8119	0.238126
BMI	cortex.PEC	c2.cp.reactome.v7.5.1.entrez/REACTOME_SIGNALING_BY_ERBB2	52	34	561	560	630.052	0.0226309	626.912	0.025911
BMI	cortex.PEC	c2.cp.reactome.v7.5.1.entrez/REACTOME_SIGNALING_BY_ERBB2_IN_CANCER	27	18	153	153	144.054	0.685606	144.054	0.685606
BMI	cortex.PEC	c2.cp.reactome.v7.5.1.entrez/REACTOME_SIGNALING_BY_ERBB4	60	37	666	662	703.666	0.15118	702.36	0.134441
BMI	cortex.PEC	c2.cp.reactome.v7.5.1.entrez/REACTOME_SIGNALING_BY_ERYTHROPOIETIN	25	17	136	135	176.797	0.0106739	176.757	0.00919002
BMI	cortex.PEC	c2.cp.reactome.v7.5.1.entrez/REACTOME_SIGNALING_BY_FGFR1	51	26	325	325	315.599	0.635381	315.599	0.635381
BMI	cortex.PEC	c2.cp.reactome.v7.5.1.entrez/REACTOME_SIGNALING_BY_FGFR1_IN_DISEASE	39	24	276	275	293.302	0.226689	293.261	0.214668
BMI	cortex.PEC	c2.cp.reactome.v7.5.1.entrez/REACTOME_SIGNALING_BY_FGFR2	75	39	741	740	804.535	0.0523303	804.236	0.0504045
BMI	cortex.PEC	c2.cp.reactome.v7.5.1.entrez/REACTOME_SIGNALING_BY_FGFR2_IIIA_TM	20	13	78	77	76.3963	0.530205	76.0971	0.507673
BMI	cortex.PEC	c2.cp.reactome.v7.5.1.entrez/REACTOME_SIGNALING_BY_FGFR2_IN_DISEASE	44	25	300	299	323.33	0.169569	323.031	0.162404
BMI	cortex.PEC	c2.cp.reactome.v7.5.1.entrez/REACTOME_SIGNALING_BY_FGFR3	39	22	231	231	232.331	0.463023	232.331	0.463023
BMI	cortex.PEC	c2.cp.reactome.v7.5.1.entrez/REACTOME_SIGNALING_BY_FGFR4	40	22	231	231	244.131	0.264161	244.131	0.264161
BMI	cortex.PEC	c2.cp.reactome.v7.5.1.entrez/REACTOME_SIGNALING_BY_FGFR	89	46	1035	1034	1097.3	0.0873343	1097	0.0849066
BMI	cortex.PEC	c2.cp.reactome.v7.5.1.entrez/REACTOME_SIGNALING_BY_FGFR_IN_DISEASE	65	39	741	737	752.822	0.373438	751.107	0.351058
BMI	cortex.PEC	c2.cp.reactome.v7.5.1.entrez/REACTOME_SIGNALING_BY_FLT3_FUSION_PROTEINS	19	15	105	104	107.752	0.407428	107.711	0.381934
BMI	cortex.PEC	c2.cp.reactome.v7.5.1.entrez/REACTOME_SIGNALING_BY_FLT3_ITD_AND_TKD_MUTANTS	16	13	78	77	82.1908	0.350905	82.15	0.322919
BMI	cortex.PEC	c2.cp.reactome.v7.5.1.entrez/REACTOME_SIGNALING_BY_GPCR	775	358	63190	63039	64225.3	0.00187558	64091.2	0.00159507
BMI	cortex.PEC	c2.cp.reactome.v7.5.1.entrez/REACTOME_SIGNALING_BY_HEDGEHOG	173	94	4278	4266	4453.14	0.0303712	4442.22	0.0294233
BMI	cortex.PEC	c2.cp.reactome.v7.5.1.entrez/REACTOME_SIGNALING_BY_HIPPO	20	11	55	54	63.5186	0.201423	63.5149	0.176175
BMI	cortex.PEC	c2.cp.reactome.v7.5.1.entrez/REACTOME_SIGNALING_BY_INSULIN_RECEPTOR	89	45	990	990	993.18	0.465591	993.18	0.465591
BMI	cortex.PEC	c2.cp.reactome.v7.5.1.entrez/REACTOME_SIGNALING_BY_INTERLEUKINS	622	279	28920	28849	29367.3	0.0319411	29266.9	0.0414515
BMI	cortex.PEC	c2.cp.reactome.v7.5.1.entrez/REACTOME_SIGNALING_BY_KIT_IN_DISEASE	21	14	91	90	103.973	0.166451	103.932	0.149552
BMI	cortex.PEC	c2.cp.reactome.v7.5.1.entrez/REACTOME_SIGNALING_BY_MET	88	62	1891	1889	1875.41	0.596124	1874.64	0.588376
BMI	cortex.PEC	c2.cp.reactome.v7.5.1.entrez/REACTOME_SIGNALING_BY_MODERATE_KINASE_ACTIVITY_BRAF_MUTANTS	50	31	435	434	475.821	0.0860742	475.765	0.0812113
BMI	cortex.PEC	c2.cp.reactome.v7.5.1.entrez/REACTOME_SIGNALING_BY_NODAL	26	10	45	45	36.7434	0.804722	36.7434	0.804722
BMI	cortex.PEC	c2.cp.reactome.v7.5.1.entrez/REACTOME_SIGNALING_BY_NOTCH1	79	35	595	593	594.15	0.502119	593.712	0.484042
BMI	cortex.PEC	c2.cp.reactome.v7.5.1.entrez/REACTOME_SIGNALING_BY_NOTCH1_PEST_DOMAIN_MUTANTS_IN_CANCER	63	26	325	324	323.845	0.50765	323.845	0.491981
BMI	cortex.PEC	c2.cp.reactome.v7.5.1.entrez/REACTOME_SIGNALING_BY_NOTCH2	36	14	91	91	92.5831	0.434061	92.5831	0.434061
BMI	cortex.PEC	c2.cp.reactome.v7.5.1.entrez/REACTOME_SIGNALING_BY_NOTCH3	52	25	300	300	287.849	0.682824	287.849	0.682824
BMI	cortex.PEC	c2.cp.reactome.v7.5.1.entrez/REACTOME_SIGNALING_BY_NOTCH4	110	47	1081	1077	1079.1	0.510558	1077.67	0.488541
BMI	cortex.PEC	c2.cp.reactome.v7.5.1.entrez/REACTOME_SIGNALING_BY_NOTCH	617	295	7140	6948	7126.67	0.54221	6801.73	0.893242
BMI	cortex.PEC	c2.cp.reactome.v7.5.1.entrez/REACTOME_SIGNALING_BY_NTRK2_TRKB	26	13	78	78	90.5747	0.156252	90.5747	0.156252
BMI	cortex.PEC	c2.cp.reactome.v7.5.1.entrez/REACTOME_SIGNALING_BY_NTRK3_TRKC	17	10	45	45	71.6702	0.00693848	71.6702	0.00693848
BMI	cortex.PEC	c2.cp.reactome.v7.5.1.entrez/REACTOME_SIGNALING_BY_NTRKS	139	67	2211	2205	2232.54	0.369602	2224.38	0.381678
BMI	cortex.PEC	c2.cp.reactome.v7.5.1.entrez/REACTOME_SIGNALING_BY_NUCLEAR_RECEPTORS	671	337	13041	12847	13114.1	0.324221	12780	0.660692
BMI	cortex.PEC	c2.cp.reactome.v7.5.1.entrez/REACTOME_SIGNALING_BY_PDGF	59	34	561	558	542.449	0.705437	541.527	0.683684
BMI	cortex.PEC	c2.cp.reactome.v7.5.1.entrez/REACTOME_SIGNALING_BY_PDGFR_IN_DISEASE	21	11	55	55	62.984	0.214726	62.984	0.214726
BMI	cortex.PEC	c2.cp.reactome.v7.5.1.entrez/REACTOME_SIGNALING_BY_PTK6	55	32	496	496	479.976	0.689041	479.976	0.689041
BMI	cortex.PEC	c2.cp.reactome.v7.5.1.entrez/REACTOME_SIGNALING_BY_RECEPTOR_TYROSINE_KINASES	560	300	44551	44468	44603.6	0.429203	44481.2	0.481486
BMI	cortex.PEC	c2.cp.reactome.v7.5.1.entrez/REACTOME_SIGNALING_BY_RETINOIC_ACID	61	24	276	275	233.587	0.969825	233.369	0.967465
BMI	cortex.PEC	c2.cp.reactome.v7.5.1.entrez/REACTOME_SIGNALING_BY_RHO_GTPASES_MIRO_GTPASES_AND_RHOBTB3	1125	664	118341	118000	118772	0.187886	118232	0.3158
BMI	cortex.PEC	c2.cp.reactome.v7.5.1.entrez/REACTOME_SIGNALING_BY_ROBO_RECEPTORS	262	126	7875	7851	7552.11	0.995387	7515.29	0.996665
BMI	cortex.PEC	c2.cp.reactome.v7.5.1.entrez/REACTOME_SIGNALING_BY_SCF_KIT	46	25	300	299	284.961	0.724806	284.921	0.711463
BMI	cortex.PEC	c2.cp.reactome.v7.5.1.entrez/REACTOME_SIGNALING_BY_TGF_BETA_RECEPTOR_COMPLEX	77	41	820	818	869.828	0.110718	867.853	0.110333
BMI	cortex.PEC	c2.cp.reactome.v7.5.1.entrez/REACTOME_SIGNALING_BY_TGFB_FAMILY_MEMBERS	107	53	1378	1375	1420.87	0.205832	1417.43	0.207936
BMI	cortex.PEC	c2.cp.reactome.v7.5.1.entrez/REACTOME_SIGNALING_BY_THE_B_CELL_RECEPTOR_BCR	136	70	2415	2406	2347.1	0.835622	2341.65	0.822906
BMI	cortex.PEC	c2.cp.reactome.v7.5.1.entrez/REACTOME_SIGNALING_BY_TYPE_1_INSULIN_LIKE_GROWTH_FACTOR_1_RECEPTOR_IGF1R	56	29	406	406	421.591	0.286506	421.591	0.286506
BMI	cortex.PEC	c2.cp.reactome.v7.5.1.entrez/REACTOME_SIGNALING_BY_VEGF	117	68	2211	2204	2283.25	0.138995	2270.17	0.159432
BMI	cortex.PEC	c2.cp.reactome.v7.5.1.entrez/REACTOME_SIGNALING_BY_WNT	706	369	18721	18511	18553.2	0.806885	18189	0.95351
BMI	cortex.PEC	c2.cp.reactome.v7.5.1.entrez/REACTOME_SIGNALING_BY_WNT_IN_CANCER	37	20	190	190	170.978	0.83545	170.978	0.83545
BMI	cortex.PEC	c2.cp.reactome.v7.5.1.entrez/REACTOME_SIGNALLING_TO_ERKS	35	22	231	227	243.698	0.270549	235.946	0.327927
BMI	cortex.PEC	c2.cp.reactome.v7.5.1.entrez/REACTOME_SIGNALLING_TO_RAS	21	12	66	64	76.1938	0.183356	70.8169	0.260812
BMI	cortex.PEC	c2.cp.reactome.v7.5.1.entrez/REACTOME_SIGNAL_TRANSDUCTION_BY_L1	29	12	66	66	78.6946	0.136039	78.6946	0.136039
BMI	cortex.PEC	c2.cp.reactome.v7.5.1.entrez/REACTOME_SIRT1_NEGATIVELY_REGULATES_RRNA_EXPRESSION	408	205	435	254	582.801	2.59783e-06	264.399	0.313946
BMI	cortex.PEC	c2.cp.reactome.v7.5.1.entrez/REACTOME_SLC_MEDIATED_TRANSMEMBRANE_TRANSPORT	277	138	9453	9438	9399.45	0.650012	9389.19	0.637202
BMI	cortex.PEC	c2.cp.reactome.v7.5.1.entrez/REACTOME_SLC_TRANSPORTER_DISORDERS	106	53	1378	1377	1314.99	0.886136	1314.98	0.882456
BMI	cortex.PEC	c2.cp.reactome.v7.5.1.entrez/REACTOME_SMAD2_SMAD3_SMAD4_HETEROTRIMER_REGULATES_TRANSCRIPTION	32	14	91	91	91.4358	0.467451	91.4358	0.467451
BMI	cortex.PEC	c2.cp.reactome.v7.5.1.entrez/REACTOME_SMOOTH_MUSCLE_CONTRACTION	40	26	325	324	286.301	0.940182	285.837	0.937731
BMI	cortex.PEC	c2.cp.reactome.v7.5.1.entrez/REACTOME_SNRNP_ASSEMBLY	59	39	666	663	677.514	0.369976	677.443	0.340149
BMI	cortex.PEC	c2.cp.reactome.v7.5.1.entrez/REACTOME_S_PHASE	186	106	5565	5555	5543.75	0.577436	5536.61	0.56686
BMI	cortex.PEC	c2.cp.reactome.v7.5.1.entrez/REACTOME_SPHINGOLIPID_DE_NOVO_BIOSYNTHESIS	46	31	465	464	473.166	0.386647	471.899	0.38986
BMI	cortex.PEC	c2.cp.reactome.v7.5.1.entrez/REACTOME_SPHINGOLIPID_METABOLISM	102	61	1830	1827	1740.94	0.931319	1739.4	0.928121
BMI	cortex.PEC	c2.cp.reactome.v7.5.1.entrez/REACTOME_SPRY_REGULATION_OF_FGF_SIGNALING	16	10	45	45	39.8757	0.688321	39.8757	0.688321
BMI	cortex.PEC	c2.cp.reactome.v7.5.1.entrez/REACTOME_SRP_DEPENDENT_COTRANSLATIONAL_PROTEIN_TARGETING_TO_MEMBRANE	137	65	2080	2071	1916.73	0.995207	1908.84	0.995033
BMI	cortex.PEC	c2.cp.reactome.v7.5.1.entrez/REACTOME_STABILIZATION_OF_P53	75	35	595	592	598.706	0.449662	597.348	0.430804
BMI	cortex.PEC	c2.cp.reactome.v7.5.1.entrez/REACTOME_STIMULI_SENSING_CHANNELS	120	65	2080	2075	2047.39	0.690726	2045.2	0.675255
BMI	cortex.PEC	c2.cp.reactome.v7.5.1.entrez/REACTOME_STING_MEDIATED_INDUCTION_OF_HOST_IMMUNE_RESPONSES	16	12	66	66	56.9201	0.779649	56.9201	0.779649
BMI	cortex.PEC	c2.cp.reactome.v7.5.1.entrez/REACTOME_STRIATED_MUSCLE_CONTRACTION	36	21	210	208	195.893	0.749097	189.105	0.822022
BMI	cortex.PEC	c2.cp.reactome.v7.5.1.entrez/REACTOME_SULFUR_AMINO_ACID_METABOLISM	28	22	231	227	241.999	0.296418	240.726	0.253732
BMI	cortex.PEC	c2.cp.reactome.v7.5.1.entrez/REACTOME_SUMOYLATION	434	224	5565	5533	5662.34	0.177836	5621.45	0.199691
BMI	cortex.PEC	c2.cp.reactome.v7.5.1.entrez/REACTOME_SUMOYLATION_OF_CHROMATIN_ORGANIZATION_PROTEINS	291	162	946	930	972.288	0.269558	947.483	0.337867
BMI	cortex.PEC	c2.cp.reactome.v7.5.1.entrez/REACTOME_SUMOYLATION_OF_DNA_DAMAGE_RESPONSE_AND_REPAIR_PROTEINS	97	50	1176	1174	1193.03	0.358218	1189.08	0.373106
BMI	cortex.PEC	c2.cp.reactome.v7.5.1.entrez/REACTOME_SUMOYLATION_OF_DNA_REPLICATION_PROTEINS	49	32	465	464	483.284	0.269716	479.384	0.301064
BMI	cortex.PEC	c2.cp.reactome.v7.5.1.entrez/REACTOME_SUMOYLATION_OF_INTRACELLULAR_RECEPTORS	33	15	91	91	106.675	0.125087	106.675	0.125087
BMI	cortex.PEC	c2.cp.reactome.v7.5.1.entrez/REACTOME_SUMOYLATION_OF_RNA_BINDING_PROTEINS	56	31	465	464	484.83	0.253662	480.929	0.284023
BMI	cortex.PEC	c2.cp.reactome.v7.5.1.entrez/REACTOME_SUMOYLATION_OF_SUMOYLATION_PROTEINS	36	26	325	324	351.148	0.152611	347.247	0.17923
BMI	cortex.PEC	c2.cp.reactome.v7.5.1.entrez/REACTOME_SUMOYLATION_OF_TRANSCRIPTION_COFACTORS	59	23	231	230	208.969	0.848077	208.212	0.845778
BMI	cortex.PEC	c2.cp.reactome.v7.5.1.entrez/REACTOME_SUMOYLATION_OF_TRANSCRIPTION_FACTORS	23	12	55	55	58.8666	0.335922	58.8666	0.335922
BMI	cortex.PEC	c2.cp.reactome.v7.5.1.entrez/REACTOME_SUMOYLATION_OF_UBIQUITINYLATION_PROTEINS	46	28	378	377	366.493	0.654876	365.002	0.661775
BMI	cortex.PEC	c2.cp.reactome.v7.5.1.entrez/REACTOME_SURFACTANT_METABOLISM	32	13	78	77	63.4721	0.883	63.3389	0.868441
BMI	cortex.PEC	c2.cp.reactome.v7.5.1.entrez/REACTOME_SWITCHING_OF_ORIGINS_TO_A_POST_REPLICATIVE_STATE	110	55	1485	1480	1460.44	0.670394	1458.03	0.653042
BMI	cortex.PEC	c2.cp.reactome.v7.5.1.entrez/REACTOME_SYNDECAN_INTERACTIONS	29	21	210	209	198.708	0.701428	198.001	0.696715
BMI	cortex.PEC	c2.cp.reactome.v7.5.1.entrez/REACTOME_SYNTHESIS_OF_ACTIVE_UBIQUITIN_ROLES_OF_E1_AND_E2_ENZYMES	33	17	136	136	107.502	0.965979	107.502	0.965979
BMI	cortex.PEC	c2.cp.reactome.v7.5.1.entrez/REACTOME_SYNTHESIS_OF_BILE_ACIDS_AND_BILE_SALTS	40	24	276	273	270.333	0.584898	261.985	0.673384
BMI	cortex.PEC	c2.cp.reactome.v7.5.1.entrez/REACTOME_SYNTHESIS_OF_BILE_ACIDS_AND_BILE_SALTS_VIA_24_HYDROXYCHOLESTEROL	18	10	45	42	69.8496	0.0102277	61.5011	0.0263964
BMI	cortex.PEC	c2.cp.reactome.v7.5.1.entrez/REACTOME_SYNTHESIS_OF_BILE_ACIDS_AND_BILE_SALTS_VIA_7ALPHA_HYDROXYCHOLESTEROL	30	15	105	102	117.001	0.1993	108.652	0.307681
BMI	cortex.PEC	c2.cp.reactome.v7.5.1.entrez/REACTOME_SYNTHESIS_OF_DNA	140	75	2775	2768	2758.43	0.584689	2754.21	0.570095
BMI	cortex.PEC	c2.cp.reactome.v7.5.1.entrez/REACTOME_SYNTHESIS_OF_GLYCOSYLPHOSPHATIDYLINOSITOL_GPI	21	15	105	104	84.2734	0.931906	83.1625	0.934143
BMI	cortex.PEC	c2.cp.reactome.v7.5.1.entrez/REACTOME_SYNTHESIS_OF_IP2_IP_AND_INS_IN_THE_CYTOSOL	14	10	45	45	58.218	0.089294	58.218	0.089294
BMI	cortex.PEC	c2.cp.reactome.v7.5.1.entrez/REACTOME_SYNTHESIS_OF_IP3_AND_IP4_IN_THE_CYTOSOL	28	20	190	190	207.991	0.17638	207.991	0.17638
BMI	cortex.PEC	c2.cp.reactome.v7.5.1.entrez/REACTOME_SYNTHESIS_OF_LEUKOTRIENES_LT_AND_EOXINS_EX	24	13	66	62	44.2478	0.981857	44.12	0.958291
BMI	cortex.PEC	c2.cp.reactome.v7.5.1.entrez/REACTOME_SYNTHESIS_OF_PA	46	25	300	300	295.506	0.562437	295.506	0.562437
BMI	cortex.PEC	c2.cp.reactome.v7.5.1.entrez/REACTOME_SYNTHESIS_OF_PC	41	20	190	190	162.183	0.929029	162.183	0.929029
BMI	cortex.PEC	c2.cp.reactome.v7.5.1.entrez/REACTOME_SYNTHESIS_OF_PE	13	10	45	45	46.254	0.420287	46.254	0.420287
BMI	cortex.PEC	c2.cp.reactome.v7.5.1.entrez/REACTOME_SYNTHESIS_OF_PIPS_AT_THE_EARLY_ENDOSOME_MEMBRANE	17	13	78	78	76.7535	0.518687	76.7535	0.518687
BMI	cortex.PEC	c2.cp.reactome.v7.5.1.entrez/REACTOME_SYNTHESIS_OF_PIPS_AT_THE_GOLGI_MEMBRANE	18	13	78	78	92.5563	0.124545	92.5563	0.124545
BMI	cortex.PEC	c2.cp.reactome.v7.5.1.entrez/REACTOME_SYNTHESIS_OF_PIPS_AT_THE_PLASMA_MEMBRANE	56	35	595	593	665.53	0.0234011	664.604	0.0216851
BMI	cortex.PEC	c2.cp.reactome.v7.5.1.entrez/REACTOME_SYNTHESIS_OF_PROSTAGLANDINS_PG_AND_THROMBOXANES_TX	17	12	66	65	63.4611	0.565776	61.4617	0.601553
BMI	cortex.PEC	c2.cp.reactome.v7.5.1.entrez/REACTOME_SYNTHESIS_OF_SUBSTRATES_IN_N_GLYCAN_BIOSYTHESIS	71	45	990	989	957.618	0.764485	957.034	0.761646
BMI	cortex.PEC	c2.cp.reactome.v7.5.1.entrez/REACTOME_SYNTHESIS_OF_VERY_LONG_CHAIN_FATTY_ACYL_COAS	26	19	171	171	174.316	0.415206	174.316	0.415206
BMI	cortex.PEC	c2.cp.reactome.v7.5.1.entrez/REACTOME_SYNTHESIS_SECRETION_AND_DEACYLATION_OF_GHRELIN	20	10	45	45	51.0371	0.248396	51.0371	0.248396
BMI	cortex.PEC	c2.cp.reactome.v7.5.1.entrez/REACTOME_TAK1_ACTIVATES_NFKB_BY_PHOSPHORYLATION_AND_ACTIVATION_OF_IKKS_COMPLEX	43	20	190	189	205.871	0.204261	205.698	0.192473
BMI	cortex.PEC	c2.cp.reactome.v7.5.1.entrez/REACTOME_TBC_RABGAPS	47	25	300	300	276.908	0.826559	276.908	0.826559
BMI	cortex.PEC	c2.cp.reactome.v7.5.1.entrez/REACTOME_TCF_DEPENDENT_SIGNALING_IN_RESPONSE_TO_WNT	603	301	7875	7683	7772.67	0.792071	7446.56	0.972692
BMI	cortex.PEC	c2.cp.reactome.v7.5.1.entrez/REACTOME_TCR_SIGNALING	197	69	2346	2337	2357.25	0.431029	2346.35	0.441842
BMI	cortex.PEC	c2.cp.reactome.v7.5.1.entrez/REACTOME_TELOMERE_C_STRAND_LAGGING_STRAND_SYNTHESIS	35	24	276	275	286.154	0.324454	274.134	0.503407
BMI	cortex.PEC	c2.cp.reactome.v7.5.1.entrez/REACTOME_TELOMERE_EXTENSION_BY_TELOMERASE	24	16	120	120	122.938	0.408625	122.938	0.408625
BMI	cortex.PEC	c2.cp.reactome.v7.5.1.entrez/REACTOME_TELOMERE_MAINTENANCE	356	208	2346	2227	2518.11	0.0068815	2278.28	0.219893
BMI	cortex.PEC	c2.cp.reactome.v7.5.1.entrez/REACTOME_TERMINATION_OF_O_GLYCAN_BIOSYNTHESIS	27	11	55	54	53.3568	0.537636	53.2032	0.505094
BMI	cortex.PEC	c2.cp.reactome.v7.5.1.entrez/REACTOME_TERMINATION_OF_TRANSLESION_DNA_SYNTHESIS	33	23	253	253	221.189	0.926225	221.189	0.926225
BMI	cortex.PEC	c2.cp.reactome.v7.5.1.entrez/REACTOME_TGF_BETA_RECEPTOR_SIGNALING_ACTIVATES_SMADS	33	21	210	210	209.676	0.493335	209.676	0.493335
BMI	cortex.PEC	c2.cp.reactome.v7.5.1.entrez/REACTOME_TGF_BETA_RECEPTOR_SIGNALING_IN_EMT_EPITHELIAL_TO_MESENCHYMAL_TRANSITION	17	11	55	55	73.4273	0.049066	73.4273	0.049066
BMI	cortex.PEC	c2.cp.reactome.v7.5.1.entrez/REACTOME_THE_CANONICAL_RETINOID_CYCLE_IN_RODS_TWILIGHT_VISION	25	18	153	149	177.266	0.0872894	176.347	0.0624481
BMI	cortex.PEC	c2.cp.reactome.v7.5.1.entrez/REACTOME_THE_CITRIC_ACID_TCA_CYCLE_AND_RESPIRATORY_ELECTRON_TRANSPORT	201	110	5995	5985	5932.3	0.715176	5915.51	0.736155
BMI	cortex.PEC	c2.cp.reactome.v7.5.1.entrez/REACTOME_THE_NLRP3_INFLAMMASOME	17	11	55	55	57.7096	0.375398	57.7096	0.375398
BMI	cortex.PEC	c2.cp.reactome.v7.5.1.entrez/REACTOME_THE_PHOTOTRANSDUCTION_CASCADE	36	22	231	231	257.899	0.108102	257.899	0.108102
BMI	cortex.PEC	c2.cp.reactome.v7.5.1.entrez/REACTOME_THE_ROLE_OF_GTSE1_IN_G2_M_PROGRESSION_AFTER_G2_CHECKPOINT	104	46	990	984	986.016	0.529763	980.5	0.525495
BMI	cortex.PEC	c2.cp.reactome.v7.5.1.entrez/REACTOME_THE_ROLE_OF_NEF_IN_HIV_1_REPLICATION_AND_DISEASE_PATHOGENESIS	39	16	120	120	106.816	0.7998	106.816	0.7998
BMI	cortex.PEC	c2.cp.reactome.v7.5.1.entrez/REACTOME_THROMBIN_SIGNALLING_THROUGH_PROTEINASE_ACTIVATED_RECEPTORS_PARS	33	16	120	117	119.514	0.495355	115.803	0.513916
BMI	cortex.PEC	c2.cp.reactome.v7.5.1.entrez/REACTOME_THROMBOXANE_SIGNALLING_THROUGH_TP_RECEPTOR	25	13	78	75	87.0123	0.227103	83.3013	0.239386
BMI	cortex.PEC	c2.cp.reactome.v7.5.1.entrez/REACTOME_TICAM1_RIP1_MEDIATED_IKK_COMPLEX_RECRUITMENT	22	13	78	76	79.3204	0.437046	78.5421	0.398244
BMI	cortex.PEC	c2.cp.reactome.v7.5.1.entrez/REACTOME_TIGHT_JUNCTION_INTERACTIONS	33	19	171	170	193.651	0.113094	193.403	0.105469
BMI	cortex.PEC	c2.cp.reactome.v7.5.1.entrez/REACTOME_TNFR1_INDUCED_NFKAPPAB_SIGNALING_PATHWAY	40	12	66	65	72.4732	0.273055	71.868	0.260963
BMI	cortex.PEC	c2.cp.reactome.v7.5.1.entrez/REACTOME_TNFR2_NON_CANONICAL_NF_KB_PATHWAY	138	52	1326	1320	1364.7	0.224457	1362.36	0.203612
BMI	cortex.PEC	c2.cp.reactome.v7.5.1.entrez/REACTOME_TNF_SIGNALING	53	23	253	251	247.681	0.58256	247.035	0.558867
BMI	cortex.PEC	c2.cp.reactome.v7.5.1.entrez/REACTOME_TOLL_LIKE_RECEPTOR_9_TLR9_CASCADE	108	55	1485	1482	1517.95	0.270104	1510.46	0.297475
BMI	cortex.PEC	c2.cp.reactome.v7.5.1.entrez/REACTOME_TOLL_LIKE_RECEPTOR_CASCADES	173	96	4560	4547	4595.66	0.352208	4577.06	0.373914
BMI	cortex.PEC	c2.cp.reactome.v7.5.1.entrez/REACTOME_TOLL_LIKE_RECEPTOR_TLR1_TLR2_CASCADE	118	57	1596	1591	1634.02	0.248408	1626.59	0.261704
BMI	cortex.PEC	c2.cp.reactome.v7.5.1.entrez/REACTOME_TP53_REGULATES_METABOLIC_GENES	91	60	1770	1766	1676.96	0.94304	1675.77	0.937431
BMI	cortex.PEC	c2.cp.reactome.v7.5.1.entrez/REACTOME_TP53_REGULATES_TRANSCRIPTION_OF_ADDITIONAL_CELL_CYCLE_GENES_WHOSE_EXACT_ROLE_IN_THE_P53_PATHWAY_REMAIN_UNCERTAIN	29	13	78	78	80.3873	0.404198	80.3873	0.404198
BMI	cortex.PEC	c2.cp.reactome.v7.5.1.entrez/REACTOME_TP53_REGULATES_TRANSCRIPTION_OF_CELL_CYCLE_GENES	57	27	351	351	364.701	0.296111	364.701	0.296111
BMI	cortex.PEC	c2.cp.reactome.v7.5.1.entrez/REACTOME_TP53_REGULATES_TRANSCRIPTION_OF_CELL_DEATH_GENES	44	30	435	432	439.144	0.435396	437.58	0.416179
BMI	cortex.PEC	c2.cp.reactome.v7.5.1.entrez/REACTOME_TP53_REGULATES_TRANSCRIPTION_OF_DNA_REPAIR_GENES	85	43	903	900	861.829	0.833522	855.203	0.855005
BMI	cortex.PEC	c2.cp.reactome.v7.5.1.entrez/REACTOME_TP53_REGULATES_TRANSCRIPTION_OF_GENES_INVOLVED_IN_CYTOCHROME_C_RELEASE	20	14	91	91	96.2235	0.333876	96.2235	0.333876
BMI	cortex.PEC	c2.cp.reactome.v7.5.1.entrez/REACTOME_TP53_REGULATES_TRANSCRIPTION_OF_GENES_INVOLVED_IN_G2_CELL_CYCLE_ARREST	18	11	55	55	51.71	0.601115	51.71	0.601115
BMI	cortex.PEC	c2.cp.reactome.v7.5.1.entrez/REACTOME_TRAF3_DEPENDENT_IRF_ACTIVATION_PATHWAY	16	10	45	45	44.4761	0.494028	44.4761	0.494028
BMI	cortex.PEC	c2.cp.reactome.v7.5.1.entrez/REACTOME_TRAF6_MEDIATED_INDUCTION_OF_TAK1_COMPLEX_WITHIN_TLR4_COMPLEX	18	12	66	65	62.3446	0.604839	59.7364	0.661228
BMI	cortex.PEC	c2.cp.reactome.v7.5.1.entrez/REACTOME_TRAF6_MEDIATED_IRF7_ACTIVATION	31	13	78	78	78.452	0.464343	78.452	0.464343
BMI	cortex.PEC	c2.cp.reactome.v7.5.1.entrez/REACTOME_TRAF6_MEDIATED_NF_KB_ACTIVATION	33	16	120	120	104.621	0.840155	104.621	0.840155
BMI	cortex.PEC	c2.cp.reactome.v7.5.1.entrez/REACTOME_TRAFFICKING_OF_AMPA_RECEPTORS	31	22	231	230	215.728	0.756668	215.698	0.742133
BMI	cortex.PEC	c2.cp.reactome.v7.5.1.entrez/REACTOME_TRAFFICKING_OF_GLUR2_CONTAINING_AMPA_RECEPTORS	17	10	45	45	37.4832	0.779337	37.4832	0.779337
BMI	cortex.PEC	c2.cp.reactome.v7.5.1.entrez/REACTOME_TRANSCRIPTIONAL_ACTIVATION_OF_MITOCHONDRIAL_BIOGENESIS	61	26	325	324	318.673	0.588465	317.598	0.589768
BMI	cortex.PEC	c2.cp.reactome.v7.5.1.entrez/REACTOME_TRANSCRIPTIONAL_ACTIVITY_OF_SMAD2_SMAD3_SMAD4_HETEROTRIMER	47	19	171	170	161.206	0.692803	161.206	0.673318
BMI	cortex.PEC	c2.cp.reactome.v7.5.1.entrez/REACTOME_TRANSCRIPTIONAL_REGULATION_BY_E2F6	46	20	190	190	172.733	0.810472	172.733	0.810472
BMI	cortex.PEC	c2.cp.reactome.v7.5.1.entrez/REACTOME_TRANSCRIPTIONAL_REGULATION_BY_MECP2	68	35	595	595	563.472	0.818905	563.472	0.818905
BMI	cortex.PEC	c2.cp.reactome.v7.5.1.entrez/REACTOME_TRANSCRIPTIONAL_REGULATION_BY_RUNX1	615	294	7021	6826	7000.96	0.564998	6667.22	0.913694
BMI	cortex.PEC	c2.cp.reactome.v7.5.1.entrez/REACTOME_TRANSCRIPTIONAL_REGULATION_BY_RUNX2	140	69	2346	2342	2358.96	0.421289	2355.91	0.415822
BMI	cortex.PEC	c2.cp.reactome.v7.5.1.entrez/REACTOME_TRANSCRIPTIONAL_REGULATION_BY_RUNX3	123	48	1128	1125	1136.59	0.422904	1135.23	0.409371
BMI	cortex.PEC	c2.cp.reactome.v7.5.1.entrez/REACTOME_TRANSCRIPTIONAL_REGULATION_BY_SMALL_RNAS	448	236	1830	1646	1929.03	0.0526971	1609.81	0.733602
BMI	cortex.PEC	c2.cp.reactome.v7.5.1.entrez/REACTOME_TRANSCRIPTIONAL_REGULATION_BY_THE_AP_2_TFAP2_FAMILY_OF_TRANSCRIPTION_FACTORS	45	16	120	120	106.683	0.802392	106.683	0.802392
BMI	cortex.PEC	c2.cp.reactome.v7.5.1.entrez/REACTOME_TRANSCRIPTIONAL_REGULATION_BY_TP53	424	230	26335	26285	26274.2	0.603369	26227.4	0.598051
BMI	cortex.PEC	c2.cp.reactome.v7.5.1.entrez/REACTOME_TRANSCRIPTIONAL_REGULATION_BY_VENTX	48	22	231	231	212.074	0.809095	212.074	0.809095
BMI	cortex.PEC	c2.cp.reactome.v7.5.1.entrez/REACTOME_TRANSCRIPTIONAL_REGULATION_OF_GRANULOPOIESIS	431	210	595	414	706.068	0.00111512	387.665	0.81913
BMI	cortex.PEC	c2.cp.reactome.v7.5.1.entrez/REACTOME_TRANSCRIPTIONAL_REGULATION_OF_WHITE_ADIPOCYTE_DIFFERENTIATION	93	46	1035	1033	1001.24	0.769018	1001.02	0.756844
BMI	cortex.PEC	c2.cp.reactome.v7.5.1.entrez/REACTOME_TRANSCRIPTION_COUPLED_NUCLEOTIDE_EXCISION_REPAIR_TC_NER	89	58	1653	1644	1634.38	0.623006	1625.11	0.625176
BMI	cortex.PEC	c2.cp.reactome.v7.5.1.entrez/REACTOME_TRANSCRIPTION_OF_E2F_TARGETS_UNDER_NEGATIVE_CONTROL_BY_DREAM_COMPLEX	19	13	78	78	82.2437	0.349391	82.2437	0.349391
BMI	cortex.PEC	c2.cp.reactome.v7.5.1.entrez/REACTOME_TRANSCRIPTION_OF_E2F_TARGETS_UNDER_NEGATIVE_CONTROL_BY_P107_RBL1_AND_P130_RBL2_IN_COMPLEX_WITH_HDAC1	16	12	66	66	64.7786	0.519467	64.7786	0.519467
BMI	cortex.PEC	c2.cp.reactome.v7.5.1.entrez/REACTOME_TRANSCRIPTION_OF_THE_HIV_GENOME	89	44	946	941	915.764	0.754057	908.074	0.774159
BMI	cortex.PEC	c2.cp.reactome.v7.5.1.entrez/REACTOME_TRANSFERRIN_ENDOCYTOSIS_AND_RECYCLING	40	18	153	153	140.582	0.75543	140.582	0.75543
BMI	cortex.PEC	c2.cp.reactome.v7.5.1.entrez/REACTOME_TRANS_GOLGI_NETWORK_VESICLE_BUDDING	73	49	1176	1174	1208.96	0.246018	1206.82	0.246699
BMI	cortex.PEC	c2.cp.reactome.v7.5.1.entrez/REACTOME_TRANSLATION	342	192	18336	18302	18167.7	0.810109	18137	0.805492
BMI	cortex.PEC	c2.cp.reactome.v7.5.1.entrez/REACTOME_TRANSLATION_OF_REPLICASE_AND_ASSEMBLY_OF_THE_REPLICATION_TRANSCRIPTION_COMPLEX	14	12	66	65	61.3845	0.637987	60.9825	0.618319
BMI	cortex.PEC	c2.cp.reactome.v7.5.1.entrez/REACTOME_TRANSLATION_OF_SARS_COV_1_STRUCTURAL_PROTEINS	30	18	153	153	153.799	0.466646	153.799	0.466646
BMI	cortex.PEC	c2.cp.reactome.v7.5.1.entrez/REACTOME_TRANSLATION_OF_SARS_COV_2_STRUCTURAL_PROTEINS	52	33	528	527	509.999	0.705328	509.702	0.697828
BMI	cortex.PEC	c2.cp.reactome.v7.5.1.entrez/REACTOME_TRANSLESION_SYNTHESIS_BY_POLH	20	13	78	78	81.7951	0.362323	81.7951	0.362323
BMI	cortex.PEC	c2.cp.reactome.v7.5.1.entrez/REACTOME_TRANSLESION_SYNTHESIS_BY_POLK	18	12	66	66	66.04	0.475462	66.04	0.475462
BMI	cortex.PEC	c2.cp.reactome.v7.5.1.entrez/REACTOME_TRANSLESION_SYNTHESIS_BY_Y_FAMILY_DNA_POLYMERASES_BYPASSES_LESIONS_ON_DNA_TEMPLATE	40	28	378	378	350.953	0.837393	350.953	0.837393
BMI	cortex.PEC	c2.cp.reactome.v7.5.1.entrez/REACTOME_TRANSLOCATION_OF_SLC2A4_GLUT4_TO_THE_PLASMA_MEMBRANE	82	55	1378	1372	1490.8	0.0176327	1484.47	0.0177029
BMI	cortex.PEC	c2.cp.reactome.v7.5.1.entrez/REACTOME_TRANSMISSION_ACROSS_CHEMICAL_SYNAPSES	288	155	11781	11750	12047	0.0423167	12023.1	0.0382025
BMI	cortex.PEC	c2.cp.reactome.v7.5.1.entrez/REACTOME_TRANSPORT_OF_BILE_SALTS_AND_ORGANIC_ACIDS_METAL_IONS_AND_AMINE_COMPOUNDS	104	45	990	988	1011.98	0.306668	1009.2	0.3126
BMI	cortex.PEC	c2.cp.reactome.v7.5.1.entrez/REACTOME_TRANSPORT_OF_CONNEXONS_TO_THE_PLASMA_MEMBRANE	25	12	55	52	63.7816	0.195092	59.6235	0.218132
BMI	cortex.PEC	c2.cp.reactome.v7.5.1.entrez/REACTOME_TRANSPORT_OF_INORGANIC_CATIONS_ANIONS_AND_AMINO_ACIDS_OLIGOPEPTIDES	115	59	1711	1709	1721.35	0.425441	1720.68	0.416551
BMI	cortex.PEC	c2.cp.reactome.v7.5.1.entrez/REACTOME_TRANSPORT_OF_MATURE_MRNAS_DERIVED_FROM_INTRONLESS_TRANSCRIPTS	45	29	406	406	421.282	0.290118	421.282	0.290118
BMI	cortex.PEC	c2.cp.reactome.v7.5.1.entrez/REACTOME_TRANSPORT_OF_MATURE_TRANSCRIPT_TO_CYTOPLASM	102	54	1431	1429	1413.6	0.623244	1411.91	0.621118
BMI	cortex.PEC	c2.cp.reactome.v7.5.1.entrez/REACTOME_TRANSPORT_OF_SMALL_MOLECULES	828	429	91806	91663	91452.1	0.795464	91293.8	0.805594
BMI	cortex.PEC	c2.cp.reactome.v7.5.1.entrez/REACTOME_TRANSPORT_OF_THE_SLBP_DEPENDANT_MATURE_MRNA	37	24	276	276	284.135	0.355237	284.135	0.355237
BMI	cortex.PEC	c2.cp.reactome.v7.5.1.entrez/REACTOME_TRANSPORT_OF_VITAMINS_NUCLEOSIDES_AND_RELATED_MOLECULES	44	25	300	298	275.201	0.844783	273.204	0.845612
BMI	cortex.PEC	c2.cp.reactome.v7.5.1.entrez/REACTOME_TRANSPORT_TO_THE_GOLGI_AND_SUBSEQUENT_MODIFICATION	199	122	7260	7247	7244.57	0.548802	7232.5	0.54577
BMI	cortex.PEC	c2.cp.reactome.v7.5.1.entrez/REACTOME_TRIGLYCERIDE_CATABOLISM	24	11	55	55	84.7953	0.00607662	84.7953	0.00607662
BMI	cortex.PEC	c2.cp.reactome.v7.5.1.entrez/REACTOME_TRIGLYCERIDE_METABOLISM	39	18	153	153	169.601	0.169917	169.601	0.169917
BMI	cortex.PEC	c2.cp.reactome.v7.5.1.entrez/REACTOME_TRISTETRAPROLIN_TTP_ZFP36_BINDS_AND_DESTABILIZES_MRNA	20	14	91	91	77.9523	0.833383	77.9523	0.833383
BMI	cortex.PEC	c2.cp.reactome.v7.5.1.entrez/REACTOME_TRNA_AMINOACYLATION	53	33	528	527	588.512	0.0347057	588.439	0.0326009
BMI	cortex.PEC	c2.cp.reactome.v7.5.1.entrez/REACTOME_TRNA_MODIFICATION_IN_THE_NUCLEUS_AND_CYTOSOL	46	30	435	435	429.936	0.559513	429.936	0.559513
BMI	cortex.PEC	c2.cp.reactome.v7.5.1.entrez/REACTOME_TRNA_PROCESSING	132	80	3160	3158	3202.38	0.294923	3201.96	0.288107
BMI	cortex.PEC	c2.cp.reactome.v7.5.1.entrez/REACTOME_TRNA_PROCESSING_IN_THE_NUCLEUS	77	44	946	945	1017.08	0.0536721	1016.7	0.0521265
BMI	cortex.PEC	c2.cp.reactome.v7.5.1.entrez/REACTOME_TRP_CHANNELS	31	19	171	167	150.59	0.867461	148.658	0.842815
BMI	cortex.PEC	c2.cp.reactome.v7.5.1.entrez/REACTOME_UB_SPECIFIC_PROCESSING_PROTEASES	337	148	6328	6256	6303.77	0.583045	6185.3	0.735159
BMI	cortex.PEC	c2.cp.reactome.v7.5.1.entrez/REACTOME_UCH_PROTEINASES	160	69	1653	1641	1672.42	0.363933	1656.42	0.389725
BMI	cortex.PEC	c2.cp.reactome.v7.5.1.entrez/REACTOME_UNBLOCKING_OF_NMDA_RECEPTORS_GLUTAMATE_BINDING_AND_ACTIVATION	22	13	78	78	60.8024	0.924933	60.8024	0.924933
BMI	cortex.PEC	c2.cp.reactome.v7.5.1.entrez/REACTOME_UNFOLDED_PROTEIN_RESPONSE_UPR	97	62	1891	1888	1886.17	0.526982	1883.91	0.522239
BMI	cortex.PEC	c2.cp.reactome.v7.5.1.entrez/REACTOME_UPTAKE_AND_ACTIONS_OF_BACTERIAL_TOXINS	33	16	120	119	101.6	0.887034	101.198	0.879664
BMI	cortex.PEC	c2.cp.reactome.v7.5.1.entrez/REACTOME_VASOPRESSIN_REGULATES_RENAL_WATER_HOMEOSTASIS_VIA_AQUAPORINS	45	23	253	253	249.259	0.554671	249.259	0.554671
BMI	cortex.PEC	c2.cp.reactome.v7.5.1.entrez/REACTOME_VEGFR2_MEDIATED_CELL_PROLIFERATION	22	15	105	105	117.816	0.185032	117.816	0.185032
BMI	cortex.PEC	c2.cp.reactome.v7.5.1.entrez/REACTOME_VEGFR2_MEDIATED_VASCULAR_PERMEABILITY	30	19	171	170	185.384	0.213951	185.069	0.203225
BMI	cortex.PEC	c2.cp.reactome.v7.5.1.entrez/REACTOME_VESICLE_MEDIATED_TRANSPORT	724	446	97903	97761	98365.4	0.148065	98162.2	0.182034
BMI	cortex.PEC	c2.cp.reactome.v7.5.1.entrez/REACTOME_VIRAL_MESSENGER_RNA_SYNTHESIS	46	32	496	494	515.2	0.266642	514.519	0.252994
BMI	cortex.PEC	c2.cp.reactome.v7.5.1.entrez/REACTOME_VISUAL_PHOTOTRANSDUCTION	119	61	1830	1825	1750.35	0.907445	1742.64	0.915157
BMI	cortex.PEC	c2.cp.reactome.v7.5.1.entrez/REACTOME_VITAMIN_B5_PANTOTHENATE_METABOLISM	17	11	55	55	62.5719	0.225372	62.5719	0.225372
BMI	cortex.PEC	c2.cp.reactome.v7.5.1.entrez/REACTOME_VOLTAGE_GATED_POTASSIUM_CHANNELS	45	27	351	342	402.055	0.0310493	396.459	0.0224172
BMI	cortex.PEC	c2.cp.reactome.v7.5.1.entrez/REACTOME_VXPX_CARGO_TARGETING_TO_CILIUM	21	16	120	120	115.801	0.591384	115.801	0.591384
BMI	cortex.PEC	c2.cp.reactome.v7.5.1.entrez/REACTOME_WNT5A_DEPENDENT_INTERNALIZATION_OF_FZD2_FZD5_AND_ROR2	14	10	45	45	49.8603	0.286142	49.8603	0.286142
BMI	cortex.PEC	c2.cp.reactome.v7.5.1.entrez/REACTOME_WNT5A_DEPENDENT_INTERNALIZATION_OF_FZD4	16	10	45	45	34.5054	0.871689	34.5054	0.871689
BMI	cortex.PEC	c2.cp.reactome.v7.5.1.entrez/REACTOME_WNT_LIGAND_BIOGENESIS_AND_TRAFFICKING	27	16	120	120	128.315	0.285148	128.315	0.285148
BMI	cortex.PEC	c2.cp.reactome.v7.5.1.entrez/REACTOME_XENOBIOTICS	27	11	45	45	35.4831	0.844344	35.4831	0.844344
BMI	cortex.PEC	c2.cp.reactome.v7.5.1.entrez/REACTOME_ZBP1_DAI_MEDIATED_INDUCTION_OF_TYPE_I_IFNS	23	12	66	66	59.1771	0.711261	59.1771	0.711261
BMI	cortex.PEC	c3.tft.v7.5.1.entrez/AAANWWTGC_UNKNOWN	221	102	5151	5146	5149.33	0.503946	5144.23	0.504344
BMI	cortex.PEC	c3.tft.v7.5.1.entrez/AAAYRNCTG_UNKNOWN	406	203	20301	20270	20275.9	0.548253	20240.8	0.556456
BMI	cortex.PEC	c3.tft.v7.5.1.entrez/AAAYWAACM_HFH4_01	280	142	9730	9717	9713.66	0.544743	9698.23	0.551695
BMI	cortex.PEC	c3.tft.v7.5.1.entrez/AACTTT_UNKNOWN	2039	1108	611065	610352	613100	0.0329425	612250	0.0430138
BMI	cortex.PEC	c3.tft.v7.5.1.entrez/AACWWCAANK_UNKNOWN	155	86	3655	3646	3460.94	0.989371	3452.49	0.989267
BMI	cortex.PEC	c3.tft.v7.5.1.entrez/AACYNNNNTTCCS_UNKNOWN	111	57	1596	1589	1633.33	0.252239	1626.08	0.253207
BMI	cortex.PEC	c3.tft.v7.5.1.entrez/AAGWWRNYGGC_UNKNOWN	148	72	2556	2550	2495.4	0.800967	2483	0.825665
BMI	cortex.PEC	c3.tft.v7.5.1.entrez/ACAWNRNSRCGG_UNKNOWN	79	40	780	775	756.644	0.719185	741.929	0.798215
BMI	cortex.PEC	c3.tft.v7.5.1.entrez/ACAWYAAAG_UNKNOWN	115	58	1653	1649	1734.83	0.0789971	1720.12	0.108854
BMI	cortex.PEC	c3.tft.v7.5.1.entrez/ACCTGTTG_UNKNOWN	188	95	4371	4364	4405.49	0.353818	4403.13	0.335533
BMI	cortex.PEC	c3.tft.v7.5.1.entrez/ACTAYRNNNCCCR_UNKNOWN	501	305	46360	46215	46602	0.213104	46444.1	0.225244
BMI	cortex.PEC	c3.tft.v7.5.1.entrez/ACTWSNACTNY_UNKNOWN	116	54	1431	1419	1370.48	0.871846	1338.88	0.935815
BMI	cortex.PEC	c3.tft.v7.5.1.entrez/ADA2_TARGET_GENES	925	562	155961	155582	155394	0.844916	154961	0.867267
BMI	cortex.PEC	c3.tft.v7.5.1.entrez/ADNP_TARGET_GENES	96	65	2080	2073	2046.69	0.694566	2037.91	0.704618
BMI	cortex.PEC	c3.tft.v7.5.1.entrez/AEBP2_TARGET_GENES	1167	691	232903	232245	234574	0.00728682	233759	0.0132723
BMI	cortex.PEC	c3.tft.v7.5.1.entrez/AFP1_Q6	289	133	8778	8762	8653.9	0.825378	8625.17	0.849437
BMI	cortex.PEC	c3.tft.v7.5.1.entrez/AGCYRWTTC_UNKNOWN	138	68	2278	2275	2449.5	0.00639444	2447.52	0.00611323
BMI	cortex.PEC	c3.tft.v7.5.1.entrez/AHR_01	88	43	903	857	906.016	0.465506	842.718	0.629596
BMI	cortex.PEC	c3.tft.v7.5.1.entrez/AHRARNT_01	147	68	2278	2275	2309.7	0.316579	2306.5	0.317481
BMI	cortex.PEC	c3.tft.v7.5.1.entrez/AHR_Q5	232	111	6105	6077	6502.7	0.000207894	6434.75	0.000712546
BMI	cortex.PEC	c3.tft.v7.5.1.entrez/AHRR_TARGET_GENES	1490	842	342378	341589	343185	0.164721	342202	0.228969
BMI	cortex.PEC	c3.tft.v7.5.1.entrez/ALKBH3_TARGET_GENES	489	306	45150	45027	44764.7	0.900348	44635.8	0.904071
BMI	cortex.PEC	c3.tft.v7.5.1.entrez/ALPHACP1_01	309	142	10011	9990	9941.37	0.687411	9916.99	0.696046
BMI	cortex.PEC	c3.tft.v7.5.1.entrez/ALX4_TARGET_GENES	32	16	120	120	123.314	0.399394	123.314	0.399394
BMI	cortex.PEC	c3.tft.v7.5.1.entrez/AMEF2_Q6	297	146	10585	10571	10540.2	0.619292	10522.8	0.628451
BMI	cortex.PEC	c3.tft.v7.5.1.entrez/AML1_01	292	163	13203	13127	13289.6	0.296036	13216.7	0.288975
BMI	cortex.PEC	c3.tft.v7.5.1.entrez/AML1_Q6	292	163	13203	13127	13289.6	0.296036	13216.7	0.288975
BMI	cortex.PEC	c3.tft.v7.5.1.entrez/AML_Q6	282	135	9045	9032	8951.72	0.755206	8939.84	0.75272
BMI	cortex.PEC	c3.tft.v7.5.1.entrez/AP1_01	304	153	11628	11602	11724.7	0.262162	11695.7	0.268411
BMI	cortex.PEC	c3.tft.v7.5.1.entrez/AP1_C	302	149	11026	10994	10968.4	0.64964	10930.1	0.665467
BMI	cortex.PEC	c3.tft.v7.5.1.entrez/AP1FJ_Q2	299	146	10585	10565	10659.2	0.303828	10624.2	0.340387
BMI	cortex.PEC	c3.tft.v7.5.1.entrez/AP1_Q2_01	315	154	11781	11762	12120.9	0.0139788	12095.6	0.0154302
BMI	cortex.PEC	c3.tft.v7.5.1.entrez/AP1_Q2	273	145	10440	10414	10566.1	0.191195	10532.5	0.205411
BMI	cortex.PEC	c3.tft.v7.5.1.entrez/AP1_Q4_01	292	155	11935	11910	11920.2	0.536532	11898.1	0.529107
BMI	cortex.PEC	c3.tft.v7.5.1.entrez/AP1_Q4	279	151	11325	11305	11443.1	0.215773	11410	0.241832
BMI	cortex.PEC	c3.tft.v7.5.1.entrez/AP1_Q6_01	311	138	9453	9435	9717.67	0.0279368	9701.44	0.0270197
BMI	cortex.PEC	c3.tft.v7.5.1.entrez/AP1_Q6	269	147	10731	10710	10984	0.0428986	10962.9	0.0427999
BMI	cortex.PEC	c3.tft.v7.5.1.entrez/AP2ALPHA_01	292	126	7875	7845	7768.68	0.801131	7729.73	0.821077
BMI	cortex.PEC	c3.tft.v7.5.1.entrez/AP2GAMMA_01	298	143	10153	10116	10233.4	0.285218	10184.9	0.312824
BMI	cortex.PEC	c3.tft.v7.5.1.entrez/AP2_Q3	275	138	9453	9416	9625.92	0.104759	9588.85	0.10441
BMI	cortex.PEC	c3.tft.v7.5.1.entrez/AP2_Q6_01	298	133	8778	8759	8848.17	0.296948	8809.54	0.34969
BMI	cortex.PEC	c3.tft.v7.5.1.entrez/AP2_Q6	281	153	11628	11595	11701.3	0.314273	11674.4	0.300034
BMI	cortex.PEC	c3.tft.v7.5.1.entrez/AP2REP_01	198	93	4278	4274	4310.16	0.361663	4306.53	0.360115
BMI	cortex.PEC	c3.tft.v7.5.1.entrez/AP3_Q6	262	133	8778	8762	8475.81	0.989343	8443.76	0.992423
BMI	cortex.PEC	c3.tft.v7.5.1.entrez/AP4_01	284	126	7875	7857	7813.29	0.687122	7797.36	0.681401
BMI	cortex.PEC	c3.tft.v7.5.1.entrez/AP4_Q5	290	142	10011	9990	9863.89	0.85084	9836.42	0.861566
BMI	cortex.PEC	c3.tft.v7.5.1.entrez/AP4_Q6_01	290	154	11175	11131	11015.5	0.857198	10960.8	0.873273
BMI	cortex.PEC	c3.tft.v7.5.1.entrez/AP4_Q6	239	109	5886	5868	5760.17	0.877366	5753.18	0.855587
BMI	cortex.PEC	c3.tft.v7.5.1.entrez/AR_01	180	88	3741	3731	3602.98	0.946079	3597.18	0.940653
BMI	cortex.PEC	c3.tft.v7.5.1.entrez/AR_02	43	22	231	231	238.039	0.361242	238.039	0.361242
BMI	cortex.PEC	c3.tft.v7.5.1.entrez/AR_03	59	36	630	630	610.635	0.702782	610.635	0.702782
BMI	cortex.PEC	c3.tft.v7.5.1.entrez/AREB6_01	314	144	10296	10282	10591.8	0.0203562	10578.9	0.0199319
BMI	cortex.PEC	c3.tft.v7.5.1.entrez/AREB6_02	293	132	8646	8617	8650.19	0.485272	8619.79	0.489509
BMI	cortex.PEC	c3.tft.v7.5.1.entrez/AREB6_03	273	148	10878	10857	10812.2	0.670902	10788.1	0.678752
BMI	cortex.PEC	c3.tft.v7.5.1.entrez/AREB6_04	290	140	9730	9714	9667.71	0.671003	9649.75	0.676245
BMI	cortex.PEC	c3.tft.v7.5.1.entrez/ARGGGTTAA_UNKNOWN	140	63	1953	1935	1868.14	0.91423	1844.02	0.929933
BMI	cortex.PEC	c3.tft.v7.5.1.entrez/ARHGAP35_TARGET_GENES	123	71	2346	2336	2333.99	0.565875	2329.37	0.534794
BMI	cortex.PEC	c3.tft.v7.5.1.entrez/ARID3B_TARGET_GENES	95	50	1225	1223	1196.63	0.713662	1194.09	0.717621
BMI	cortex.PEC	c3.tft.v7.5.1.entrez/ARID5B_TARGET_GENES	984	609	182106	181666	183586	0.00721546	183096	0.00894672
BMI	cortex.PEC	c3.tft.v7.5.1.entrez/ARNT_01	305	162	13041	13013	12920.4	0.771886	12873.3	0.806461
BMI	cortex.PEC	c3.tft.v7.5.1.entrez/ARNT_02	285	150	11175	11144	11166.9	0.519746	11141.6	0.504584
BMI	cortex.PEC	c3.tft.v7.5.1.entrez/ARNT2_TARGET_GENES	764	450	96141	95890	96348.9	0.317299	96099.3	0.315948
BMI	cortex.PEC	c3.tft.v7.5.1.entrez/ARP1_01	187	74	2701	2697	2711.5	0.439675	2707.52	0.439567
BMI	cortex.PEC	c3.tft.v7.5.1.entrez/AR_Q2	135	63	1953	1952	1920.37	0.696476	1920.35	0.690976
BMI	cortex.PEC	c3.tft.v7.5.1.entrez/AR_Q6	271	139	9591	9565	9587.33	0.50865	9553.21	0.532065
BMI	cortex.PEC	c3.tft.v7.5.1.entrez/ASH1L_TARGET_GENES	1705	1002	441330	440010	442873	0.0504189	441252	0.0927631
BMI	cortex.PEC	c3.tft.v7.5.1.entrez/ASXL2_TARGET_GENES	26	14	91	90	90.3964	0.498152	89.6942	0.489265
BMI	cortex.PEC	c3.tft.v7.5.1.entrez/ATCMNTCCGY_UNKNOWN	58	31	406	404	398.176	0.59983	394.7	0.620274
BMI	cortex.PEC	c3.tft.v7.5.1.entrez/ATF_01	324	161	12720	12682	12598.6	0.776156	12522.1	0.842284
BMI	cortex.PEC	c3.tft.v7.5.1.entrez/ATF1_Q6	254	125	7750	7724	7632.34	0.827542	7595.98	0.84859
BMI	cortex.PEC	c3.tft.v7.5.1.entrez/ATF3_Q6	297	139	9591	9576	9528.98	0.671452	9520.11	0.655345
BMI	cortex.PEC	c3.tft.v7.5.1.entrez/ATF4_Q2	304	152	11476	11455	11420.4	0.641785	11403.9	0.630751
BMI	cortex.PEC	c3.tft.v7.5.1.entrez/ATF5_TARGET_GENES	525	324	45753	45505	45258	0.949512	44981.4	0.959088
BMI	cortex.PEC	c3.tft.v7.5.1.entrez/ATF6_01	156	72	2556	2553	2545.49	0.554828	2543.64	0.548492
BMI	cortex.PEC	c3.tft.v7.5.1.entrez/ATF6_TARGET_GENES	1252	691	220780	220085	220690	0.553204	219756	0.689612
BMI	cortex.PEC	c3.tft.v7.5.1.entrez/ATF_B	225	113	6216	6201	6182.88	0.614716	6160.61	0.639648
BMI	cortex.PEC	c3.tft.v7.5.1.entrez/ATGGYGGA_UNKNOWN	128	53	1378	1371	1380.42	0.476557	1372.46	0.483813
BMI	cortex.PEC	c3.tft.v7.5.1.entrez/ATOH8_TARGET_GENES	49	18	153	153	136.624	0.824674	136.624	0.824674
BMI	cortex.PEC	c3.tft.v7.5.1.entrez/ATXN7L3_TARGET_GENES	309	177	15051	15014	15049.3	0.502296	14996.4	0.538936
BMI	cortex.PEC	c3.tft.v7.5.1.entrez/AUTS2_TARGET_GENES	501	298	43660	43540	43780	0.341656	43603.9	0.413451
BMI	cortex.PEC	c3.tft.v7.5.1.entrez/BACH1_01	302	150	11175	11147	11008.4	0.867623	10982.4	0.865092
BMI	cortex.PEC	c3.tft.v7.5.1.entrez/BACH2_01	312	154	11781	11757	11722.6	0.6469	11679.1	0.693168
BMI	cortex.PEC	c3.tft.v7.5.1.entrez/BAHD1_TARGET_GENES	29	19	171	170	168.97	0.529533	168.283	0.522821
BMI	cortex.PEC	c3.tft.v7.5.1.entrez/BANP_TARGET_GENES	840	479	113050	112809	114680	0.000320762	114370	0.000532101
BMI	cortex.PEC	c3.tft.v7.5.1.entrez/BARHL1_TARGET_GENES	1232	805	311655	310947	311369	0.641231	310597	0.671159
BMI	cortex.PEC	c3.tft.v7.5.1.entrez/BARX1_TARGET_GENES	1505	846	336610	335742	337939	0.0527377	336858	0.0866595
BMI	cortex.PEC	c3.tft.v7.5.1.entrez/BARX2_TARGET_GENES	1997	1173	664128	662470	666554	0.0177392	664657	0.0288057
BMI	cortex.PEC	c3.tft.v7.5.1.entrez/BCL6B_TARGET_GENES	172	106	5356	5344	5421.4	0.262476	5410.93	0.257483
BMI	cortex.PEC	c3.tft.v7.5.1.entrez/BDP1_TARGET_GENES	964	547	148240	147965	148080	0.614892	147761	0.645847
BMI	cortex.PEC	c3.tft.v7.5.1.entrez/BPTF_TARGET_GENES	731	435	92235	91959	91989.3	0.716026	91580.7	0.81106
BMI	cortex.PEC	c3.tft.v7.5.1.entrez/BRCA2_TARGET_GENES	1596	922	410871	410057	409412	0.946391	408397	0.966717
BMI	cortex.PEC	c3.tft.v7.5.1.entrez/BRF1_TARGET_GENES	87	44	946	918	972.301	0.269462	933.804	0.351126
BMI	cortex.PEC	c3.tft.v7.5.1.entrez/BRN2_01	259	138	9453	9443	9344.8	0.78379	9332.72	0.788359
BMI	cortex.PEC	c3.tft.v7.5.1.entrez/CACBINDINGPROTEIN_Q6	256	140	9730	9686	9732.1	0.492078	9687.57	0.493586
BMI	cortex.PEC	c3.tft.v7.5.1.entrez/CACCCBINDINGFACTOR_Q6	292	141	9870	9830	10007.7	0.16346	9964.53	0.168557
BMI	cortex.PEC	c3.tft.v7.5.1.entrez/CACGTG_MYC_Q2	1173	660	216811	216363	217772	0.072374	217230	0.0939745
BMI	cortex.PEC	c3.tft.v7.5.1.entrez/CAGCTG_AP4_Q5	1676	850	355746	355027	354753	0.880426	353893	0.910976
BMI	cortex.PEC	c3.tft.v7.5.1.entrez/CAGGTA_AREB6_01	927	433	87990	87804	88173.4	0.330502	87936.5	0.375429
BMI	cortex.PEC	c3.tft.v7.5.1.entrez/CAGNWMCNNNGAC_UNKNOWN	91	46	1035	1033	1003.68	0.75198	1003.09	0.742115
BMI	cortex.PEC	c3.tft.v7.5.1.entrez/CAGNYGKNAAA_UNKNOWN	79	39	741	740	700.79	0.852363	696.103	0.874312
BMI	cortex.PEC	c3.tft.v7.5.1.entrez/CART1_01	238	128	8128	8118	8307.18	0.0806979	8298.99	0.0785039
BMI	cortex.PEC	c3.tft.v7.5.1.entrez/CASP8AP2_TARGET_GENES	417	256	27730	27399	27696.3	0.555753	27239	0.752333
BMI	cortex.PEC	c3.tft.v7.5.1.entrez/CATRRAGC_UNKNOWN	158	66	2145	2139	2108.59	0.708447	2101.63	0.71377
BMI	cortex.PEC	c3.tft.v7.5.1.entrez/CATTGTYY_SOX9_B1	385	204	20706	20668	21022.9	0.0602622	20976.4	0.0651905
BMI	cortex.PEC	c3.tft.v7.5.1.entrez/CAVIN1_TARGET_GENES	87	59	1711	1704	1734.54	0.340199	1728.96	0.331122
BMI	cortex.PEC	c3.tft.v7.5.1.entrez/CBFA2T2_TARGET_GENES	1754	960	457446	456569	456737	0.770583	455747	0.805044
BMI	cortex.PEC	c3.tft.v7.5.1.entrez/CBX5_TARGET_GENES	813	486	117370	117081	116700	0.91674	116369	0.929755
BMI	cortex.PEC	c3.tft.v7.5.1.entrez/CBX7_TARGET_GENES	1025	568	156520	156261	155358	0.981237	155102	0.981107
BMI	cortex.PEC	c3.tft.v7.5.1.entrez/CC2D1A_TARGET_GENES	1413	803	279378	278827	280461	0.0737873	279768	0.103995
BMI	cortex.PEC	c3.tft.v7.5.1.entrez/CCAATNNSNNNGCG_UNKNOWN	72	38	703	703	658.036	0.886443	658.036	0.886443
BMI	cortex.PEC	c3.tft.v7.5.1.entrez/CCANNAGRKGGC_UNKNOWN	125	67	2211	2203	2103.49	0.948826	2095.71	0.948789
BMI	cortex.PEC	c3.tft.v7.5.1.entrez/CCAWNWWNNNGGC_UNKNOWN	114	51	1275	1235	1384.89	0.0166012	1329.67	0.0306273
BMI	cortex.PEC	c3.tft.v7.5.1.entrez/CCAWWNAAGG_SRF_Q4	98	49	1176	1174	1258.01	0.0477759	1254.03	0.0516327
BMI	cortex.PEC	c3.tft.v7.5.1.entrez/CCAWYNNGAAR_UNKNOWN	177	76	2850	2836	2666.35	0.993392	2655.1	0.99278
BMI	cortex.PEC	c3.tft.v7.5.1.entrez/CCCNNGGGAR_OLF1_01	369	184	16836	16794	16916.5	0.329433	16862.4	0.353312
BMI	cortex.PEC	c3.tft.v7.5.1.entrez/CCCNNNNNNAAGWT_UNKNOWN	126	55	1485	1477	1534.75	0.180052	1526.26	0.181736
BMI	cortex.PEC	c3.tft.v7.5.1.entrez/CCGNMNNTNACG_UNKNOWN	90	51	1275	1270	1269.02	0.541937	1265.93	0.52695
BMI	cortex.PEC	c3.tft.v7.5.1.entrez/CCTNTMAGA_UNKNOWN	141	73	2628	2623	2664.72	0.303847	2644.96	0.377702
BMI	cortex.PEC	c3.tft.v7.5.1.entrez/CDC5_01	283	132	8646	8637	8496.14	0.873105	8482.97	0.879788
BMI	cortex.PEC	c3.tft.v7.5.1.entrez/CDC5L_TARGET_GENES	380	176	15400	15341	15406.2	0.484332	15330.5	0.522399
BMI	cortex.PEC	c3.tft.v7.5.1.entrez/CDC73_TARGET_GENES	566	324	50721	50555	50684.9	0.544286	50481.3	0.59082
BMI	cortex.PEC	c3.tft.v7.5.1.entrez/CDH4_TARGET_GENES	95	40	780	775	819.658	0.157601	812.736	0.168468
BMI	cortex.PEC	c3.tft.v7.5.1.entrez/CDP_01	95	46	1035	1031	1036.36	0.482204	1024.05	0.555186
BMI	cortex.PEC	c3.tft.v7.5.1.entrez/CDP_02	115	54	1431	1428	1487.61	0.145256	1481.47	0.158465
BMI	cortex.PEC	c3.tft.v7.5.1.entrez/CDPCR1_01	142	71	2485	2482	2537.26	0.227938	2535.11	0.22425
BMI	cortex.PEC	c3.tft.v7.5.1.entrez/CDPCR3_01	65	25	300	300	297.105	0.53638	297.105	0.53638
BMI	cortex.PEC	c3.tft.v7.5.1.entrez/CDPCR3HD_01	249	120	7140	7128	7363.86	0.0314653	7344.47	0.0358857
BMI	cortex.PEC	c3.tft.v7.5.1.entrez/CDX1_TARGET_GENES	40	24	253	247	283.26	0.0926836	279.812	0.074195
BMI	cortex.PEC	c3.tft.v7.5.1.entrez/CDX2_Q5	279	132	8385	8374	8259.4	0.833882	8251.62	0.827702
BMI	cortex.PEC	c3.tft.v7.5.1.entrez/CEBP_01	299	142	10011	9986	9766.23	0.959022	9749.86	0.953479
BMI	cortex.PEC	c3.tft.v7.5.1.entrez/CEBPA_01	284	141	9870	9862	10077.8	0.0702616	10071.9	0.0682347
BMI	cortex.PEC	c3.tft.v7.5.1.entrez/CEBPB_01	287	147	10731	10709	10934.7	0.082793	10915.6	0.0796627
BMI	cortex.PEC	c3.tft.v7.5.1.entrez/CEBPB_02	276	139	9591	9577	9594.81	0.487104	9578.95	0.492457
BMI	cortex.PEC	c3.tft.v7.5.1.entrez/CEBP_C	246	102	5151	5145	5190.89	0.345102	5186.57	0.338983
BMI	cortex.PEC	c3.tft.v7.5.1.entrez/CEBPDELTA_Q6	278	124	7626	7612	7836.43	0.0451487	7816.39	0.0497481
BMI	cortex.PEC	c3.tft.v7.5.1.entrez/CEBPE_TARGET_GENES	32	17	136	136	111.989	0.934553	111.989	0.934553
BMI	cortex.PEC	c3.tft.v7.5.1.entrez/CEBPGAMMA_Q6	284	148	10585	10561	10549	0.596068	10519.4	0.611081
BMI	cortex.PEC	c3.tft.v7.5.1.entrez/CEBP_Q2_01	293	142	10011	9993	9997.56	0.535972	9982.43	0.527931
BMI	cortex.PEC	c3.tft.v7.5.1.entrez/CEBP_Q2	257	128	8128	8111	8130.94	0.488729	8109.7	0.501987
BMI	cortex.PEC	c3.tft.v7.5.1.entrez/CEBP_Q3	290	129	8256	8248	8342.06	0.250598	8328.86	0.263463
BMI	cortex.PEC	c3.tft.v7.5.1.entrez/CEBPZ_TARGET_GENES	1643	1008	504510	503054	505864	0.0890009	504234	0.119688
BMI	cortex.PEC	c3.tft.v7.5.1.entrez/CENPT_TARGET_GENES	119	59	1485	1358	1492.29	0.442039	1322.85	0.747798
BMI	cortex.PEC	c3.tft.v7.5.1.entrez/CETS1P54_01	329	169	14196	14137	14299.6	0.268521	14251.9	0.246526
BMI	cortex.PEC	c3.tft.v7.5.1.entrez/CGGAARNGGCNG_UNKNOWN	66	33	528	525	565.515	0.125362	565.002	0.110304
BMI	cortex.PEC	c3.tft.v7.5.1.entrez/CGTSACG_PAX3_B	159	97	4656	4637	4752.21	0.159343	4734.98	0.154518
BMI	cortex.PEC	c3.tft.v7.5.1.entrez/CHAF1A_TARGET_GENES	92	60	1770	1765	1778.23	0.44067	1769.9	0.462717
BMI	cortex.PEC	c3.tft.v7.5.1.entrez/CHAF1B_TARGET_GENES	1158	597	159895	159340	160177	0.308701	159523	0.372275
BMI	cortex.PEC	c3.tft.v7.5.1.entrez/CHAMP1_TARGET_GENES	217	141	9870	9836	9946.14	0.292776	9914.51	0.286705
BMI	cortex.PEC	c3.tft.v7.5.1.entrez/CHOP_01	249	125	7750	7737	7772.03	0.427751	7755.42	0.439078
BMI	cortex.PEC	c3.tft.v7.5.1.entrez/CHX10_01	241	116	6670	6658	6913.84	0.0182301	6902.28	0.0179811
BMI	cortex.PEC	c3.tft.v7.5.1.entrez/CIC_TARGET_GENES	464	266	32385	32257	32932.6	0.0160852	32763.1	0.0235726
BMI	cortex.PEC	c3.tft.v7.5.1.entrez/CIITA_TARGET_GENES	1466	761	285390	284657	285327	0.533126	284438	0.6137
BMI	cortex.PEC	c3.tft.v7.5.1.entrez/CIZ_01	285	138	9453	9432	9262.67	0.917549	9230.73	0.929368
BMI	cortex.PEC	c3.tft.v7.5.1.entrez/CMYB_01	282	145	10440	10403	10583.7	0.159964	10527.7	0.193401
BMI	cortex.PEC	c3.tft.v7.5.1.entrez/COBLL1_TARGET_GENES	152	84	3486	3478	3457.38	0.631443	3447.72	0.639141
BMI	cortex.PEC	c3.tft.v7.5.1.entrez/COMP1_01	134	65	2080	2077	2048.27	0.685864	2046.42	0.679565
BMI	cortex.PEC	c3.tft.v7.5.1.entrez/COREBINDINGFACTOR_Q6	292	142	10011	9987	9964.63	0.626838	9946.92	0.609982
BMI	cortex.PEC	c3.tft.v7.5.1.entrez/COUP_01	328	128	8128	8108	8233.93	0.202563	8195.1	0.246118
BMI	cortex.PEC	c3.tft.v7.5.1.entrez/COUP_DR1_Q6	309	131	8385	8365	8639.84	0.0253834	8619.06	0.025601
BMI	cortex.PEC	c3.tft.v7.5.1.entrez/CP2_01	297	134	8911	8882	8999.62	0.252512	8970.88	0.251534
BMI	cortex.PEC	c3.tft.v7.5.1.entrez/CP2_02	292	123	7503	7482	7442.21	0.68869	7404.14	0.736705
BMI	cortex.PEC	c3.tft.v7.5.1.entrez/CREB_01	314	169	14028	13971	13946.4	0.685894	13839.4	0.784087
BMI	cortex.PEC	c3.tft.v7.5.1.entrez/CREB_02	326	162	13041	12999	13198.3	0.164987	13126	0.214926
BMI	cortex.PEC	c3.tft.v7.5.1.entrez/CREB3L2_TARGET_GENES	125	81	3240	3217	3228.38	0.554189	3201.42	0.573886
BMI	cortex.PEC	c3.tft.v7.5.1.entrez/CREB3L4_TARGET_GENES	1533	992	472878	471880	472978	0.458665	471676	0.582972
BMI	cortex.PEC	c3.tft.v7.5.1.entrez/CREB3_TARGET_GENES	420	261	33670	33579	33524.3	0.712096	33428.3	0.719005
BMI	cortex.PEC	c3.tft.v7.5.1.entrez/CREBP1_01	196	108	5565	5557	5509.94	0.697539	5497.09	0.71362
BMI	cortex.PEC	c3.tft.v7.5.1.entrez/CREBP1CJUN_01	309	164	13203	13157	13146.8	0.633835	13083.7	0.673076
BMI	cortex.PEC	c3.tft.v7.5.1.entrez/CREBP1_Q2	332	145	10296	10255	10631.2	0.010294	10556.9	0.0181928
BMI	cortex.PEC	c3.tft.v7.5.1.entrez/CREB_Q2_01	275	139	9453	9420	9234.03	0.945213	9198.14	0.947848
BMI	cortex.PEC	c3.tft.v7.5.1.entrez/CREB_Q2	332	160	12720	12678	12747.4	0.430144	12684.4	0.48218
BMI	cortex.PEC	c3.tft.v7.5.1.entrez/CREB_Q3	316	148	10878	10852	10837.3	0.607124	10778.5	0.689817
BMI	cortex.PEC	c3.tft.v7.5.1.entrez/CREB_Q4_01	258	138	9453	9410	9323.99	0.825794	9263.69	0.857071
BMI	cortex.PEC	c3.tft.v7.5.1.entrez/CREB_Q4	342	157	12246	12205	12188.2	0.642713	12114.9	0.717016
BMI	cortex.PEC	c3.tft.v7.5.1.entrez/CREL_01	304	137	9316	9285	9246.13	0.694366	9205.75	0.718489
BMI	cortex.PEC	c3.tft.v7.5.1.entrez/CRGAARNNNNCGA_UNKNOWN	54	24	276	274	277.199	0.468387	275.834	0.457542
BMI	cortex.PEC	c3.tft.v7.5.1.entrez/CRX_Q4	318	148	10878	10829	10675.5	0.915735	10579.9	0.955538
BMI	cortex.PEC	c3.tft.v7.5.1.entrez/CSHL1_TARGET_GENES	257	146	10585	10555	10565.1	0.552662	10542.4	0.532869
BMI	cortex.PEC	c3.tft.v7.5.1.entrez/CTAWWWATA_RSRFC4_Q2	404	211	22155	22058	22313.7	0.225089	22199.7	0.249391
BMI	cortex.PEC	c3.tft.v7.5.1.entrez/CTCNANGTGNY_UNKNOWN	96	51	1275	1269	1175.18	0.978177	1167.23	0.98047
BMI	cortex.PEC	c3.tft.v7.5.1.entrez/CTGCAGY_UNKNOWN	834	432	91806	91595	91271.2	0.89416	91015.2	0.912445
BMI	cortex.PEC	c3.tft.v7.5.1.entrez/CTGRYYYNATT_UNKNOWN	82	40	780	778	805.898	0.252895	805.497	0.240132
BMI	cortex.PEC	c3.tft.v7.5.1.entrez/CTGYNNCTYTAA_UNKNOWN	98	48	1128	1127	1047.87	0.956799	1047.65	0.955263
BMI	cortex.PEC	c3.tft.v7.5.1.entrez/CTR9_TARGET_GENES	96	41	820	818	804.271	0.645956	804.008	0.629833
BMI	cortex.PEC	c3.tft.v7.5.1.entrez/CTTTAAR_UNKNOWN	1103	541	144453	144227	144502	0.463328	144279	0.461028
BMI	cortex.PEC	c3.tft.v7.5.1.entrez/CTTTGA_LEF1_Q2	1359	692	238395	238040	239006	0.188224	238583	0.215365
BMI	cortex.PEC	c3.tft.v7.5.1.entrez/CUX1_TARGET_GENES	676	392	76245	76065	76110.6	0.634091	75960	0.605472
BMI	cortex.PEC	c3.tft.v7.5.1.entrez/CYTAGCAAY_UNKNOWN	160	90	4005	3996	3965.12	0.669909	3956.03	0.670457
BMI	cortex.PEC	c3.tft.v7.5.1.entrez/DACH1_TARGET_GENES	1004	578	165025	164685	164488	0.824948	164057	0.863191
BMI	cortex.PEC	c3.tft.v7.5.1.entrez/DBP_Q6	289	145	10440	10419	10472.8	0.408564	10429.4	0.469423
BMI	cortex.PEC	c3.tft.v7.5.1.entrez/DBP_TARGET_GENES	896	567	159895	159560	160029	0.405693	159644	0.440257
BMI	cortex.PEC	c3.tft.v7.5.1.entrez/DICER1_TARGET_GENES	92	54	990	968	1034.06	0.160879	1000.58	0.227404
BMI	cortex.PEC	c3.tft.v7.5.1.entrez/DIDO1_TARGET_GENES	1742	1096	579426	578287	579614	0.430265	578382	0.464602
BMI	cortex.PEC	c3.tft.v7.5.1.entrez/DLX2_TARGET_GENES	272	159	12561	12522	12446.1	0.765186	12397.5	0.783879
BMI	cortex.PEC	c3.tft.v7.5.1.entrez/DLX4_TARGET_GENES	1010	605	162165	161689	161884	0.688531	161291	0.757646
BMI	cortex.PEC	c3.tft.v7.5.1.entrez/DLX6_TARGET_GENES	711	366	64261	63977	64087.1	0.685686	63716.2	0.76672
BMI	cortex.PEC	c3.tft.v7.5.1.entrez/DMRT1_TARGET_GENES	463	255	31878	31744	31656	0.810159	31465.5	0.865597
BMI	cortex.PEC	c3.tft.v7.5.1.entrez/DNMT1_TARGET_GENES	175	115	6555	6526	6822.94	0.0103125	6794.44	0.0100624
BMI	cortex.PEC	c3.tft.v7.5.1.entrez/DNMT3A_TARGET_GENES	638	377	70500	70281	70418.8	0.584909	70174.1	0.61156
BMI	cortex.PEC	c3.tft.v7.5.1.entrez/DR1_Q3	302	147	10731	10702	11025.8	0.0228156	10995.5	0.023138
BMI	cortex.PEC	c3.tft.v7.5.1.entrez/DR3_Q4	165	65	2080	2075	2001.97	0.887788	1995.79	0.891631
BMI	cortex.PEC	c3.tft.v7.5.1.entrez/DR4_Q2	302	134	8911	8894	9101.22	0.0778309	9077.99	0.0845504
BMI	cortex.PEC	c3.tft.v7.5.1.entrez/DROSHA_TARGET_GENES	60	34	528	526	491.406	0.871303	490.644	0.863206
BMI	cortex.PEC	c3.tft.v7.5.1.entrez/DYRK1A_TARGET_GENES	895	492	118828	118550	119724	0.0333172	119353	0.0497351
BMI	cortex.PEC	c3.tft.v7.5.1.entrez/E12_Q6	279	156	12090	12053	12068.6	0.553103	12033	0.549655
BMI	cortex.PEC	c3.tft.v7.5.1.entrez/E2A_Q2	277	129	8256	8242	8166.71	0.755595	8153.59	0.75361
BMI	cortex.PEC	c3.tft.v7.5.1.entrez/E2F_01	87	44	861	856	922.777	0.0707124	920.868	0.0610729
BMI	cortex.PEC	c3.tft.v7.5.1.entrez/E2F_02	294	159	12403	12296	12322.8	0.693551	12203.2	0.722114
BMI	cortex.PEC	c3.tft.v7.5.1.entrez/E2F_03	279	144	10011	9944	10081.7	0.307345	10001.7	0.339679
BMI	cortex.PEC	c3.tft.v7.5.1.entrez/E2F1DP1_01	295	159	12403	12296	12322.8	0.693551	12203.2	0.722114
BMI	cortex.PEC	c3.tft.v7.5.1.entrez/E2F1DP1RB_01	250	142	9730	9700	9811.2	0.279203	9791.5	0.254735
BMI	cortex.PEC	c3.tft.v7.5.1.entrez/E2F1DP2_01	295	159	12403	12296	12322.8	0.693551	12203.2	0.722114
BMI	cortex.PEC	c3.tft.v7.5.1.entrez/E2F1_Q3_01	278	150	10878	10852	11061.4	0.107244	11035.4	0.107016
BMI	cortex.PEC	c3.tft.v7.5.1.entrez/E2F1_Q3	288	148	10731	10666	10781.3	0.364212	10706.7	0.388543
BMI	cortex.PEC	c3.tft.v7.5.1.entrez/E2F1_Q4_01	253	132	8515	8453	8661.55	0.130996	8605.05	0.121494
BMI	cortex.PEC	c3.tft.v7.5.1.entrez/E2F1_Q4	271	136	9045	9015	9077.06	0.403993	9043.21	0.414959
BMI	cortex.PEC	c3.tft.v7.5.1.entrez/E2F1_Q6_01	284	132	8646	8605	8590.4	0.662264	8556.85	0.641551
BMI	cortex.PEC	c3.tft.v7.5.1.entrez/E2F1_Q6	284	155	11935	11825	11763.1	0.867343	11640.7	0.885031
BMI	cortex.PEC	c3.tft.v7.5.1.entrez/E2F2_TARGET_GENES	1626	959	444153	443267	444031	0.551103	442997	0.612581
BMI	cortex.PEC	c3.tft.v7.5.1.entrez/E2F4DP1_01	291	159	12403	12295	12329.9	0.677477	12213.1	0.698204
BMI	cortex.PEC	c3.tft.v7.5.1.entrez/E2F4DP2_01	295	159	12403	12296	12322.8	0.693551	12203.2	0.722114
BMI	cortex.PEC	c3.tft.v7.5.1.entrez/E2F5_TARGET_GENES	1329	776	292230	291593	291755	0.732779	290950	0.799922
BMI	cortex.PEC	c3.tft.v7.5.1.entrez/E2F_Q2	187	129	8256	8126	8211.08	0.634949	8040.71	0.747343
BMI	cortex.PEC	c3.tft.v7.5.1.entrez/E2F_Q3_01	259	139	9453	9391	9591.43	0.157022	9526.4	0.161551
BMI	cortex.PEC	c3.tft.v7.5.1.entrez/E2F_Q3	263	132	8385	8323	8314.37	0.706009	8250.91	0.710633
BMI	cortex.PEC	c3.tft.v7.5.1.entrez/E2F_Q4_01	260	135	8911	8870	8887.97	0.566564	8843.37	0.57736
BMI	cortex.PEC	c3.tft.v7.5.1.entrez/E2F_Q4	254	144	10153	10121	10172.9	0.442587	10149.2	0.419701
BMI	cortex.PEC	c3.tft.v7.5.1.entrez/E2F_Q6_01	265	129	8128	8093	8164.51	0.385455	8123.33	0.403871
BMI	cortex.PEC	c3.tft.v7.5.1.entrez/E2F_Q6	277	155	11781	11674	11787.5	0.481436	11671.8	0.503883
BMI	cortex.PEC	c3.tft.v7.5.1.entrez/E47_01	265	147	10731	10708	10820.5	0.269697	10804.9	0.253206
BMI	cortex.PEC	c3.tft.v7.5.1.entrez/E47_02	279	134	8911	8888	9000.66	0.250049	8964.5	0.281921
BMI	cortex.PEC	c3.tft.v7.5.1.entrez/E4BP4_01	241	129	8001	7988	7928.87	0.714518	7917.81	0.709402
BMI	cortex.PEC	c3.tft.v7.5.1.entrez/E4F1_Q6	347	172	14706	14660	15233.9	0.00116031	15161.9	0.00185168
BMI	cortex.PEC	c3.tft.v7.5.1.entrez/EBNA1BP2_TARGET_GENES	380	231	26565	26525	26525.1	0.567687	26498.2	0.545115
BMI	cortex.PEC	c3.tft.v7.5.1.entrez/EFC_Q6	321	158	12403	12372	12447.8	0.38658	12405.8	0.413385
BMI	cortex.PEC	c3.tft.v7.5.1.entrez/EGR1_01	292	146	10585	10555	10700	0.214199	10667.2	0.219421
BMI	cortex.PEC	c3.tft.v7.5.1.entrez/EGR2_01	219	110	5995	5977	6213.38	0.0240368	6187.83	0.0279288
BMI	cortex.PEC	c3.tft.v7.5.1.entrez/EGR3_01	100	47	1081	1078	1103.16	0.312866	1094.92	0.353133
BMI	cortex.PEC	c3.tft.v7.5.1.entrez/EGR_Q6	307	157	12246	12213	12156.1	0.716123	12112.5	0.739028
BMI	cortex.PEC	c3.tft.v7.5.1.entrez/ELF1_Q6	287	151	11325	11298	11440.4	0.22104	11409.6	0.228342
BMI	cortex.PEC	c3.tft.v7.5.1.entrez/ELF2_TARGET_GENES	1652	1018	513591	512284	512853	0.76677	511332	0.826489
BMI	cortex.PEC	c3.tft.v7.5.1.entrez/ELF5_TARGET_GENES	451	278	38503	38403	38269.5	0.79977	38126.6	0.840683
BMI	cortex.PEC	c3.tft.v7.5.1.entrez/ELK1_01	299	157	12246	12213	12251.9	0.483151	12204.2	0.52078
BMI	cortex.PEC	c3.tft.v7.5.1.entrez/ELK1_02	291	167	13861	13815	13926.1	0.346557	13872.7	0.363003
BMI	cortex.PEC	c3.tft.v7.5.1.entrez/EMX1_TARGET_GENES	240	148	10585	10560	10746.4	0.13393	10718.5	0.137955
BMI	cortex.PEC	c3.tft.v7.5.1.entrez/EN1_01	124	58	1653	1650	1786.76	0.0113663	1784.08	0.0111525
BMI	cortex.PEC	c3.tft.v7.5.1.entrez/EPC1_TARGET_GENES	236	150	11175	11139	11189.4	0.459939	11143.3	0.486687
BMI	cortex.PEC	c3.tft.v7.5.1.entrez/ER_Q6_01	303	147	10585	10560	10688.7	0.23731	10662	0.240552
BMI	cortex.PEC	c3.tft.v7.5.1.entrez/ER_Q6_02	287	146	10585	10560	10700.9	0.212355	10659.3	0.246366
BMI	cortex.PEC	c3.tft.v7.5.1.entrez/ER_Q6	307	175	15225	15193	15392.2	0.168874	15351.7	0.181181
BMI	cortex.PEC	c3.tft.v7.5.1.entrez/ERR1_Q2	297	157	12246	12200	12277.2	0.419355	12216	0.457422
BMI	cortex.PEC	c3.tft.v7.5.1.entrez/ETF_Q6	123	77	2926	2900	2927.76	0.487374	2904.81	0.471337
BMI	cortex.PEC	c3.tft.v7.5.1.entrez/ETS1_B	293	152	11476	11456	11911.7	0.00222065	11867.6	0.00355517
BMI	cortex.PEC	c3.tft.v7.5.1.entrez/ETS2_B	306	156	11935	11912	12123	0.112176	12102	0.109555
BMI	cortex.PEC	c3.tft.v7.5.1.entrez/ETS_Q4	283	139	9591	9560	9829.51	0.0433702	9790.71	0.0484515
BMI	cortex.PEC	c3.tft.v7.5.1.entrez/EVI1_02	147	77	2926	2920	2903.13	0.614503	2898.01	0.61019
BMI	cortex.PEC	c3.tft.v7.5.1.entrez/EVI1_03	59	27	351	351	339.488	0.660597	339.488	0.660597
BMI	cortex.PEC	c3.tft.v7.5.1.entrez/EVI1_04	258	114	6441	6432	6647.62	0.0353667	6635.13	0.0376778
BMI	cortex.PEC	c3.tft.v7.5.1.entrez/EVI1_05	196	98	4753	4734	5037.78	0.00204392	5015.6	0.00221796
BMI	cortex.PEC	c3.tft.v7.5.1.entrez/EWSR1_TARGET_GENES	971	537	131841	131537	132719	0.0439042	132346	0.0575061
BMI	cortex.PEC	c3.tft.v7.5.1.entrez/F10_TARGET_GENES	290	166	13695	13674	13704.5	0.475546	13669.5	0.50923
BMI	cortex.PEC	c3.tft.v7.5.1.entrez/FAC1_01	244	104	5356	5344	5413.64	0.28727	5400.39	0.291177
BMI	cortex.PEC	c3.tft.v7.5.1.entrez/FEV_TARGET_GENES	1807	1120	608856	607630	607558	0.880252	606102	0.917256
BMI	cortex.PEC	c3.tft.v7.5.1.entrez/FOXC1_TARGET_GENES	51	22	231	229	236.133	0.394344	233.85	0.39891
BMI	cortex.PEC	c3.tft.v7.5.1.entrez/FOXD2_TARGET_GENES	1274	813	325221	324521	324239	0.888451	323406	0.916929
BMI	cortex.PEC	c3.tft.v7.5.1.entrez/FOXD3_01	220	108	5778	5770	5591.47	0.959767	5584.98	0.958618
BMI	cortex.PEC	c3.tft.v7.5.1.entrez/FOXD3_TARGET_GENES	42	22	231	227	219.167	0.701617	216.889	0.673774
BMI	cortex.PEC	c3.tft.v7.5.1.entrez/FOXE1_TARGET_GENES	855	444	86736	86406	86314.6	0.844194	85884.6	0.895306
BMI	cortex.PEC	c3.tft.v7.5.1.entrez/FOXG1_TARGET_GENES	642	402	79401	79170	80048.4	0.0524254	79790	0.0598715
BMI	cortex.PEC	c3.tft.v7.5.1.entrez/FOXH1_TARGET_GENES	974	516	132870	132695	132722	0.612572	132527	0.627528
BMI	cortex.PEC	c3.tft.v7.5.1.entrez/FOXJ2_01	229	105	5460	5455	5431.89	0.603767	5425.79	0.607881
BMI	cortex.PEC	c3.tft.v7.5.1.entrez/FOXJ2_02	251	113	6328	6319	6475.1	0.0962017	6466.57	0.0953472
BMI	cortex.PEC	c3.tft.v7.5.1.entrez/FOXJ2_TARGET_GENES	646	343	58653	58455	58731.8	0.408298	58516.8	0.427533
BMI	cortex.PEC	c3.tft.v7.5.1.entrez/FOXM1_01	262	138	9453	9431	9497.32	0.371954	9483.79	0.348813
BMI	cortex.PEC	c3.tft.v7.5.1.entrez/FOXN3_TARGET_GENES	1606	942	434778	433239	435711	0.158483	433877	0.246593
BMI	cortex.PEC	c3.tft.v7.5.1.entrez/FOXO1_01	270	115	6555	6545	6585.92	0.391476	6577.08	0.387544
BMI	cortex.PEC	c3.tft.v7.5.1.entrez/FOXO1_02	272	128	8128	8118	8100.69	0.582864	8092.56	0.577157
BMI	cortex.PEC	c3.tft.v7.5.1.entrez/FOXO3_01	282	133	8515	8496	8483.07	0.594777	8444.69	0.651465
BMI	cortex.PEC	c3.tft.v7.5.1.entrez/FOXO4_01	258	119	7021	7010	6979.75	0.634257	6970.27	0.629514
BMI	cortex.PEC	c3.tft.v7.5.1.entrez/FOXO4_02	284	134	8911	8900	9018.71	0.209368	9009.77	0.204848
BMI	cortex.PEC	c3.tft.v7.5.1.entrez/FOXO4_TARGET_GENES	319	193	17766	17702	17783.3	0.462131	17719	0.462674
BMI	cortex.PEC	c3.tft.v7.5.1.entrez/FOXP2_TARGET_GENES	2031	1249	775635	774364	773722	0.937846	772281	0.953023
BMI	cortex.PEC	c3.tft.v7.5.1.entrez/FOXQ1_TARGET_GENES	41	23	253	249	282.999	0.0944818	280.095	0.0855208
BMI	cortex.PEC	c3.tft.v7.5.1.entrez/FOX_Q2	228	123	7503	7495	7526.98	0.420347	7516.95	0.426805
BMI	cortex.PEC	c3.tft.v7.5.1.entrez/FOXR2_TARGET_GENES	262	138	9045	8991	8857.79	0.918748	8810.62	0.911378
BMI	cortex.PEC	c3.tft.v7.5.1.entrez/FREAC2_01	283	140	9730	9715	9839.21	0.216314	9823.63	0.21734
BMI	cortex.PEC	c3.tft.v7.5.1.entrez/FREAC3_01	284	131	8515	8506	8630.24	0.188282	8624.11	0.182335
BMI	cortex.PEC	c3.tft.v7.5.1.entrez/FREAC4_01	156	82	3321	3317	3390.65	0.19577	3387.54	0.192647
BMI	cortex.PEC	c3.tft.v7.5.1.entrez/FREAC7_01	218	95	4465	4461	4575.58	0.121463	4561.55	0.143739
BMI	cortex.PEC	c3.tft.v7.5.1.entrez/FXR1_TARGET_GENES	1146	659	215496	214838	216082	0.185996	215333	0.224765
BMI	cortex.PEC	c3.tft.v7.5.1.entrez/FXR_IR1_Q6	138	62	1891	1885	1828.41	0.845724	1822.96	0.843971
BMI	cortex.PEC	c3.tft.v7.5.1.entrez/FXR_Q3	124	66	2145	2141	2208.92	0.164388	2206.51	0.158369
BMI	cortex.PEC	c3.tft.v7.5.1.entrez/GAANYNYGACNY_UNKNOWN	80	40	780	777	813.862	0.194329	811.413	0.190175
BMI	cortex.PEC	c3.tft.v7.5.1.entrez/GABP_B	316	164	13366	13322	13574.3	0.101759	13523	0.109526
BMI	cortex.PEC	c3.tft.v7.5.1.entrez/GATA1_01	272	126	7875	7857	7855.66	0.559195	7838.25	0.5574
BMI	cortex.PEC	c3.tft.v7.5.1.entrez/GATA1_02	262	119	7021	7012	7170.92	0.103489	7153.04	0.117273
BMI	cortex.PEC	c3.tft.v7.5.1.entrez/GATA1_03	273	123	7381	7367	7358.43	0.571618	7347.96	0.560207
BMI	cortex.PEC	c3.tft.v7.5.1.entrez/GATA1_04	269	115	6555	6542	6551.99	0.508168	6530.21	0.538756
BMI	cortex.PEC	c3.tft.v7.5.1.entrez/GATA1_05	298	140	9591	9581	9741.03	0.139526	9729.64	0.141608
BMI	cortex.PEC	c3.tft.v7.5.1.entrez/GATA2_01	113	51	1275	1270	1278.78	0.464908	1271.76	0.480778
BMI	cortex.PEC	c3.tft.v7.5.1.entrez/GATA3_01	281	109	5778	5766	5729.59	0.671973	5717.17	0.67356
BMI	cortex.PEC	c3.tft.v7.5.1.entrez/GATA4_Q3	275	121	7260	7246	7176.88	0.753919	7159.53	0.762895
BMI	cortex.PEC	c3.tft.v7.5.1.entrez/GATA6_01	280	126	7750	7739	7947.25	0.0574575	7932.87	0.0604713
BMI	cortex.PEC	c3.tft.v7.5.1.entrez/GATAAGR_GATA_C	354	142	9870	9850	10145.6	0.0256738	10104.8	0.0355824
BMI	cortex.PEC	c3.tft.v7.5.1.entrez/GATA_C	301	142	9870	9851	9823.64	0.627702	9808.74	0.616675
BMI	cortex.PEC	c3.tft.v7.5.1.entrez/GATA_Q6	241	91	4005	4001	4085.73	0.183141	4082.15	0.181781
BMI	cortex.PEC	c3.tft.v7.5.1.entrez/GATGKMRGCG_UNKNOWN	83	42	861	854	897.452	0.188798	885.587	0.220309
BMI	cortex.PEC	c3.tft.v7.5.1.entrez/GATTGGY_NFY_Q6_01	1431	727	253828	253137	254411	0.206625	253586	0.264009
BMI	cortex.PEC	c3.tft.v7.5.1.entrez/GCANCTGNY_MYOD_Q6	1016	522	134940	134684	134719	0.664041	134385	0.717464
BMI	cortex.PEC	c3.tft.v7.5.1.entrez/GCCATNTTG_YY1_Q6	508	252	31626	31533	31524	0.656691	31409.3	0.688196
BMI	cortex.PEC	c3.tft.v7.5.1.entrez/GCCNNNWTAAR_UNKNOWN	163	76	2850	2844	2809.39	0.702522	2803.06	0.70423
BMI	cortex.PEC	c3.tft.v7.5.1.entrez/GCGNNANTTCC_UNKNOWN	148	80	3160	3142	3161.14	0.490938	3147.64	0.468337
BMI	cortex.PEC	c3.tft.v7.5.1.entrez/GCGSCMNTTT_UNKNOWN	76	35	595	588	574.515	0.719512	569.729	0.698093
BMI	cortex.PEC	c3.tft.v7.5.1.entrez/GCM2_TARGET_GENES	2008	1141	632250	631176	634714	0.0143002	633444	0.0218433
BMI	cortex.PEC	c3.tft.v7.5.1.entrez/GCM_Q2	253	130	8385	8361	8381.15	0.509812	8359.92	0.501261
BMI	cortex.PEC	c3.tft.v7.5.1.entrez/GCNF_01	79	46	1035	1031	1083.99	0.141222	1075.5	0.163351
BMI	cortex.PEC	c3.tft.v7.5.1.entrez/GCTNWTTGK_UNKNOWN	355	169	14196	14166	14266.1	0.337558	14222.6	0.367078
BMI	cortex.PEC	c3.tft.v7.5.1.entrez/GFI1_01	279	136	9180	9167	9418.53	0.0400388	9402.84	0.0416396
BMI	cortex.PEC	c3.tft.v7.5.1.entrez/GGAANCGGAANY_UNKNOWN	139	69	2346	2329	2418.25	0.145984	2401.35	0.144783
BMI	cortex.PEC	c3.tft.v7.5.1.entrez/GGAMTNNNNNTCCY_UNKNOWN	134	82	3321	3295	3432.18	0.0873312	3394.16	0.111688
BMI	cortex.PEC	c3.tft.v7.5.1.entrez/GGARNTKYCCA_UNKNOWN	84	36	630	628	655.385	0.234388	652.412	0.242322
BMI	cortex.PEC	c3.tft.v7.5.1.entrez/GGATTA_PITX2_Q2	656	320	51040	50940	51171.3	0.339879	51050.8	0.363589
BMI	cortex.PEC	c3.tft.v7.5.1.entrez/GGCKCATGS_UNKNOWN	68	46	1035	1028	1050.03	0.365676	1042.14	0.372529
BMI	cortex.PEC	c3.tft.v7.5.1.entrez/GGCNKCCATNK_UNKNOWN	144	68	2278	2270	2208.64	0.848091	2197.38	0.859817
BMI	cortex.PEC	c3.tft.v7.5.1.entrez/GGCNNMSMYNTTG_UNKNOWN	82	43	861	856	885.412	0.274641	879.889	0.278218
BMI	cortex.PEC	c3.tft.v7.5.1.entrez/GGCNRNWCTTYS_UNKNOWN	87	52	1326	1319	1307.21	0.638174	1294.64	0.678759
BMI	cortex.PEC	c3.tft.v7.5.1.entrez/GGGNNTTTCC_NFKB_Q6_01	150	70	2415	2407	2395.07	0.609473	2379.89	0.648963
BMI	cortex.PEC	c3.tft.v7.5.1.entrez/GGGNRMNNYCAT_UNKNOWN	86	53	1378	1373	1357.39	0.648738	1356.24	0.621128
BMI	cortex.PEC	c3.tft.v7.5.1.entrez/GGGTGGRR_PAX4_03	1467	685	234270	233724	235408	0.0483955	234766	0.0639589
BMI	cortex.PEC	c3.tft.v7.5.1.entrez/GGGYGTGNY_UNKNOWN	800	402	80200	80038	80338.4	0.364264	80137.2	0.401449
BMI	cortex.PEC	c3.tft.v7.5.1.entrez/GKCGCNNNNNNNTGAYG_UNKNOWN	62	47	1081	1074	1121.7	0.189756	1115.08	0.186818
BMI	cortex.PEC	c3.tft.v7.5.1.entrez/GLI1_TARGET_GENES	597	310	46971	46885	46603.3	0.885048	46468.7	0.913303
BMI	cortex.PEC	c3.tft.v7.5.1.entrez/GLI3_TARGET_GENES	802	499	119805	119525	119940	0.391003	119604	0.435548
BMI	cortex.PEC	c3.tft.v7.5.1.entrez/GLI4_TARGET_GENES	959	567	149878	149455	150040	0.383448	149556	0.42625
BMI	cortex.PEC	c3.tft.v7.5.1.entrez/GR_01	208	111	6105	6100	6064.73	0.640292	6057.58	0.647606
BMI	cortex.PEC	c3.tft.v7.5.1.entrez/GREB1_TARGET_GENES	923	492	120295	120032	120483	0.35056	120199	0.366258
BMI	cortex.PEC	c3.tft.v7.5.1.entrez/GRE_C	141	72	2485	2478	2562.1	0.137422	2554.56	0.138763
BMI	cortex.PEC	c3.tft.v7.5.1.entrez/GR_Q6_01	311	156	12090	12060	12137.8	0.377687	12093	0.414378
BMI	cortex.PEC	c3.tft.v7.5.1.entrez/GR_Q6	292	145	10296	10286	10428	0.178662	10405.9	0.201265
BMI	cortex.PEC	c3.tft.v7.5.1.entrez/GTCNYYATGR_UNKNOWN	131	69	2346	2334	2357.94	0.427083	2332.97	0.502097
BMI	cortex.PEC	c3.tft.v7.5.1.entrez/GTF2A2_TARGET_GENES	720	312	38503	38218	39126.5	0.0126404	38689.5	0.0444839
BMI	cortex.PEC	c3.tft.v7.5.1.entrez/GTF2E2_TARGET_GENES	574	289	30135	29814	30303	0.246437	29842.8	0.452069
BMI	cortex.PEC	c3.tft.v7.5.1.entrez/GTGACGY_E4F1_Q6	817	435	86736	86503	86585.6	0.640457	86318.5	0.670882
BMI	cortex.PEC	c3.tft.v7.5.1.entrez/GTGGGTGK_UNKNOWN	322	161	12880	12856	12718.9	0.842337	12699.8	0.834897
BMI	cortex.PEC	c3.tft.v7.5.1.entrez/GTTGNYNNRGNAAC_UNKNOWN	134	68	2278	2270	2375.64	0.0754676	2365.65	0.0792763
BMI	cortex.PEC	c3.tft.v7.5.1.entrez/GTTNYYNNGGTNA_UNKNOWN	96	54	1431	1428	1541.41	0.0214173	1533.46	0.0262355
BMI	cortex.PEC	c3.tft.v7.5.1.entrez/GTTRYCATRR_UNKNOWN	207	111	6105	6078	6164.09	0.294913	6125.29	0.332185
BMI	cortex.PEC	c3.tft.v7.5.1.entrez/GUCY1B1_TARGET_GENES	743	438	94395	94130	93571.3	0.971262	93219.9	0.982254
BMI	cortex.PEC	c3.tft.v7.5.1.entrez/H1_6_TARGET_GENES	571	309	47278	47073	47481.1	0.254057	47210	0.32695
BMI	cortex.PEC	c3.tft.v7.5.1.entrez/HAND1E47_01	308	153	11628	11611	11785.9	0.15027	11777.9	0.136913
BMI	cortex.PEC	c3.tft.v7.5.1.entrez/HAND1_TARGET_GENES	455	301	45150	45070	44772.6	0.895682	44703.2	0.889293
BMI	cortex.PEC	c3.tft.v7.5.1.entrez/HBZ_TARGET_GENES	771	433	89676	89487	89365.3	0.768219	89113.2	0.811442
BMI	cortex.PEC	c3.tft.v7.5.1.entrez/HDAC4_TARGET_GENES	762	438	86320	86000	85480	0.978648	85067.7	0.987919
BMI	cortex.PEC	c3.tft.v7.5.1.entrez/HDAC8_TARGET_GENES	132	79	3081	3070	3060.31	0.600884	3050.78	0.593783
BMI	cortex.PEC	c3.tft.v7.5.1.entrez/HDGF_TARGET_GENES	327	195	16836	16770	16428.7	0.987271	16343.7	0.990458
BMI	cortex.PEC	c3.tft.v7.5.1.entrez/HEB_Q6	309	171	13861	13766	13886.7	0.437077	13789	0.443288
BMI	cortex.PEC	c3.tft.v7.5.1.entrez/HEN1_01	220	104	5356	5347	5214.99	0.914359	5195.62	0.929416
BMI	cortex.PEC	c3.tft.v7.5.1.entrez/HEN1_02	219	101	4851	4841	4778.23	0.769054	4758.98	0.797177
BMI	cortex.PEC	c3.tft.v7.5.1.entrez/HES2_TARGET_GENES	1387	766	284635	284229	284846	0.389359	284382	0.419303
BMI	cortex.PEC	c3.tft.v7.5.1.entrez/HES4_TARGET_GENES	706	402	79401	79092	79671.3	0.248545	79249.9	0.345145
BMI	cortex.PEC	c3.tft.v7.5.1.entrez/HEY2_TARGET_GENES	86	40	780	778	794.618	0.350239	793.839	0.338809
BMI	cortex.PEC	c3.tft.v7.5.1.entrez/HFH1_01	289	126	7875	7867	8118.34	0.0271337	8108.88	0.0277949
BMI	cortex.PEC	c3.tft.v7.5.1.entrez/HFH3_01	225	99	4851	4844	4826.39	0.59618	4819.39	0.596263
BMI	cortex.PEC	c3.tft.v7.5.1.entrez/HFH4_01	219	107	5671	5663	5666.92	0.5128	5649.7	0.547284
BMI	cortex.PEC	c3.tft.v7.5.1.entrez/HFH8_01	233	106	5565	5561	5465.23	0.827684	5458.85	0.833547
BMI	cortex.PEC	c3.tft.v7.5.1.entrez/HHEX_TARGET_GENES	1100	623	193131	192759	192338	0.899141	191916	0.912767
BMI	cortex.PEC	c3.tft.v7.5.1.entrez/HIF1_Q3	262	132	8646	8620	8538.09	0.793592	8505.49	0.808111
BMI	cortex.PEC	c3.tft.v7.5.1.entrez/HIF1_Q5	287	137	9316	9291	9420.01	0.222421	9374.39	0.269339
BMI	cortex.PEC	c3.tft.v7.5.1.entrez/HJURP_TARGET_GENES	31	14	91	90	86.9569	0.600493	86.7255	0.578172
BMI	cortex.PEC	c3.tft.v7.5.1.entrez/HLF_01	270	141	9870	9851	9673.45	0.919777	9645.98	0.928695
BMI	cortex.PEC	c3.tft.v7.5.1.entrez/HMBOX1_TARGET_GENES	1269	765	290703	290156	290898	0.39867	290233	0.459271
BMI	cortex.PEC	c3.tft.v7.5.1.entrez/HMEF2_Q6	145	80	3160	3154	3140.67	0.592987	3139.17	0.570857
BMI	cortex.PEC	c3.tft.v7.5.1.entrez/HMG20B_TARGET_GENES	2005	1210	719400	718159	721650	0.0304208	720230	0.0421248
BMI	cortex.PEC	c3.tft.v7.5.1.entrez/HMGA1_TARGET_GENES	967	542	145530	145358	145244	0.701899	145030	0.728474
BMI	cortex.PEC	c3.tft.v7.5.1.entrez/HMGB1_TARGET_GENES	1598	1003	501501	500716	501174	0.627707	500286	0.66595
BMI	cortex.PEC	c3.tft.v7.5.1.entrez/HMGB2_TARGET_GENES	436	242	28920	28865	29066.3	0.270922	28989	0.302142
BMI	cortex.PEC	c3.tft.v7.5.1.entrez/HMGIY_Q6	263	142	10011	9985	10002.8	0.521327	9988.07	0.489445
BMI	cortex.PEC	c3.tft.v7.5.1.entrez/HMX1_01	45	24	276	276	254.499	0.818978	254.499	0.818978
BMI	cortex.PEC	c3.tft.v7.5.1.entrez/HNF1_01	290	108	5778	5772	5740.75	0.633466	5733.06	0.639472
BMI	cortex.PEC	c3.tft.v7.5.1.entrez/HNF1_C	281	123	7503	7495	7385.6	0.830957	7382.96	0.819711
BMI	cortex.PEC	c3.tft.v7.5.1.entrez/HNF1_Q6	296	115	6555	6550	6644.91	0.215486	6639.57	0.216263
BMI	cortex.PEC	c3.tft.v7.5.1.entrez/HNF3ALPHA_Q6	221	112	6216	6211	6519.78	0.00360187	6515.85	0.00349124
BMI	cortex.PEC	c3.tft.v7.5.1.entrez/HNF3B_01	268	119	7021	7015	6974.63	0.650469	6968.15	0.652032
BMI	cortex.PEC	c3.tft.v7.5.1.entrez/HNF3_Q6	198	97	4656	4647	4816.39	0.0494439	4803.89	0.053007
BMI	cortex.PEC	c3.tft.v7.5.1.entrez/HNF4_01_B	299	141	9870	9849	9990.16	0.195847	9976.6	0.181418
BMI	cortex.PEC	c3.tft.v7.5.1.entrez/HNF4_01	333	151	11325	11300	11473.3	0.162126	11456	0.14983
BMI	cortex.PEC	c3.tft.v7.5.1.entrez/HNF4ALPHA_Q6	298	137	9316	9305	9524.18	0.0644092	9507.2	0.0699068
BMI	cortex.PEC	c3.tft.v7.5.1.entrez/HNF4_DR1_Q3	304	147	10731	10700	10949.3	0.0688216	10912.4	0.073994
BMI	cortex.PEC	c3.tft.v7.5.1.entrez/HNF4_Q6	329	143	10153	10125	10312.5	0.131713	10276.3	0.143957
BMI	cortex.PEC	c3.tft.v7.5.1.entrez/HNF6_Q6	256	126	7875	7864	8042.3	0.0919208	8029.01	0.0947693
BMI	cortex.PEC	c3.tft.v7.5.1.entrez/HOX13_01	50	21	210	210	228.283	0.184113	228.283	0.184113
BMI	cortex.PEC	c3.tft.v7.5.1.entrez/HOXA10_TARGET_GENES	331	217	19110	18917	18784.9	0.952467	18536	0.975498
BMI	cortex.PEC	c3.tft.v7.5.1.entrez/HOXA13_TARGET_GENES	54	28	378	371	414.662	0.0939843	403.489	0.11823
BMI	cortex.PEC	c3.tft.v7.5.1.entrez/HOXA1_TARGET_GENES	1198	730	261726	261204	261627	0.554211	261012	0.604201
BMI	cortex.PEC	c3.tft.v7.5.1.entrez/HOXA2_TARGET_GENES	1683	1128	613278	612207	611192	0.970275	609895	0.981757
BMI	cortex.PEC	c3.tft.v7.5.1.entrez/HOXA4_Q2	286	134	8911	8899	9022.29	0.201815	9016.22	0.189486
BMI	cortex.PEC	c3.tft.v7.5.1.entrez/HOXA7_TARGET_GENES	139	70	2415	2400	2227.91	0.997067	2213.38	0.997085
BMI	cortex.PEC	c3.tft.v7.5.1.entrez/HOXB4_TARGET_GENES	1244	767	283881	283299	284871	0.0944774	284259	0.101183
BMI	cortex.PEC	c3.tft.v7.5.1.entrez/HOXB6_TARGET_GENES	641	427	90525	90326	90605.1	0.424732	90394.1	0.435744
BMI	cortex.PEC	c3.tft.v7.5.1.entrez/HOXB7_TARGET_GENES	26	18	153	153	166.263	0.219121	166.263	0.219121
BMI	cortex.PEC	c3.tft.v7.5.1.entrez/HOXC11_TARGET_GENES	51	29	406	402	359.89	0.951562	355.38	0.954356
BMI	cortex.PEC	c3.tft.v7.5.1.entrez/HOXC13_TARGET_GENES	152	82	3321	3238	3371	0.268081	3189.93	0.723069
BMI	cortex.PEC	c3.tft.v7.5.1.entrez/HOXC6_TARGET_GENES	1332	775	292995	292306	292938	0.529493	292092	0.609844
BMI	cortex.PEC	c3.tft.v7.5.1.entrez/HOXD11_TARGET_GENES	165	107	5671	5628	5849.23	0.0482038	5799.91	0.0536518
BMI	cortex.PEC	c3.tft.v7.5.1.entrez/HOXD1_TARGET_GENES	70	47	1081	1079	1038.61	0.818471	1037.68	0.812363
BMI	cortex.PEC	c3.tft.v7.5.1.entrez/HP1SITEFACTOR_Q6	250	124	7381	7373	7396.07	0.448509	7391.31	0.437955
BMI	cortex.PEC	c3.tft.v7.5.1.entrez/HSD17B8_TARGET_GENES	708	394	74305	74156	74512.6	0.294674	74334.4	0.321063
BMI	cortex.PEC	c3.tft.v7.5.1.entrez/HSF1_01	302	147	10731	10713	10951.4	0.066971	10891.8	0.111416
BMI	cortex.PEC	c3.tft.v7.5.1.entrez/HSF2_01	305	135	9045	9034	8984.86	0.671175	8950.1	0.732761
BMI	cortex.PEC	c3.tft.v7.5.1.entrez/HSF2_TARGET_GENES	334	164	11935	11868	11843.7	0.72184	11776.2	0.723444
BMI	cortex.PEC	c3.tft.v7.5.1.entrez/HSF4_TARGET_GENES	88	51	171	88	310.287	3.88412e-10	115.641	0.0257465
BMI	cortex.PEC	c3.tft.v7.5.1.entrez/HSF_Q6	245	110	5995	5979	5900.66	0.80512	5872.73	0.834348
BMI	cortex.PEC	c3.tft.v7.5.1.entrez/HTF_01	77	41	820	818	819.585	0.497519	818.869	0.484865
BMI	cortex.PEC	c3.tft.v7.5.1.entrez/ICSBP_Q6	292	137	9316	9300	9581.51	0.0266909	9557.07	0.0305538
BMI	cortex.PEC	c3.tft.v7.5.1.entrez/ID1_TARGET_GENES	1374	828	339076	338438	340669	0.0266606	339973	0.0311792
BMI	cortex.PEC	c3.tft.v7.5.1.entrez/ID2_TARGET_GENES	1182	701	240471	239987	241743	0.0335137	241103	0.0537869
BMI	cortex.PEC	c3.tft.v7.5.1.entrez/IGLV5_37_TARGET_GENES	616	342	58311	58205	57650.3	0.973814	57539.9	0.974701
BMI	cortex.PEC	c3.tft.v7.5.1.entrez/IK1_01	307	145	10296	10273	10535	0.0486892	10510.8	0.0493788
BMI	cortex.PEC	c3.tft.v7.5.1.entrez/IK2_01	296	140	9730	9708	9790.74	0.330219	9772.39	0.320662
BMI	cortex.PEC	c3.tft.v7.5.1.entrez/IK3_01	258	126	7875	7852	7709.45	0.907105	7689.03	0.90393
BMI	cortex.PEC	c3.tft.v7.5.1.entrez/ILK_TARGET_GENES	23	16	120	118	135.303	0.160777	132.464	0.171425
BMI	cortex.PEC	c3.tft.v7.5.1.entrez/INSM2_TARGET_GENES	991	552	130816	130501	131551	0.0755985	131175	0.0936574
BMI	cortex.PEC	c3.tft.v7.5.1.entrez/IPF1_Q4	297	136	9180	9165	9163.43	0.546739	9143.36	0.561608
BMI	cortex.PEC	c3.tft.v7.5.1.entrez/IRF1_01	306	128	8128	8116	8218.76	0.237485	8203.86	0.244355
BMI	cortex.PEC	c3.tft.v7.5.1.entrez/IRF1_Q6	301	145	10440	10411	10498.1	0.342304	10458.7	0.368806
BMI	cortex.PEC	c3.tft.v7.5.1.entrez/IRF2_01	169	78	3003	2995	3089.8	0.131793	3084.98	0.123075
BMI	cortex.PEC	c3.tft.v7.5.1.entrez/IRF5_TARGET_GENES	896	531	137550	137270	137410	0.604772	137041	0.668732
BMI	cortex.PEC	c3.tft.v7.5.1.entrez/IRF7_01	310	128	8128	8114	8317.11	0.069825	8302.28	0.0705223
BMI	cortex.PEC	c3.tft.v7.5.1.entrez/IRF9_TARGET_GENES	1796	1002	500500	499767	499450	0.853049	498574	0.883613
BMI	cortex.PEC	c3.tft.v7.5.1.entrez/IRF_Q6	286	132	8646	8627	8673.73	0.414605	8643.17	0.449045
BMI	cortex.PEC	c3.tft.v7.5.1.entrez/IRX2_TARGET_GENES	170	105	5460	5438	5327.05	0.899081	5308.85	0.892869
BMI	cortex.PEC	c3.tft.v7.5.1.entrez/IRX3_TARGET_GENES	50	37	666	659	687.008	0.278301	683.333	0.248099
BMI	cortex.PEC	c3.tft.v7.5.1.entrez/ISL1_TARGET_GENES	825	503	125250	125003	125321	0.442737	125011	0.4932
BMI	cortex.PEC	c3.tft.v7.5.1.entrez/ISRE_01	284	137	9316	9300	9342.89	0.420069	9323.1	0.430871
BMI	cortex.PEC	c3.tft.v7.5.1.entrez/JDP2_TARGET_GENES	2015	1267	793170	791603	794583	0.130956	792640	0.204765
BMI	cortex.PEC	c3.tft.v7.5.1.entrez/KAT2A_TARGET_GENES	1395	759	258121	257396	258042	0.543402	257229	0.591949
BMI	cortex.PEC	c3.tft.v7.5.1.entrez/KAT5_TARGET_GENES	1104	634	166176	165597	165429	0.90259	164745	0.930763
BMI	cortex.PEC	c3.tft.v7.5.1.entrez/KCCGNSWTTT_UNKNOWN	136	56	1540	1530	1558.57	0.36494	1548.31	0.366303
BMI	cortex.PEC	c3.tft.v7.5.1.entrez/KDM1B_TARGET_GENES	118	61	1830	1826	1769.58	0.841089	1768.65	0.828461
BMI	cortex.PEC	c3.tft.v7.5.1.entrez/KDM5D_TARGET_GENES	1707	1028	520710	519823	520960	0.402832	519925	0.45974
BMI	cortex.PEC	c3.tft.v7.5.1.entrez/KDM7A_TARGET_GENES	1921	1161	664128	663043	665958	0.0562301	664736	0.0708035
BMI	cortex.PEC	c3.tft.v7.5.1.entrez/KLF14_TARGET_GENES	255	171	14196	14104	14236	0.404698	14131	0.434724
BMI	cortex.PEC	c3.tft.v7.5.1.entrez/KLF7_TARGET_GENES	1002	588	167331	166867	167150	0.622221	166602	0.67654
BMI	cortex.PEC	c3.tft.v7.5.1.entrez/KMCATNNWGGA_UNKNOWN	107	59	1711	1706	1714.04	0.474775	1701.54	0.525901
BMI	cortex.PEC	c3.tft.v7.5.1.entrez/KMT2D_TARGET_GENES	808	425	89676	89535	89230.6	0.853586	89099.7	0.84818
BMI	cortex.PEC	c3.tft.v7.5.1.entrez/KRCTCNNNNMANAGC_UNKNOWN	239	108	666	316	806.273	0.000146986	286.469	0.882323
BMI	cortex.PEC	c3.tft.v7.5.1.entrez/KTGGYRSGAA_UNKNOWN	86	48	1128	1120	1162.19	0.233713	1157.11	0.214844
BMI	cortex.PEC	c3.tft.v7.5.1.entrez/LBP1_Q6	232	128	8128	8067	8096.91	0.59442	8036.05	0.594327
BMI	cortex.PEC	c3.tft.v7.5.1.entrez/LCORL_TARGET_GENES	459	248	30628	30556	30699.1	0.386017	30596.3	0.434276
BMI	cortex.PEC	c3.tft.v7.5.1.entrez/LEF1_Q2	237	141	9870	9760	9533.95	0.992127	9377.52	0.997192
BMI	cortex.PEC	c3.tft.v7.5.1.entrez/LEF1_Q6	288	142	10011	9988	9985.14	0.570705	9957.86	0.582683
BMI	cortex.PEC	c3.tft.v7.5.1.entrez/LFA1_Q6	260	124	7626	7595	7511.51	0.822861	7461.97	0.859997
BMI	cortex.PEC	c3.tft.v7.5.1.entrez/LHX2_TARGET_GENES	1301	764	290703	290158	290518	0.595332	289889	0.637863
BMI	cortex.PEC	c3.tft.v7.5.1.entrez/LHX3_01	252	111	6105	6101	6227.03	0.134994	6223.66	0.133697
BMI	cortex.PEC	c3.tft.v7.5.1.entrez/LHX3_TARGET_GENES	76	35	300	214	355.817	0.0147105	206.72	0.626899
BMI	cortex.PEC	c3.tft.v7.5.1.entrez/LHX9_TARGET_GENES	1683	949	437580	436742	437060	0.710678	436043	0.772797
BMI	cortex.PEC	c3.tft.v7.5.1.entrez/LMNB2_TARGET_GENES	35	18	153	152	130.883	0.90189	130.706	0.8934
BMI	cortex.PEC	c3.tft.v7.5.1.entrez/LMO2COM_01	275	132	8646	8630	8557.68	0.748221	8535.91	0.762302
BMI	cortex.PEC	c3.tft.v7.5.1.entrez/LMO2COM_02	283	122	7381	7361	7472.29	0.225487	7457.54	0.212523
BMI	cortex.PEC	c3.tft.v7.5.1.entrez/LMTK3_TARGET_GENES	601	367	66795	66644	67747.6	0.00471644	67501	0.00965892
BMI	cortex.PEC	c3.tft.v7.5.1.entrez/LMX1B_TARGET_GENES	27	17	136	135	142.634	0.33137	142.084	0.321238
BMI	cortex.PEC	c3.tft.v7.5.1.entrez/LXR_DR4_Q3	102	53	1378	1376	1444.17	0.105024	1443.14	0.101637
BMI	cortex.PEC	c3.tft.v7.5.1.entrez/LXR_Q3	84	46	1035	1033	1134.31	0.0165363	1133.28	0.0156561
BMI	cortex.PEC	c3.tft.v7.5.1.entrez/LYF1_01	299	134	8911	8896	8872.58	0.611483	8856.82	0.613782
BMI	cortex.PEC	c3.tft.v7.5.1.entrez/MAFG_TARGET_GENES	1917	1028	505515	504673	505744	0.409748	504765	0.463114
BMI	cortex.PEC	c3.tft.v7.5.1.entrez/MAF_Q6	282	123	7503	7487	7203.99	0.993219	7189.32	0.993057
BMI	cortex.PEC	c3.tft.v7.5.1.entrez/MAML1_TARGET_GENES	298	149	11026	10988	11117.2	0.268533	11076.9	0.273344
BMI	cortex.PEC	c3.tft.v7.5.1.entrez/MAPK3_TARGET_GENES	75	31	435	435	455.22	0.242685	455.22	0.242685
BMI	cortex.PEC	c3.tft.v7.5.1.entrez/MAX_01	287	167	13861	13829	14090.9	0.0841792	14060.6	0.0824613
BMI	cortex.PEC	c3.tft.v7.5.1.entrez/MAZ_Q6	206	114	6441	6337	6389.7	0.672668	6267.42	0.730525
BMI	cortex.PEC	c3.tft.v7.5.1.entrez/MAZR_01	265	106	5565	5543	5604.77	0.351084	5568.84	0.400771
BMI	cortex.PEC	c3.tft.v7.5.1.entrez/MCAATNNNNNGCG_UNKNOWN	91	43	903	900	917.792	0.358727	917.549	0.334811
BMI	cortex.PEC	c3.tft.v7.5.1.entrez/MCM2_TARGET_GENES	73	34	561	555	542.659	0.703219	538.858	0.680549
BMI	cortex.PEC	c3.tft.v7.5.1.entrez/MCM3_TARGET_GENES	202	122	7381	7329	7318.69	0.694551	7259.2	0.716616
BMI	cortex.PEC	c3.tft.v7.5.1.entrez/MCRS1_TARGET_GENES	57	34	561	540	605.931	0.0922664	568.364	0.192528
BMI	cortex.PEC	c3.tft.v7.5.1.entrez/MED16_TARGET_GENES	61	18	153	150	143.756	0.691876	142.592	0.654061
BMI	cortex.PEC	c3.tft.v7.5.1.entrez/MED25_TARGET_GENES	201	95	2016	1859	2026.68	0.429237	1755.86	0.95663
BMI	cortex.PEC	c3.tft.v7.5.1.entrez/MEF2_01	151	79	3081	3077	3117.93	0.316677	3116.43	0.305391
BMI	cortex.PEC	c3.tft.v7.5.1.entrez/MEF2_02	268	139	9591	9528	9273.76	0.989597	9192.92	0.992887
BMI	cortex.PEC	c3.tft.v7.5.1.entrez/MEF2_03	272	138	9453	9385	9278.11	0.898853	9192.49	0.92073
BMI	cortex.PEC	c3.tft.v7.5.1.entrez/MEF2_04	27	15	105	105	101.554	0.577037	101.554	0.577037
BMI	cortex.PEC	c3.tft.v7.5.1.entrez/MEF2C_TARGET_GENES	826	507	127765	127527	127741	0.518345	127459	0.552869
BMI	cortex.PEC	c3.tft.v7.5.1.entrez/MEF2D_TARGET_GENES	657	362	65341	65207	65555.3	0.276245	65380.9	0.314537
BMI	cortex.PEC	c3.tft.v7.5.1.entrez/MEF2_Q6_01	257	133	8778	8764	8822.94	0.365578	8812.48	0.355481
BMI	cortex.PEC	c3.tft.v7.5.1.entrez/MEIS1_01	266	135	9045	9021	9115.01	0.300094	9091.67	0.298152
BMI	cortex.PEC	c3.tft.v7.5.1.entrez/MEIS1AHOXA9_01	146	58	1653	1648	1738.13	0.071138	1736.56	0.0633408
BMI	cortex.PEC	c3.tft.v7.5.1.entrez/MEIS1BHOXA9_01	164	66	2080	2076	2022.07	0.814963	2018.52	0.813288
BMI	cortex.PEC	c3.tft.v7.5.1.entrez/METHYLCYTOSINE_DIOXYGENASE_TET_UNIPROT_A0A023HHK9_UNREVIEWED_TARGET_GENES	153	93	4186	4174	4048.96	0.934102	4028.46	0.945702
BMI	cortex.PEC	c3.tft.v7.5.1.entrez/METTL14_TARGET_GENES	169	95	4465	4439	4453.7	0.544838	4415.09	0.597595
BMI	cortex.PEC	c3.tft.v7.5.1.entrez/MGGAAGTG_GABP_B	874	492	119805	119548	119476	0.749265	119147	0.793956
BMI	cortex.PEC	c3.tft.v7.5.1.entrez/MIER1_TARGET_GENES	383	215	23005	22929	23487.6	0.0126315	23389.1	0.0162804
BMI	cortex.PEC	c3.tft.v7.5.1.entrez/MIF1_01	200	106	5565	5549	5530.7	0.62533	5502.97	0.667065
BMI	cortex.PEC	c3.tft.v7.5.1.entrez/MMEF2_Q6	289	141	9870	9851	9580.84	0.980951	9565.58	0.979751
BMI	cortex.PEC	c3.tft.v7.5.1.entrez/MORC2_TARGET_GENES	2154	1317	837865	836252	837283	0.673308	835539	0.709108
BMI	cortex.PEC	c3.tft.v7.5.1.entrez/MSX1_01	189	86	3655	3647	3727.19	0.198596	3715.99	0.208798
BMI	cortex.PEC	c3.tft.v7.5.1.entrez/MSX1_TARGET_GENES	220	129	7875	7840	8006.84	0.146846	7977.64	0.13607
BMI	cortex.PEC	c3.tft.v7.5.1.entrez/MSX2_TARGET_GENES	11	10	45	43	44.7292	0.483337	42.921	0.474702
BMI	cortex.PEC	c3.tft.v7.5.1.entrez/MTF1_Q4	291	133	8778	8758	8788.67	0.465918	8773.14	0.45248
BMI	cortex.PEC	c3.tft.v7.5.1.entrez/MXD1_TARGET_GENES	179	109	5778	5749	5797.74	0.424815	5765.19	0.437591
BMI	cortex.PEC	c3.tft.v7.5.1.entrez/MYAATNNNNNNNGGC_UNKNOWN	119	68	2278	2273	2312.63	0.301394	2307.49	0.301928
BMI	cortex.PEC	c3.tft.v7.5.1.entrez/MYBL1_TARGET_GENES	220	128	8128	8090	8175.71	0.352449	8126.92	0.383966
BMI	cortex.PEC	c3.tft.v7.5.1.entrez/MYB_Q3	292	127	8001	7985	7962.33	0.618267	7950.23	0.606525
BMI	cortex.PEC	c3.tft.v7.5.1.entrez/MYB_Q5_01	298	134	8911	8893	9148.3	0.0386183	9122.49	0.0435261
BMI	cortex.PEC	c3.tft.v7.5.1.entrez/MYB_Q6	274	137	9316	9279	9304.24	0.532402	9270.9	0.521765
BMI	cortex.PEC	c3.tft.v7.5.1.entrez/MYCMAX_01	280	160	12561	12520	12667	0.251026	12622.8	0.257174
BMI	cortex.PEC	c3.tft.v7.5.1.entrez/MYCMAX_02	290	148	10878	10855	10890	0.465838	10872	0.452202
BMI	cortex.PEC	c3.tft.v7.5.1.entrez/MYCMAX_03	292	155	11935	11902	12318.7	0.00691766	12287.9	0.00658945
BMI	cortex.PEC	c3.tft.v7.5.1.entrez/MYCMAX_B	291	148	10585	10554	10732.7	0.154997	10701.8	0.154483
BMI	cortex.PEC	c3.tft.v7.5.1.entrez/MYC_Q2	198	118	6786	6718	6838.26	0.325229	6768.52	0.329787
BMI	cortex.PEC	c3.tft.v7.5.1.entrez/MYF6_TARGET_GENES	14	10	45	45	36.4713	0.813676	36.4713	0.813676
BMI	cortex.PEC	c3.tft.v7.5.1.entrez/MYOCD_TARGET_GENES	540	316	49770	49690	49557.7	0.749087	49453.1	0.773543
BMI	cortex.PEC	c3.tft.v7.5.1.entrez/MYOD_01	302	148	10878	10833	11059.9	0.109144	11014.1	0.109743
BMI	cortex.PEC	c3.tft.v7.5.1.entrez/MYOD_Q6_01	272	141	9870	9834	9818.62	0.641178	9784.19	0.637219
BMI	cortex.PEC	c3.tft.v7.5.1.entrez/MYOD_Q6	259	149	11026	11003	11066.8	0.390239	11028.1	0.43116
BMI	cortex.PEC	c3.tft.v7.5.1.entrez/MYOGENIN_Q6	276	149	11026	10996	10806.1	0.931406	10771.8	0.935455
BMI	cortex.PEC	c3.tft.v7.5.1.entrez/MYOGNF1_01	49	22	231	231	215.8	0.755572	215.8	0.755572
BMI	cortex.PEC	c3.tft.v7.5.1.entrez/MZF1_01	278	134	8911	8881	9001.71	0.247553	8972.95	0.244285
BMI	cortex.PEC	c3.tft.v7.5.1.entrez/MZF1_02	263	112	6216	6201	6309.9	0.199344	6290.54	0.21007
BMI	cortex.PEC	c3.tft.v7.5.1.entrez/MZF1_TARGET_GENES	1570	930	420903	420184	419802	0.885	418971	0.907236
BMI	cortex.PEC	c3.tft.v7.5.1.entrez/NAB2_TARGET_GENES	1591	935	434778	433928	436652	0.0223354	435706	0.0282749
BMI	cortex.PEC	c3.tft.v7.5.1.entrez/NCOA2_TARGET_GENES	561	314	47278	47167	47149.7	0.661133	47004.6	0.70098
BMI	cortex.PEC	c3.tft.v7.5.1.entrez/NCOA4_TARGET_GENES	901	526	130816	130447	131132	0.267904	130709	0.303583
BMI	cortex.PEC	c3.tft.v7.5.1.entrez/NCOA6_TARGET_GENES	364	210	21945	21886	21571.1	0.963426	21507.8	0.965222
BMI	cortex.PEC	c3.tft.v7.5.1.entrez/NCX_01	190	90	3916	3909	4036.93	0.0868813	4033.35	0.0808658
BMI	cortex.PEC	c3.tft.v7.5.1.entrez/NERF_Q2	296	143	10153	10121	10127.8	0.568532	10091.5	0.58032
BMI	cortex.PEC	c3.tft.v7.5.1.entrez/NEUROG3_TARGET_GENES	23	13	78	78	107.992	0.0139006	107.992	0.0139006
BMI	cortex.PEC	c3.tft.v7.5.1.entrez/NF1_Q6_01	297	157	12246	12218	12109.8	0.807571	12083.4	0.805107
BMI	cortex.PEC	c3.tft.v7.5.1.entrez/NF1_Q6	298	148	10585	10558	10436.9	0.845741	10413	0.84088
BMI	cortex.PEC	c3.tft.v7.5.1.entrez/NFAT_Q4_01	293	134	8911	8894	8994.53	0.264753	8959.84	0.309447
BMI	cortex.PEC	c3.tft.v7.5.1.entrez/NFAT_Q6	288	132	8385	8367	8450.24	0.305859	8429.74	0.312434
BMI	cortex.PEC	c3.tft.v7.5.1.entrez/NFE2_01	310	152	11476	11436	11516.8	0.392289	11466.7	0.417966
BMI	cortex.PEC	c3.tft.v7.5.1.entrez/NFE2L1_TARGET_GENES	1982	1184	692076	690663	693536	0.107301	691829	0.160606
BMI	cortex.PEC	c3.tft.v7.5.1.entrez/NFKAPPAB_01	310	134	8911	8874	9273.4	0.00364142	9218.61	0.00524938
BMI	cortex.PEC	c3.tft.v7.5.1.entrez/NFKAPPAB65_01	288	133	8778	8740	8821.61	0.36933	8776.78	0.38865
BMI	cortex.PEC	c3.tft.v7.5.1.entrez/NFKB_C	299	141	9870	9835	9953.02	0.276265	9882.06	0.36703
BMI	cortex.PEC	c3.tft.v7.5.1.entrez/NFKBIA_TARGET_GENES	1311	716	255255	254661	256302	0.0715548	255656	0.0818215
BMI	cortex.PEC	c3.tft.v7.5.1.entrez/NFKB_Q6_01	276	120	7140	7121	7073.55	0.709611	7042.13	0.744651
BMI	cortex.PEC	c3.tft.v7.5.1.entrez/NFKB_Q6	294	133	8778	8750	8845.19	0.30472	8796.09	0.362111
BMI	cortex.PEC	c3.tft.v7.5.1.entrez/NFMUE1_Q6	281	154	11781	11751	11691.2	0.719833	11662.8	0.716522
BMI	cortex.PEC	c3.tft.v7.5.1.entrez/NFRKB_TARGET_GENES	2047	1226	739936	738429	739529	0.630865	737559	0.762995
BMI	cortex.PEC	c3.tft.v7.5.1.entrez/NFXL1_TARGET_GENES	451	223	20503	20190	20939.9	0.015948	20409.2	0.137767
BMI	cortex.PEC	c3.tft.v7.5.1.entrez/NFY_01	310	161	12880	12852	12855.6	0.558862	12831.4	0.549433
BMI	cortex.PEC	c3.tft.v7.5.1.entrez/NFY_C	330	170	12880	12736	13076.7	0.110533	12884.8	0.175391
BMI	cortex.PEC	c3.tft.v7.5.1.entrez/NFY_Q6_01	374	185	16290	16088	16138.1	0.799613	15877.5	0.87994
BMI	cortex.PEC	c3.tft.v7.5.1.entrez/NFY_Q6	320	161	12880	12843	12914.3	0.413827	12874.2	0.421255
BMI	cortex.PEC	c3.tft.v7.5.1.entrez/NGFIC_01	279	142	10011	9990	9987.44	0.564322	9946.15	0.620178
BMI	cortex.PEC	c3.tft.v7.5.1.entrez/NKX22_01	207	98	4560	4554	4532.21	0.612032	4530.74	0.593743
BMI	cortex.PEC	c3.tft.v7.5.1.entrez/NKX2_2_TARGET_GENES	1460	890	365085	364401	366171	0.10205	365424	0.115396
BMI	cortex.PEC	c3.tft.v7.5.1.entrez/NKX2_3_TARGET_GENES	593	351	58653	58476	58648.2	0.504808	58429.5	0.553337
BMI	cortex.PEC	c3.tft.v7.5.1.entrez/NKX25_01	148	56	1540	1536	1554.41	0.393252	1552.53	0.378585
BMI	cortex.PEC	c3.tft.v7.5.1.entrez/NKX25_02	288	153	11628	11614	11617	0.527119	11603	0.527158
BMI	cortex.PEC	c3.tft.v7.5.1.entrez/NKX2_5_TARGET_GENES	1336	790	303810	303163	304429	0.21337	303687	0.250535
BMI	cortex.PEC	c3.tft.v7.5.1.entrez/NKX2_8_TARGET_GENES	40	22	231	227	192.814	0.968108	192.455	0.953518
BMI	cortex.PEC	c3.tft.v7.5.1.entrez/NKX3A_01	267	127	7750	7729	7958.49	0.0479347	7930.12	0.0537952
BMI	cortex.PEC	c3.tft.v7.5.1.entrez/NKX61_01	252	125	7503	7492	7619.63	0.170389	7605.17	0.177401
BMI	cortex.PEC	c3.tft.v7.5.1.entrez/NKX6_1_TARGET_GENES	25	16	120	119	127.716	0.297844	125.826	0.316582
BMI	cortex.PEC	c3.tft.v7.5.1.entrez/NKX62_Q2	276	130	8385	8371	8673.29	0.0136809	8656.46	0.0143812
BMI	cortex.PEC	c3.tft.v7.5.1.entrez/NME2_TARGET_GENES	82	34	561	559	606.349	0.0903221	601.492	0.103873
BMI	cortex.PEC	c3.tft.v7.5.1.entrez/NMYC_01	303	176	15225	15190	15108	0.748051	15066.5	0.760032
BMI	cortex.PEC	c3.tft.v7.5.1.entrez/NOTCH3_TARGET_GENES	1073	658	214185	213758	214082	0.561904	213553	0.622516
BMI	cortex.PEC	c3.tft.v7.5.1.entrez/NPAT_TARGET_GENES	499	289	19110	18813	19461.5	0.0366822	19038.5	0.122758
BMI	cortex.PEC	c3.tft.v7.5.1.entrez/NPM1_TARGET_GENES	387	214	21528	21446	21596.3	0.369906	21533.5	0.33538
BMI	cortex.PEC	c3.tft.v7.5.1.entrez/NR0B1_TARGET_GENES	229	147	10731	10699	10656.6	0.693121	10625.1	0.692142
BMI	cortex.PEC	c3.tft.v7.5.1.entrez/NR1D1_TARGET_GENES	163	62	1891	1881	1845.5	0.768844	1836.89	0.76238
BMI	cortex.PEC	c3.tft.v7.5.1.entrez/NR1H4_TARGET_GENES	320	187	17391	17348	17625.4	0.104759	17559.9	0.127824
BMI	cortex.PEC	c3.tft.v7.5.1.entrez/NR1I2_TARGET_GENES	361	230	25878	25793	25920.7	0.424471	25772.5	0.534722
BMI	cortex.PEC	c3.tft.v7.5.1.entrez/NRF1_Q6	315	169	14196	14136	14454.8	0.0629092	14374	0.0790687
BMI	cortex.PEC	c3.tft.v7.5.1.entrez/NRF2_01	327	172	14706	14646	14952.5	0.075917	14882.2	0.084297
BMI	cortex.PEC	c3.tft.v7.5.1.entrez/NRF2_Q4	301	142	10011	9983	9795.16	0.937214	9748.92	0.952042
BMI	cortex.PEC	c3.tft.v7.5.1.entrez/NRSF_01	100	59	1711	1707	1729.35	0.372976	1724.94	0.375493
BMI	cortex.PEC	c3.tft.v7.5.1.entrez/NUFIP1_TARGET_GENES	49	28	378	374	400.228	0.206901	395.405	0.214043
BMI	cortex.PEC	c3.tft.v7.5.1.entrez/NUP153_TARGET_GENES	1790	1053	547581	546264	548228	0.268046	546698	0.338747
BMI	cortex.PEC	c3.tft.v7.5.1.entrez/OCT1_01	299	133	8778	8714	8827.06	0.353977	8743.27	0.410413
BMI	cortex.PEC	c3.tft.v7.5.1.entrez/OCT1_02	216	115	6555	6548	6524.32	0.60355	6523.31	0.583254
BMI	cortex.PEC	c3.tft.v7.5.1.entrez/OCT1_03	248	132	8646	8634	8826.7	0.0853867	8810.88	0.0897953
BMI	cortex.PEC	c3.tft.v7.5.1.entrez/OCT1_04	268	122	7381	7375	7445.37	0.296759	7435.74	0.307047
BMI	cortex.PEC	c3.tft.v7.5.1.entrez/OCT1_05	271	129	8256	8246	8169.14	0.749585	8162.66	0.740853
BMI	cortex.PEC	c3.tft.v7.5.1.entrez/OCT1_06	294	136	9180	9164	9610.67	0.000859623	9600.95	0.000729891
BMI	cortex.PEC	c3.tft.v7.5.1.entrez/OCT1_07	175	96	4560	4552	4327.95	0.993157	4322.6	0.992632
BMI	cortex.PEC	c3.tft.v7.5.1.entrez/OCT1_B	315	147	10153	10049	10230.2	0.292862	10073.8	0.428899
BMI	cortex.PEC	c3.tft.v7.5.1.entrez/OCT1_Q5_01	330	138	8911	8805	9058.83	0.134301	8904.06	0.227011
BMI	cortex.PEC	c3.tft.v7.5.1.entrez/OCT1_Q6	316	148	10731	10671	10893.8	0.133462	10772.7	0.242407
BMI	cortex.PEC	c3.tft.v7.5.1.entrez/OCT_C	318	142	9180	9083	9302.01	0.18369	9156.8	0.290807
BMI	cortex.PEC	c3.tft.v7.5.1.entrez/OCT_Q6	321	142	9453	9345	9560.89	0.215774	9402.02	0.33683
BMI	cortex.PEC	c3.tft.v7.5.1.entrez/OLF1_01	309	150	11175	11154	11543.3	0.00731093	11533.3	0.00593696
BMI	cortex.PEC	c3.tft.v7.5.1.entrez/OSF2_Q6	295	143	10153	10139	10293.8	0.161474	10280.6	0.159915
BMI	cortex.PEC	c3.tft.v7.5.1.entrez/OVOL3_TARGET_GENES	589	312	48205	48046	47955.1	0.789313	47737.4	0.840282
BMI	cortex.PEC	c3.tft.v7.5.1.entrez/P300_01	280	132	8646	8623	8598.31	0.639921	8563.39	0.673594
BMI	cortex.PEC	c3.tft.v7.5.1.entrez/P53_02	273	139	9591	9568	9734.14	0.150754	9703.07	0.164369
BMI	cortex.PEC	c3.tft.v7.5.1.entrez/P53_DECAMER_Q2	270	134	8911	8891	9067.06	0.12156	9044.93	0.124508
BMI	cortex.PEC	c3.tft.v7.5.1.entrez/PAF1_TARGET_GENES	73	38	666	653	644.317	0.719836	615.281	0.852217
BMI	cortex.PEC	c3.tft.v7.5.1.entrez/PAX2_01	83	34	561	544	553.527	0.580891	530.244	0.655556
BMI	cortex.PEC	c3.tft.v7.5.1.entrez/PAX2_02	285	142	10011	9996	10246.9	0.048579	10212	0.0640624
BMI	cortex.PEC	c3.tft.v7.5.1.entrez/PAX3_01	27	12	66	66	58.6288	0.72858	58.6288	0.72858
BMI	cortex.PEC	c3.tft.v7.5.1.entrez/PAX3_B	115	52	1326	1325	1438.17	0.0164861	1438.13	0.0157394
BMI	cortex.PEC	c3.tft.v7.5.1.entrez/PAX3_TARGET_GENES	1631	943	433846	433349	434286	0.317977	433680	0.360866
BMI	cortex.PEC	c3.tft.v7.5.1.entrez/PAX4_01	296	142	10011	9976	10024.8	0.459342	9994.62	0.445742
BMI	cortex.PEC	c3.tft.v7.5.1.entrez/PAX4_02	249	119	7021	7012	7162.17	0.117216	7157.85	0.109582
BMI	cortex.PEC	c3.tft.v7.5.1.entrez/PAX4_03	277	121	7260	7240	7297.49	0.375969	7283.46	0.357184
BMI	cortex.PEC	c3.tft.v7.5.1.entrez/PAX4_04	245	118	6903	6894	6666.97	0.978639	6662.15	0.976782
BMI	cortex.PEC	c3.tft.v7.5.1.entrez/PAX5_01	160	90	4005	3992	3900.23	0.879716	3883.7	0.887961
BMI	cortex.PEC	c3.tft.v7.5.1.entrez/PAX5_02	19	11	55	55	63.8679	0.193044	63.8679	0.193044
BMI	cortex.PEC	c3.tft.v7.5.1.entrez/PAX6_01	106	53	1378	1373	1378.27	0.492902	1365.74	0.550157
BMI	cortex.PEC	c3.tft.v7.5.1.entrez/PAX6_TARGET_GENES	875	487	114481	114203	115085	0.103526	114745	0.128324
BMI	cortex.PEC	c3.tft.v7.5.1.entrez/PAX7_TARGET_GENES	683	412	84255	84128	83826.4	0.851824	83694.2	0.854936
BMI	cortex.PEC	c3.tft.v7.5.1.entrez/PAX8_01	40	20	190	186	204.214	0.22792	199.325	0.23904
BMI	cortex.PEC	c3.tft.v7.5.1.entrez/PAX8_B	107	58	1653	1651	1632.03	0.638601	1630.15	0.637875
BMI	cortex.PEC	c3.tft.v7.5.1.entrez/PAX8_TARGET_GENES	94	52	1326	1317	1336.11	0.417326	1329.75	0.3972
BMI	cortex.PEC	c3.tft.v7.5.1.entrez/PAX_Q6	284	131	8515	8491	8356.83	0.887719	8325.59	0.898406
BMI	cortex.PEC	c3.tft.v7.5.1.entrez/PBX1_01	302	134	8911	8893	8835.92	0.711917	8818.6	0.710361
BMI	cortex.PEC	c3.tft.v7.5.1.entrez/PBX1_02	134	65	2080	2073	2128.47	0.224811	2116.26	0.249045
BMI	cortex.PEC	c3.tft.v7.5.1.entrez/PBXIP1_TARGET_GENES	280	137	9045	9021	9266.4	0.0507339	9222.87	0.0672245
BMI	cortex.PEC	c3.tft.v7.5.1.entrez/PCGF1_TARGET_GENES	599	369	66795	66605	66451.4	0.826362	66241.6	0.840265
BMI	cortex.PEC	c3.tft.v7.5.1.entrez/PCGF2_TARGET_GENES	947	538	143916	143648	144091	0.37142	143751	0.423568
BMI	cortex.PEC	c3.tft.v7.5.1.entrez/PCGF6_TARGET_GENES	71	46	990	981	954.57	0.785497	943.981	0.797126
BMI	cortex.PEC	c3.tft.v7.5.1.entrez/PEA3_Q6	276	155	11935	11817	11824.7	0.76179	11709.8	0.75658
BMI	cortex.PEC	c3.tft.v7.5.1.entrez/PER1_TARGET_GENES	49	19	153	146	161.758	0.298269	153.78	0.313386
BMI	cortex.PEC	c3.tft.v7.5.1.entrez/PGBD5_TARGET_GENES	20	15	105	102	98.6763	0.655125	98.3127	0.584923
BMI	cortex.PEC	c3.tft.v7.5.1.entrez/PGM3_TARGET_GENES	285	155	11781	11698	12040.6	0.0461876	11941.5	0.0564656
BMI	cortex.PEC	c3.tft.v7.5.1.entrez/PHB2_TARGET_GENES	204	105	5460	5443	5403.99	0.702432	5394.5	0.677195
BMI	cortex.PEC	c3.tft.v7.5.1.entrez/PHF21A_TARGET_GENES	290	165	13530	13506	13768.1	0.0744635	13747.2	0.0717088
BMI	cortex.PEC	c3.tft.v7.5.1.entrez/PHF2_TARGET_GENES	1619	1030	525825	524891	525785	0.515186	524656	0.590359
BMI	cortex.PEC	c3.tft.v7.5.1.entrez/PIAS4_TARGET_GENES	153	73	1275	1153	1323.05	0.170278	1142.77	0.579142
BMI	cortex.PEC	c3.tft.v7.5.1.entrez/PIT1_Q6	262	115	6555	6544	6588.59	0.382582	6580.8	0.371872
BMI	cortex.PEC	c3.tft.v7.5.1.entrez/PITX1_TARGET_GENES	382	236	27730	27608	27370.1	0.937239	27226.2	0.948395
BMI	cortex.PEC	c3.tft.v7.5.1.entrez/PITX2_Q2	288	130	8385	8363	8367.94	0.550412	8330.58	0.59709
BMI	cortex.PEC	c3.tft.v7.5.1.entrez/POU1F1_Q6	253	120	7140	7134	7149.91	0.464737	7142.97	0.467847
BMI	cortex.PEC	c3.tft.v7.5.1.entrez/POU2AF1_TARGET_GENES	990	523	122760	122364	122987	0.323398	122560	0.345683
BMI	cortex.PEC	c3.tft.v7.5.1.entrez/POU3F2_01	117	56	1540	1535	1519.17	0.64242	1512.48	0.654108
BMI	cortex.PEC	c3.tft.v7.5.1.entrez/POU3F2_02	315	145	10153	10097	10291.8	0.164923	10218.9	0.195153
BMI	cortex.PEC	c3.tft.v7.5.1.entrez/POU6F1_01	251	122	7260	7249	7266.78	0.475373	7250.92	0.491419
BMI	cortex.PEC	c3.tft.v7.5.1.entrez/PPARA_01	40	15	105	104	113.748	0.263241	112.968	0.257609
BMI	cortex.PEC	c3.tft.v7.5.1.entrez/PPARA_02	151	65	2080	2069	1950.11	0.979672	1938.01	0.980799
BMI	cortex.PEC	c3.tft.v7.5.1.entrez/PPARA_TARGET_GENES	67	41	820	809	821.898	0.474771	809.471	0.488722
BMI	cortex.PEC	c3.tft.v7.5.1.entrez/PPAR_DR1_Q2	299	146	10585	10546	10723.2	0.171009	10675.2	0.1865
BMI	cortex.PEC	c3.tft.v7.5.1.entrez/PPARG_01	65	26	325	321	362.53	0.0742545	359.098	0.0702439
BMI	cortex.PEC	c3.tft.v7.5.1.entrez/PPARGC1A_TARGET_GENES	130	57	1596	1583	1543.86	0.821549	1531.15	0.82116
BMI	cortex.PEC	c3.tft.v7.5.1.entrez/PR_01	156	85	3570	3565	3562.32	0.533086	3556.61	0.536481
BMI	cortex.PEC	c3.tft.v7.5.1.entrez/PR_02	139	81	3240	3232	3153.44	0.859196	3132.04	0.893994
BMI	cortex.PEC	c3.tft.v7.5.1.entrez/PRDM12_TARGET_GENES	134	76	2850	2840	2952.22	0.0890091	2946.44	0.0801766
BMI	cortex.PEC	c3.tft.v7.5.1.entrez/PRDM4_TARGET_GENES	455	275	37401	37340	37674	0.159054	37606.7	0.164534
BMI	cortex.PEC	c3.tft.v7.5.1.entrez/PRDM5_TARGET_GENES	107	55	1485	1484	1453.37	0.716418	1452.48	0.715821
BMI	cortex.PEC	c3.tft.v7.5.1.entrez/PRKDC_TARGET_GENES	935	560	154846	154366	154911	0.452798	154378	0.491018
BMI	cortex.PEC	c3.tft.v7.5.1.entrez/PRMT5_TARGET_GENES	164	70	1711	1672	1679.46	0.702316	1633.25	0.746591
BMI	cortex.PEC	c3.tft.v7.5.1.entrez/PR_Q2	290	147	10731	10710	10979.3	0.0458729	10941.5	0.0575928
BMI	cortex.PEC	c3.tft.v7.5.1.entrez/PSIP1_TARGET_GENES	61	36	630	626	631.511	0.475552	631.134	0.435049
BMI	cortex.PEC	c3.tft.v7.5.1.entrez/PSMB5_TARGET_GENES	464	231	15576	15328	15564.9	0.523535	15244.7	0.6818
BMI	cortex.PEC	c3.tft.v7.5.1.entrez/PTF1BETA_Q6	264	136	9180	9161	9144.51	0.601549	9125.2	0.602531
BMI	cortex.PEC	c3.tft.v7.5.1.entrez/PTPRA_TARGET_GENES	150	69	2278	2271	2306.14	0.335398	2287.88	0.397523
BMI	cortex.PEC	c3.tft.v7.5.1.entrez/PTTG1_TARGET_GENES	77	50	1225	1219	1251.68	0.291632	1246.59	0.285002
BMI	cortex.PEC	c3.tft.v7.5.1.entrez/PU1_Q6	281	129	8256	8240	8091.29	0.900648	8071.07	0.90655
BMI	cortex.PEC	c3.tft.v7.5.1.entrez/PXR_Q2	289	146	10585	10559	10637.3	0.358077	10610.8	0.359201
BMI	cortex.PEC	c3.tft.v7.5.1.entrez/RAAGNYNNCTTY_UNKNOWN	154	74	2701	2696	2616.54	0.875405	2613.08	0.871171
BMI	cortex.PEC	c3.tft.v7.5.1.entrez/RACCACAR_AML_Q6	308	142	10011	9996	10017.1	0.480888	10001	0.484039
BMI	cortex.PEC	c3.tft.v7.5.1.entrez/RACTNNRTTTNC_UNKNOWN	137	76	2850	2825	2829.22	0.605317	2789.87	0.677401
BMI	cortex.PEC	c3.tft.v7.5.1.entrez/RAG1_TARGET_GENES	1059	656	200661	200201	201160	0.215199	200558	0.286134
[truncated: 379,927+ more rows]
