# Supplementary material for: Transcriptome-wide gene-gene interaction associations elucidate pathways and functional enrichment of complex traits
Source: PLoS Genet. 2023 May 22;19(5):e1010693. doi: 10.1371/journal.pgen.1010693 (PMC10237671; doi:10.1371/journal.pgen.1010693)
Supplement: S8 Table — Gene set names include the GSEA MsigDB category (e.g., c3.tft.v7.5.1) in addition to the specific gene set. (XLSX) [file pgen.1010693.s049.xlsx]

## Sheet: S8
S8 Table. Set associations for gene sets with at least one significant (FDR<5%) association after removing pairs of nearby or correlated genes. Gene set names include the GSEA MsigDB category (e.g., c3.tft.v7.5.1) in addition to the specific gene set.
Gene Set	Association p-value	FDR q-value	Trait_Tissue
gandal_wgcna_CD6	3.27455e-06	0.0260327	BMI_cortex.PEC
c3.tft.v7.5.1/SFMBT1_TARGET_GENES	4.3635e-08	0.000349516	BMI_sCCA1
c3.tft.v7.5.1/NKX2_2_TARGET_GENES	1.09708e-05	0.029069	BMI_sCCA2
c3.tft.v7.5.1/SFMBT1_TARGET_GENES	2.14808e-06	0.0170751	BMI_sCCA2
c7.immunesigdb.v7.5.1/GSE2770_UNTREATED_VS_IL4_TREATED_ACT_CD4_TCELL_2H_DN	1.08964e-05	0.029069	BMI_sCCA2
c2.cp.biocarta.v7.5.1/BIOCARTA_CD40_PATHWAY	4.84445e-06	0.038804	cAUDIT_sCCA1
c7.immunesigdb.v7.5.1/GSE36009_UNSTIM_VS_LPS_STIM_DC_DN	5.5629e-06	0.043997	cAUDIT_sCCA3
c3.tft.v7.5.1/DBP_Q6	0.000113456	0.0456302	cpdL10H20_cortex.PEC
c3.tft.v7.5.1/GGGTGGRR_PAX4_03	0.000120533	0.0456302	cpdL10H20_cortex.PEC
c3.tft.v7.5.1/HMGIY_Q6	7.34838e-05	0.0324553	cpdL10H20_cortex.PEC
c3.tft.v7.5.1/KRCTCNNNNMANAGC_UNKNOWN	2.08936e-05	0.013842	cpdL10H20_cortex.PEC
c3.tft.v7.5.1/MEF2_01	3.2356e-07	0.000643076	cpdL10H20_cortex.PEC
c3.tft.v7.5.1/MYOCD_TARGET_GENES	2.70061e-05	0.0165153	cpdL10H20_cortex.PEC
c3.tft.v7.5.1/OLF1_01	1.98518e-05	0.013842	cpdL10H20_cortex.PEC
c3.tft.v7.5.1/YTATTTTNR_MEF2_02	7.19371e-07	0.000817	cpdL10H20_cortex.PEC
c7.immunesigdb.v7.5.1/GSE11961_MEMORY_BCELL_DAY40_VS_GERMINAL_CENTER_BCELL_DAY40_UP	5.56931e-11	2.2138e-07	cpdL10H20_cortex.PEC
c7.immunesigdb.v7.5.1/GSE15930_NAIVE_VS_48H_IN_VITRO_STIM_CD8_TCELL_UP	4.06976e-05	0.0215697	cpdL10H20_cortex.PEC
c7.immunesigdb.v7.5.1/GSE17721_CTRL_VS_GARDIQUIMOD_4H_BMDC_DN	6.20291e-07	0.000817	cpdL10H20_cortex.PEC
c7.immunesigdb.v7.5.1/GSE18281_CORTICAL_VS_MEDULLARY_THYMOCYTE_DN	1.11377e-07	0.000295149	cpdL10H20_cortex.PEC
c7.immunesigdb.v7.5.1/GSE18791_CTRL_VS_NEWCASTLE_VIRUS_DC_14H_UP	3.58647e-05	0.020366	cpdL10H20_cortex.PEC
c7.immunesigdb.v7.5.1/GSE1925_3H_VS_24H_IFNG_STIM_MACROPHAGE_UP	6.62478e-07	0.000817	cpdL10H20_cortex.PEC
c7.immunesigdb.v7.5.1/GSE24574_BCL6_LOW_TFH_VS_NAIVE_CD4_TCELL_DN	1.23285e-06	0.00122514	cpdL10H20_cortex.PEC
c7.immunesigdb.v7.5.1/GSE29614_DAY3_VS_DAY7_TIV_FLU_VACCINE_PBMC_UP	0.000116791	0.0456302	cpdL10H20_cortex.PEC
c7.immunesigdb.v7.5.1/GSE360_L_DONOVANI_VS_L_MAJOR_DC_DN	2.5144e-11	1.99895e-07	cpdL10H20_cortex.PEC
c7.immunesigdb.v7.5.1/GSE40441_NRP1_POS_INDUCED_TREG_VS_NRP1_NEG_NATURAL_TREG_DN	6.66604e-05	0.0311735	cpdL10H20_cortex.PEC
c8.all.v7.5.1/DESCARTES_FETAL_LUNG_NEUROENDOCRINE_CELLS	1.08608e-05	0.00863431	cpdL10H20_cortex.PEC
c8.all.v7.5.1/MANNO_MIDBRAIN_NEUROTYPES_HGABA	4.57288e-05	0.0227215	cpdL10H20_cortex.PEC
c8.all.v7.5.1/MANNO_MIDBRAIN_NEUROTYPES_HRGL1	2.43865e-06	0.00215414	cpdL10H20_cortex.PEC
c2.cp.reactome.v7.5.1/REACTOME_CLASS_C_3_METABOTROPIC_GLUTAMATE_PHEROMONE_RECEPTORS	3.57928e-06	0.0284553	gad_cortex.PEC
c7.immunesigdb.v7.5.1/GSE22886_CD8_TCELL_VS_BCELL_NAIVE_UP	1.18096e-05	0.0469433	gad_cortex.PEC
c3.tft.v7.5.1/STAT1_03	9.50305e-06	0.0375798	neuroticism_sCCA3
c7.immunesigdb.v7.5.1/GSE26559_TCF1_KO_VS_WT_LIN_NEG_CELL_DN	5.56007e-06	0.0375798	neuroticism_sCCA3
gandal_wgcna_CD3	1.04917e-12	8.34093e-09	pAUDIT_cortex.PEC
c2.cp.reactome.v7.5.1/REACTOME_DEUBIQUITINATION	5.24964e-06	0.0104337	pAUDIT_cortex.PEC
c2.cp.reactome.v7.5.1/REACTOME_G_PROTEIN_MEDIATED_EVENTS	2.3594e-06	0.0062524	pAUDIT_cortex.PEC
c2.cp.reactome.v7.5.1/REACTOME_OPIOID_SIGNALLING	2.22195e-06	0.0062524	pAUDIT_cortex.PEC
c2.cp.reactome.v7.5.1/REACTOME_SENSORY_PERCEPTION_OF_TASTE	2.90883e-05	0.038542	pAUDIT_cortex.PEC
c8.all.v7.5.1/DESCARTES_MAIN_FETAL_THYMOCYTES	2.67151e-05	0.038542	pAUDIT_cortex.PEC
gandal_M2	1.14729e-06	0.00911978	pAUDIT_sCCA2
c3.tft.v7.5.1/RYBP_TARGET_GENES	3.2521e-08	0.000130247	psychiatric_sCCA1
c3.tft.v7.5.1/ZBTB5_TARGET_GENES	2.32579e-08	0.000130247	psychiatric_sCCA1
c7.immunesigdb.v7.5.1/GSE37605_C57BL6_VS_NOD_FOXP3_IRES_GFP_TREG_DN	1.42178e-05	0.0379614	psychiatric_sCCA1
c3.tft.v7.5.1/SALL4_TARGET_GENES	2.57384e-05	0.0370711	psychiatric_sCCA3
c3.tft.v7.5.1/WRNIP1_TARGET_GENES	2.70132e-07	0.00213647	psychiatric_sCCA3
c3.tft.v7.5.1/ZBTB7B_TARGET_GENES	1.38459e-05	0.0370711	psychiatric_sCCA3
c3.tft.v7.5.1/ZNF449_TARGET_GENES	2.81232e-05	0.0370711	psychiatric_sCCA3
c7.immunesigdb.v7.5.1/GSE6259_FLT3L_INDUCED_33D1_POS_DC_VS_CD4_TCELL_UP	2.19006e-05	0.0370711	psychiatric_sCCA3
c8.all.v7.5.1/MANNO_MIDBRAIN_NEUROTYPES_HENDO	1.9211e-05	0.0370711	psychiatric_sCCA3
c3.tft.v7.5.1/SYATTGTG_UNKNOWN	5.03834e-06	0.0403571	si_sCCA1
c3.tft.v7.5.1/ZNF660_TARGET_GENES	3.50607e-06	0.0277295	si_sCCA3
