# Supplementary material for: Transcriptome-wide gene-gene interaction associations elucidate pathways and functional enrichment of complex traits
Source: PLoS Genet. 2023 May 22;19(5):e1010693. doi: 10.1371/journal.pgen.1010693 (PMC10237671; doi:10.1371/journal.pgen.1010693)
Supplement: S10 Table — Gene set names include the GSEA MsigDB category (e.g., c3.tft.v7.5.1) in addition to the specific gene set. (XLSX) [file pgen.1010693.s051.xlsx]

## Sheet: S10
Table S10. Set associations for gene sets with at least one significant (FDR<5%) association after removing pairs of nearby or correlated genes. Gene set names include the GSEA MsigDB category (e.g., c3.tft.v7.5.1) in addition to the specific gene set.
Gene Set	Association p-value	FDR q-value	Trait_Tissue
Excitatory CA3 hippocampal neurons	0.00141921	0.013719	BMI_sCCA2
GABAergic neurons (subset 2)	0.00015049	0.00436413	BMI_sCCA2
PI genes within GABAergic neurons (subset 2)	0.00063018	0.00913761	BMI_sCCA2
Excitatory CA1 hippocampal neurons	0.00064	0.00464165	cpdL10H20_cortex.PEC
Excitatory CA3 hippocampal neurons	0.000358	0.00346213	cpdL10H20_cortex.PEC
GABAergic neurons (subset 2)	0.000198	0.00287744	cpdL10H20_cortex.PEC
Oligodendrocyte precursor cell	7.84e-05	0.00227355	cpdL10H20_cortex.PEC
Oligodendrocyte precursor cell	0.00051129	0.00741371	cpdL10H20_sCCA1
All protein-truncating mutation intolerant genes	0.00019228	0.00557604	cpdL10H20_sCCA1
Astrocyctic transporter 1	0.00136712	0.0396466	height_cortex.PEC
GABAergic neurons (subset 2)	0.00148105	0.0429503	height_sCCA1
Oligodendrocytes	0.00132806	0.0385138	height_sCCA2
excitatory prefrontal cortex neurons (subset 1)	0.00124166	0.019862	mdd_cortex.PEC
GABAergic neurons (subset 1)	0.00205469	0.019862	mdd_cortex.PEC
Oligodendrocyte precursor cell	0.00202749	0.019862	mdd_cortex.PEC
GABAergic neurons (subset 1)	0.00303062	0.043944	mdd_sCCA3
GABAergic neurons (subset 2)	0.00094569	0.0274251	mdd_sCCA3
Endothelial cells	0.00242418	0.0406	neuroticism_sCCA2
GABAergic neurons (subset 2)	0.0028	0.0406	neuroticism_sCCA2
Oligodendrocyte precursor cell	0.00169177	0.0490613	pAUDIT_sCCA2
Neuronal stem cells	0.000449005	0.0130211	sc_sCCA2
